# Supplementary material for: Underlying features of epigenetic aging clocks in vivo and in vitro
Source: Aging Cell. 2020 Sep 15;19(10):e13229. doi: 10.1111/acel.13229 (PMC7576259; doi:10.1111/acel.13229)
Supplement: Supplementary file 2 [file ACEL-19-e13229-s002.csv]

CpG	Bocklandt	Garagnani	Horvath1	Hannum	Weidner	Lin	VidalBralo	Yang	Zhang	Levine	Horvath2	Freq	CHR	MAPINFO	UCSC_CpG_Islands_Name	Relation_to_UCSC_CpG_Island	UCSC_RefGene_Name	UCSC_RefGene_Group
cg00017842	0	0	0	0	0	0	0	0	0	0	1	1	2	119528421	chr2:119532065-119532315	N_Shelf
cg00043095	0	0	0	0	0	0	0	1	0	0	0	1	2	223289277	chr2:223288922-223290013	Island	SGPP2	TSS200
cg00059225	0	0	0	0	0	1	0	0	0	0	0	1	5	151304357	chr5:151304226-151304824	Island	GLRA1;GLRA1;GLRA1;GLRA1	1stExon;1stExon;5'UTR;5'UTR
cg00060320	0	0	0	0	0	0	0	1	0	0	0	1	3	134369974	chr3:134369464-134370242	Island	KY	TSS200
cg00073460	0	0	0	0	0	0	0	0	0	0	1	1	6	149806502			ZC3H12D	TSS1500
cg00075967	0	0	1	0	0	0	0	0	0	0	0	1	15	74495354			STRA6;STRA6;STRA6;STRA6;STRA6;STRA6	5'UTR;5'UTR;1stExon;5'UTR;TSS200;5'UTR
cg00079056	0	0	0	0	0	0	0	0	0	1	0	1	9	33239641			SUGT1P1;SPINK4	Body;TSS1500
cg00083937	0	0	0	0	0	0	0	0	0	1	0	1	22	51039805	chr22:51038494-51039752	S_Shore	MAPK8IP2	Body
cg00091693	0	0	1	0	0	0	0	0	0	0	0	1	17	39041602			KRT20	TSS200
cg00113951	0	0	0	0	0	0	0	0	0	1	0	1	12	121078090	chr12:121078161-121079483	N_Shore	CABP1	TSS1500
cg00168942	0	0	1	0	0	0	0	0	0	1	0	2	10	35894430	chr10:35896518-35897461	N_Shelf	GJD4;GJD4	1stExon;5'UTR
cg00181968	0	0	0	0	0	0	0	1	0	0	0	1	1	179712204	chr1:179711947-179713951	Island	FAM163A	TSS200
cg00194146	0	0	0	0	0	0	0	0	0	1	1	2	6	13488404	chr6:13486324-13488792	Island	GFOD1	TSS1500
cg00230271	0	0	0	0	0	0	0	0	0	1	0	1	4	107237183			TBCK;TBCK;AIMP1;AIMP1;TBCK;TBCK;TBCK;AIMP1;TBCK;AIMP1;TBCK	1stExon;1stExon;5'UTR;1stExon;1stExon;5'UTR;5'UTR;TSS1500;5'UTR;5'UTR;5'UTR
cg00257455	0	0	0	0	0	0	0	0	0	0	1	1	1	65530538	chr1:65532161-65533212	N_Shore
cg00261781	0	0	0	0	0	0	0	0	0	1	0	1	2	20212517	chr2:20212067-20212783	Island	MATN3	TSS200
cg00297600	0	0	0	0	0	0	0	0	0	1	0	1	8	35401670			UNC5D	Body
cg00329270	0	0	0	0	0	0	0	1	0	0	0	1	3	134369919	chr3:134369464-134370242	Island	KY	TSS200
cg00335286	0	0	0	0	0	0	0	0	0	1	0	1	18	13916355			MC2R	TSS1500
cg00338702	0	0	0	0	0	0	0	0	0	1	0	1	12	133463694	chr12:133463807-133464858	N_Shore	CHFR;CHFR;CHFR;CHFR;CHFR	Body;Body;Body;Body;Body
cg00343092	0	0	0	0	0	0	0	0	0	0	1	1	22	43547974	chr22:43547319-43548169	Island	TSPO;TSPO	5'UTR;5'UTR
cg00347369	0	0	0	0	0	0	0	1	0	0	0	1	8	80523320	chr8:80523975-80525765	N_Shore	STMN2	TSS200
cg00347775	0	0	0	0	0	0	0	0	0	0	1	1	22	43829831	chr22:43830899-43831162	N_Shore	MPPED1	Body
cg00350702	0	0	0	0	0	0	0	0	0	1	0	1	20	34129927	chr20:34129537-34130038	Island	ERGIC3;ERGIC3	1stExon;1stExon
cg00374717	0	0	1	0	0	0	0	0	0	0	0	1	17	66303145			ARSG	5'UTR
cg00397986	0	0	0	0	0	0	0	1	0	0	0	1	8	11561593	chr8:11559596-11562956	Island	GATA4	TSS200
cg00410898	0	0	0	0	0	0	0	0	0	1	0	1	8	23712355			STC1	TSS200
cg00412772	0	0	0	0	0	0	0	0	0	1	0	1	19	38794845			YIF1B;YIF1B;C19orf33;YIF1B;YIF1B;YIF1B;YIF1B;YIF1B;C19orf33	3'UTR;3'UTR;1stExon;3'UTR;3'UTR;3'UTR;3'UTR;3'UTR;5'UTR
cg00412805	0	0	0	0	0	0	0	0	0	1	0	1	3	42726970	chr3:42727084-42727916	N_Shore	KBTBD5	TSS200
cg00431549	0	0	1	0	0	0	0	0	0	0	1	2	12	15039025			MGP	TSS200
cg00436603	0	0	1	0	0	0	0	0	0	0	0	1	10	135340740	chr10:135341255-135342561	N_Shore	CYP2E1	TSS200
cg00454305	0	0	0	0	0	0	0	0	0	0	1	1	16	1429905	chr16:1429050-1430104	Island	UNKL	TSS1500
cg00462994	0	0	0	0	0	0	0	0	0	1	0	1	17	42081955	chr17:42082027-42084972	N_Shore	NAGS;PYY	TSS200;TSS200
cg00466268	0	0	0	0	0	0	0	1	0	0	0	1	3	164914621			SLITRK3	TSS200
cg00481951	0	0	0	1	0	0	0	0	0	0	0	1	3	187387650	chr3:187387914-187388176	N_Shore	SST	Body
cg00486113	0	0	0	1	0	0	0	0	0	0	0	1	6	31105711			PSORS1C1;PSORS1C2	Body;3'UTR
cg00489401	0	0	0	0	0	1	0	0	0	0	0	1	5	180075875	chr5:180075688-180076906	Island	FLT4;FLT4	Body;Body
cg00503840	0	0	0	0	0	1	0	0	0	1	1	3	7	96650509	chr7:96650221-96651551	Island	DLX5	Body
cg00515905	0	0	0	0	0	0	0	0	0	1	0	1	1	110306507			EPS8L3;EPS8L3;EPS8L3;EPS8L3;EPS8L3;EPS8L3	5'UTR;1stExon;5'UTR;1stExon;1stExon;5'UTR
cg00522231	0	0	0	0	0	0	0	0	0	0	1	1	2	9549277			ITGB1BP1;ITGB1BP1	Body;Body
cg00563932	0	0	0	0	0	1	0	0	0	0	0	1	9	139871049	chr9:139872237-139873143	N_Shore	PTGDS	TSS1500
cg00582628	0	0	0	0	0	0	0	0	0	1	1	2	8	54764515			RGS20	1stExon
cg00593462	0	0	0	0	0	0	0	0	0	0	1	1	13	110768493
cg00658652	0	0	0	0	0	0	0	0	0	0	1	1	16	71500215	chr16:71495773-71496260	S_Shelf
cg00665492	0	0	0	0	0	0	0	1	0	0	0	1	3	164914575			SLITRK3	TSS200
cg00687674	0	0	0	0	0	0	0	0	0	1	0	1	15	69373260			MIR548H4;TMEM84	Body;Body
cg00702638	0	0	0	0	0	0	0	0	0	0	1	1	3	44803293	chr3:44802852-44803618	Island	KIF15;KIF15;KIAA1143	1stExon;5'UTR;TSS200
cg00744433	0	0	0	0	0	0	0	0	0	1	0	1	21	18884067	chr21:18884806-18886111	N_Shore	CXADR	TSS1500
cg00748589	0	0	0	1	0	0	0	0	0	0	1	2	12	11653486	chr12:11653232-11653775	Island
cg00753885	0	0	0	0	0	0	0	0	0	0	1	1	12	57401797	chr12:57399868-57400226	S_Shore
cg00760938	0	0	0	0	0	0	0	0	0	0	1	1	2	217357159
cg00795927	0	0	0	0	0	0	0	0	0	0	1	1	7	640603	chr7:644181-644461	N_Shelf	PRKAR1B;PRKAR1B;PRKAR1B;PRKAR1B;PRKAR1B;PRKAR1B	Body;Body;Body;Body;Body;Body
cg00845900	0	0	0	0	0	0	0	0	0	1	0	1	7	129931729			CPA4;CPA4	TSS1500;TSS1500
cg00862290	0	0	0	0	0	0	0	0	0	1	0	1	3	178984973			KCNMB3;KCNMB3	TSS200;TSS200
cg00864867	0	0	1	0	0	0	0	0	0	0	0	1	12	80085268	chr12:80083531-80085154	S_Shore	PAWR	TSS1500
cg00884606	0	0	0	0	0	0	0	1	0	0	0	1	18	31803454	chr18:31802358-31803792	Island	NOL4	TSS200
cg00916884	0	0	0	0	0	0	0	1	0	0	0	1	16	56666334	chr16:56665945-56666641	Island	MT1M	TSS200
cg00930628	0	0	0	0	0	0	0	1	0	0	0	1	2	112895793	chr2:112895792-112897841	Island	FBLN7;FBLN7	TSS200;TSS200
cg00943950	0	0	0	0	0	0	0	0	0	1	0	1	5	133706921	chr5:133707020-133707892	N_Shore	UBE2B;UBE2B	5'UTR;1stExon
cg00945507	0	0	1	0	0	0	0	0	0	0	0	1	7	54827677	chr7:54826581-54827188	S_Shore	SEC61G;SEC61G	TSS1500;TSS1500
cg00955230	0	0	0	0	0	0	0	0	0	1	0	1	7	73669205	chr7:73668393-73669142	S_Shore	RFC2;RFC2	TSS1500;TSS1500
cg00962913	0	0	0	0	0	0	0	1	0	0	0	1	1	179712281	chr1:179711947-179713951	Island	FAM163A	TSS200
cg00991848	0	0	0	0	0	0	0	0	0	0	1	1	16	2014270	chr16:2014164-2015451	Island	SNHG9;SNORA64;SNORA78;RPS2	TSS1500;TSS1500;TSS1500;Body
cg01027739	0	0	1	0	0	0	0	0	0	0	0	1	9	131842738	chr9:131842931-131843748	N_Shore	DOLPP1;DOLPP1	TSS1500;TSS1500
cg01027805	0	0	1	0	0	0	0	0	0	0	0	1	14	21566863	chr14:21566540-21566822	S_Shore	ZNF219;C14orf176;ZNF219;ZNF219	5'UTR;TSS1500;5'UTR;TSS200
cg01050423	0	0	0	0	0	0	0	1	0	0	0	1	2	103236078	chr2:103235376-103236554	Island	SLC9A2	TSS200
cg01056568	0	0	0	0	0	0	0	0	0	1	0	1	17	9729258			GLP2R	TSS200
cg01059398	0	0	0	0	0	0	0	0	0	0	1	1	3	172235808			TNFSF10	Body
cg01114088	0	0	0	0	0	0	0	0	0	1	0	1	4	5021111	chr4:5021003-5021329	Island	CYTL1	1stExon
cg01128603	0	0	0	0	0	0	0	0	0	1	0	1	11	65820391	chr11:65819367-65820224	S_Shore	SF3B2	Body
cg01131735	0	0	0	0	0	0	0	0	0	1	0	1	17	39968419	chr17:39967407-39968604	Island	FKBP10;SC65;SC65	TSS1500;5'UTR;1stExon
cg01137065	0	0	0	0	0	0	0	0	0	1	0	1	17	80477010	chr17:80477098-80478553	N_Shore	FOXK2	TSS1500
cg01185626	0	0	0	0	0	0	0	1	0	0	0	1	1	75594016	chr1:75595813-75596162	N_Shore	LHX8	TSS200
cg01211097	0	0	0	0	0	0	0	0	0	1	0	1	16	84732969	chr16:84733163-84734028	N_Shore	USP10	TSS1500
cg01221637	0	0	0	0	0	0	0	0	0	1	0	1	20	31071944	chr20:31070189-31072676	Island	C20orf112	TSS1500
cg01234063	0	0	1	0	0	0	0	0	0	0	0	1	11	126226007	chr11:126225355-126226073	Island	ST3GAL4	TSS200
cg01243072	0	0	0	0	0	0	0	0	0	0	1	1	2	43398171	chr2:43398040-43398276	Island
cg01252496	0	0	0	0	0	0	0	0	0	1	0	1	19	17326655	chr19:17326114-17326551	S_Shore	USE1	Body
cg01254459	0	0	0	0	0	0	0	0	0	1	0	1	14	53173891	chr14:53173752-53174112	Island	PSMC6	TSS200
cg01261503	0	0	0	0	0	0	0	0	0	1	0	1	17	62493599	chr17:62492882-62493323	S_Shore	POLG2	TSS1500
cg01262913	0	0	1	0	0	0	0	0	0	0	1	2	21	38580486			DSCR9	TSS1500
cg01335367	0	0	0	0	0	0	0	0	0	1	0	1	12	110172208			MGC14436;MGC14436;C12orf34	Body;Body;5'UTR
cg01353448	0	0	1	0	0	0	0	0	0	0	0	1	7	31726912			C7orf16;C7orf16;C7orf16;C7orf16	5'UTR;1stExon;5'UTR;1stExon
cg01400401	0	0	0	0	0	0	0	0	0	1	0	1	19	4769531			MIR7-3;C19orf30	TSS1500;Body
cg01407797	0	0	1	0	0	0	0	0	0	0	0	1	22	29168514	chr22:29168628-29169048	N_Shore	CCDC117	TSS200
cg01435574	0	0	0	0	0	0	0	1	0	0	0	1	11	129245728	chr11:129245108-129246395	Island	BARX2	TSS200
cg01441777	0	0	0	0	0	0	0	0	0	1	0	1	22	38714416	chr22:38712684-38713333	S_Shore	CSNK1E;CSNK1E	TSS1500;TSS1500
cg01447660	0	0	0	0	0	0	0	0	0	0	1	1	2	69152678
cg01450842	0	0	0	0	0	0	0	0	0	1	0	1	2	48796213			STON1-GTF2A1L;STON1-GTF2A1L	5'UTR;1stExon
cg01459453	0	0	1	0	0	0	0	0	0	1	1	3	1	169599212			SELP	Body
cg01485645	0	0	1	0	0	0	0	0	0	0	0	1	17	36862199	chr17:36858278-36861697	S_Shore	MLLT6	Body
cg01511232	0	0	0	0	0	0	0	0	0	0	1	1	4	155661929	chr4:155661678-155661984	Island
cg01511567	0	0	1	0	0	0	0	0	0	1	0	2	11	57103631	chr11:57102841-57103430	S_Shore	SSRP1	TSS1500
cg01519742	0	0	0	0	0	0	0	0	0	1	0	1	4	6202091	chr4:6200912-6202724	Island	JAKMIP1;JAKMIP1;JAKMIP1;JAKMIP1	5'UTR;1stExon;1stExon;5'UTR
cg01527307	0	0	0	0	0	0	0	0	0	0	1	1	6	14500441
cg01528542	0	0	0	1	0	0	0	0	0	0	1	2	12	81468232	chr12:81471569-81472119	N_Shelf
cg01537995	0	0	0	0	0	0	0	1	0	0	0	1	14	85996352	chr14:85996494-85996958	N_Shore	FLRT2	TSS200
cg01560871	0	0	1	0	0	1	0	0	0	0	1	3	10	72545424			C10orf27	TSS1500
cg01570885	0	0	1	0	0	0	0	0	0	0	1	2	6	3849272	chr6:3849271-3851048	Island	FAM50B	TSS1500
cg01584473	0	0	1	0	0	0	0	0	0	0	0	1	7	100663367			MUC17;MUC17	5'UTR;1stExon
cg01587896	0	0	0	0	0	0	0	1	0	0	0	1	5	50678925	chr5:50678632-50679375	Island	ISL1	TSS200
cg01612140	0	0	0	0	0	0	0	0	1	0	0	1	6	78166436
cg01620164	0	0	0	0	0	0	0	0	0	0	1	1	2	164590272	chr2:164592917-164593511	N_Shelf	FIGN	Body
cg01623187	0	0	0	0	0	0	0	0	0	1	0	1	20	42356139			GTSF1L;GTSF1L	TSS1500;TSS1500
cg01626227	0	0	0	0	0	0	0	0	0	1	0	1	7	99517289	chr7:99516602-99517296	Island	TRIM4;TRIM4	TSS200;TSS200
cg01644850	0	0	1	0	0	0	0	0	0	0	0	1	19	58193231	chr19:58193268-58193638	N_Shore	ZNF551	TSS200
cg01651821	0	0	0	0	0	0	0	0	0	1	0	1	2	99797358	chr2:99797348-99797623	Island	MRPL30;MITD1	TSS1500;1stExon
cg01656216	0	0	1	0	0	0	0	0	0	0	0	1	10	31273710			ZNF438;ZNF438;ZNF438;ZNF438;ZNF438;ZNF438;ZNF438;ZNF438	5'UTR;5'UTR;5'UTR;5'UTR;5'UTR;5'UTR;5'UTR;Body
cg01670677	0	0	0	0	0	0	0	1	0	0	0	1	11	71955322	chr11:71954816-71955659	Island	PHOX2A	TSS200
cg01699217	0	0	0	0	0	0	0	1	0	0	0	1	20	61638488	chr20:61636171-61639055	Island	BHLHE23	TSS200
cg01739167	0	0	0	0	0	1	0	0	0	0	0	1	17	4806344	chr17:4802265-4805402	S_Shore	CHRNE	1stExon
cg01740766	0	0	0	0	0	0	0	0	0	0	1	1	6	44528958
cg01752203	0	0	0	0	0	0	0	0	0	0	1	1	2	15948462
cg01783070	0	0	0	0	0	0	0	1	0	0	0	1	20	21686293	chr20:21686199-21687689	Island	PAX1	TSS200
cg01820374	0	0	1	0	0	1	0	0	0	0	1	3	12	6882083	chr12:6882855-6883184	N_Shore	LAG3	Body
cg01830294	0	0	0	0	0	0	0	1	0	0	0	1	7	116963492	chr7:116962841-116964803	Island	WNT2;WNT2	TSS200;TSS200
cg01844642	0	0	0	0	0	0	0	0	0	0	1	1	3	51989764	chr3:51989763-51990639	Island	GPR62	1stExon
cg01873645	0	0	1	0	0	0	0	0	0	0	0	1	9	74526649	chr9:74525249-74526679	Island	FAM108B1;FAM108B1;C9orf85;C9orf85	TSS1500;TSS1500;5'UTR;1stExon
cg01883408	0	0	0	0	0	0	0	0	0	0	1	1	5	132083691	chr5:132082873-132083911	Island	CCNI2	Body
cg01892695	0	0	0	0	0	0	0	0	0	0	1	1	X	99893802	chrX:99891299-99891794	S_Shelf
cg01918706	0	0	0	0	0	0	0	0	0	1	0	1	1	202310841	chr1:202311043-202311312	N_Shore	UBE2T	5'UTR
cg01930621	0	0	0	0	0	0	0	0	0	1	0	1	19	52408350			ZNF649	TSS200
cg01946401	0	0	0	0	0	0	0	0	0	1	0	1	6	45296101			SUPT3H;SUPT3H;RUNX2;RUNX2;RUNX2;RUNX2	5'UTR;Body;1stExon;5'UTR;5'UTR;1stExon
cg01949403	0	0	0	0	0	0	0	0	0	0	1	1	22	36562402			APOL3;APOL3	TSS200;TSS200
cg01968178	0	0	1	0	0	0	0	0	0	0	0	1	2	86565038	chr2:86564242-86565068	Island	REEP1;REEP1;REEP1;REEP1	Body;TSS1500;TSS1500;TSS1500
cg02004418	0	0	0	0	0	0	0	1	0	0	0	1	2	45236740	chr2:45235511-45237792	Island	SIX2	TSS200
cg02016419	0	0	0	0	0	0	0	0	0	1	0	1	17	15245237	chr17:15244705-15245126	S_Shore	TEKT3	TSS1500
cg02046143	0	0	0	1	0	0	0	0	0	0	0	1	11	133797911	chr11:133800684-133800931	N_Shelf	IGSF9B	Body
cg02047577	0	0	1	0	0	0	0	0	0	0	0	1	20	62587702	chr20:62586919-62588218	Island	UCKL1AS;UCKL1	Body;1stExon
cg02056682	0	0	0	0	0	0	0	1	0	0	0	1	16	54965084	chr16:54962422-54967805	Island	IRX5	TSS200
cg02071305	0	0	1	0	0	0	0	0	0	1	1	3	15	41185973	chr15:41186255-41187169	N_Shore	VPS18	TSS1500
cg02071825	0	0	0	0	0	0	0	1	0	0	0	1	17	56833096	chr17:56832961-56833986	Island	PPM1E	TSS200
cg02085507	0	0	1	0	0	0	0	0	0	0	0	1	19	6739192	chr19:6739883-6740158	N_Shore	TRIP10	TSS1500
cg02085953	0	0	0	1	0	0	0	0	0	0	1	2	2	97202260	chr2:97202313-97203787	N_Shore	ARID5A	TSS1500
cg02150988	0	0	0	0	0	0	0	1	0	0	0	1	2	177053283	chr2:177052957-177054350	Island	HOXD1	TSS200
cg02151301	0	0	0	0	0	0	0	0	0	1	0	1	20	30101785	chr20:30102057-30102856	N_Shore	HM13;HM13;HM13;HM13	TSS1500;TSS1500;TSS1500;TSS1500
cg02154074	0	0	1	0	0	0	0	0	0	1	0	2	2	74756234	chr2:74756223-74757930	Island	HTRA2;HTRA2;AUP1	TSS1500;TSS1500;Body
cg02160530	0	0	0	0	0	0	0	1	0	0	0	1	16	56666428	chr16:56665945-56666641	Island	MT1M	TSS200
cg02186542	0	0	0	0	0	0	0	1	0	0	0	1	16	77469167	chr16:77468309-77469074	S_Shore	ADAMTS18	TSS200
cg02197293	0	0	0	0	0	0	0	0	0	1	0	1	19	39523158	chr19:39522264-39523227	Island	FBXO27;FBXO27	5'UTR;1stExon
cg02217159	0	0	1	0	0	0	0	0	0	0	0	1	6	62996697	chr6:62995855-62996228	S_Shore	KHDRBS2	TSS1500
cg02228185	0	0	0	0	1	1	1	0	0	1	1	5	17	3379567			ASPA;ASPA	1stExon;Body
cg02229946	0	0	0	0	0	0	0	0	0	1	0	1	2	113669912			IL1F7;IL1F7;IL1F7;IL1F7	TSS1500;TSS1500;TSS1500;TSS1500
cg02244028	0	0	0	0	0	0	0	0	0	0	1	1	3	38992200			SCN11A	TSS200
cg02266732	0	0	0	0	0	0	0	1	0	0	0	1	5	63257710	chr5:63256548-63257886	Island	HTR1A	TSS200
cg02275294	0	0	1	0	0	0	0	0	0	0	1	2	1	179262462	chr1:179262771-179263321	N_Shore	SOAT1	TSS1500
cg02281167	0	0	0	0	0	0	0	0	0	0	1	1	6	30140113	chr6:30139718-30140263	Island	TRIM15	Body
cg02309431	0	0	0	0	0	0	0	0	0	1	0	1	20	31618931			BPIL3	TSS1500
cg02315940	0	0	0	0	0	0	0	1	0	0	0	1	3	139653872	chr3:139653430-139655115	Island	CLSTN2	TSS200
cg02328239	0	0	0	0	0	0	0	0	0	0	1	1	5	37837463	chr5:37836747-37840726	Island	GDNF	5'UTR
cg02331561	0	0	1	0	0	0	0	0	0	0	1	2	16	2391081	chr16:2389706-2392164	Island	ABCA17P;ABCA3	Body;TSS1500
cg02332492	0	0	1	0	0	0	0	0	0	0	0	1	9	139840678	chr9:139835416-139839440	S_Shore	C8G	Body
cg02335441	0	0	1	0	0	0	0	0	0	0	0	1	3	130745948	chr3:130745388-130745840	S_Shore	NEK11;NEK11;ASTE1;NEK11	5'UTR;5'UTR;TSS1500;5'UTR
cg02364642	0	0	1	0	0	0	0	0	0	0	0	1	12	58005758	chr12:58003880-58004249	S_Shore	GEFT;GEFT	1stExon;Body
cg02383785	0	0	0	0	0	0	0	0	0	0	1	1	7	127808848	chr7:127806677-127808849	Island
cg02388150	0	0	1	0	0	0	0	0	0	0	0	1	8	41165699	chr8:41165852-41167140	N_Shore	SFRP1	Body
cg02479575	0	0	1	0	0	0	0	0	0	0	0	1	19	4769653			MIR7-3;C19orf30	TSS1500;Body
cg02480835	0	0	0	0	0	0	0	0	0	1	0	1	7	23221354	chr7:23221406-23221980	N_Shore	NUPL2	TSS200
cg02489552	0	0	1	0	0	1	0	0	0	0	0	2	19	15121531	chr19:15121590-15122143	N_Shore	CCDC105	TSS200
cg02503970	0	0	0	0	0	0	0	0	0	1	0	1	8	134584145	chr8:134581969-134584875	Island	ST3GAL1;ST3GAL1;ST3GAL1;ST3GAL1	1stExon;5'UTR;1stExon;5'UTR
cg02532488	0	0	0	0	0	0	0	0	0	0	1	1	11	65343341	chr11:65343329-65343849	Island	EHBP1L1	TSS200
cg02554246	0	0	0	0	0	0	0	1	0	0	0	1	9	120177471	chr9:120175253-120177496	Island	ASTN2;ASTN2;ASTN2	TSS200;TSS200;TSS200
cg02580606	0	0	1	0	0	0	0	0	0	0	0	1	17	39526726			KRT33B	TSS1500
cg02583151	0	0	0	0	0	0	0	1	0	0	0	1	14	61116211	chr14:61114102-61116552	Island	SIX1	TSS200
cg02590345	0	0	0	0	0	0	0	1	0	0	0	1	9	103790959	chr9:103790612-103791764	Island	LPPR1	TSS200
cg02631468	0	0	0	0	0	0	0	1	0	0	0	1	20	25062777	chr20:25061761-25062928	Island	VSX1;VSX1	TSS200;TSS200
cg02631957	0	0	0	0	0	0	0	0	0	1	0	1	5	122847966	chr5:122847661-122848292	Island	CSNK1G3;CSNK1G3;CSNK1G3;CSNK1G3;CSNK1G3;CSNK1G3;CSNK1G3;CSNK1G3	1stExon;5'UTR;5'UTR;5'UTR;1stExon;5'UTR;1stExon;1stExon
cg02650266	0	0	0	1	0	0	0	0	0	0	1	2	4	147558239	chr4:147558231-147558583	Island
cg02654291	0	0	1	0	0	0	0	0	0	0	0	1	9	86572014	chr9:86571047-86572027	Island	C9orf64	TSS1500
cg02660347	0	0	0	0	0	0	0	1	0	0	0	1	12	64062505	chr12:64061836-64062774	Island	DPY19L2	TSS200
cg02726121	0	0	0	0	0	0	0	1	0	0	0	1	8	11561531	chr8:11559596-11562956	Island	GATA4	TSS200
cg02735486	0	0	0	0	0	0	0	0	0	1	0	1	4	113970935			ANK2;ANK2;ANK2	1stExon;1stExon;Body
cg02796545	0	0	0	0	0	0	0	1	0	0	0	1	13	33590466	chr13:33589928-33591428	Island	KL	TSS200
cg02802055	0	0	0	0	0	0	0	0	0	1	0	1	9	132597094	chr9:132597219-132598321	N_Shore	C9orf78;USP20;USP20;USP20	Body;TSS1500;TSS1500;TSS1500
cg02821342	0	0	0	0	0	0	0	0	0	0	1	1	7	130793551	chr7:130794689-130795032	N_Shore	MKLN1;FLJ43663	TSS1500;Body
cg02827112	0	0	1	0	0	0	0	0	0	0	0	1	4	95129403	chr4:95128657-95129289	S_Shore	SMARCAD1;SMARCAD1;SMARCAD1	5'UTR;5'UTR;5'UTR
cg02844545	0	0	0	0	0	1	0	0	0	0	0	1	6	10882043	chr6:10881846-10882051	Island	GCM2;GCM2	1stExon;5'UTR
cg02867102	0	0	0	1	0	0	0	0	0	0	1	2	17	62398693
cg02871659	0	0	0	0	0	0	0	0	0	0	1	1	16	2014063	chr16:2014164-2015451	N_Shore	SNHG9;SNORA64;SNORA78;RPS2	TSS1500;TSS1500;TSS1500;Body
cg02901139	0	0	0	0	0	0	0	0	0	0	1	1	1	212605929	chr1:212606105-212606844	N_Shore	NENF;NENF	TSS1500;TSS1500
cg02964724	0	0	0	0	0	0	0	1	0	0	0	1	11	2292361	chr11:2290104-2292932	Island	ASCL2	TSS200
cg02972551	0	0	1	0	0	0	0	0	0	0	0	1	2	86668068	chr2:86667815-86669447	Island	KDM3A;KDM3A	TSS1500;TSS1500
cg02976574	0	0	0	0	0	0	0	0	0	1	0	1	3	171830293			FNDC3B;FNDC3B	Body;Body
cg02994956	0	0	0	0	0	1	0	0	0	0	0	1	22	29876534	chr22:29875919-29877242	Island	NEFH	1stExon
cg03007010	0	0	0	0	0	0	0	0	0	1	0	1	19	36266840	chr19:36266234-36266622	S_Shore	SNX26	Body
cg03019000	0	0	1	0	0	0	0	0	0	0	1	2	3	51704351	chr3:51705062-51706022	N_Shore	TEX264;TEX264;TEX264	TSS1500;TSS1500;TSS1500
cg03032497	0	0	0	1	0	0	0	0	0	0	1	2	14	61108227	chr14:61108954-61109786	N_Shore
cg03045425	0	0	0	0	0	0	0	1	0	0	0	1	18	31803633	chr18:31802358-31803792	Island	NOL4	TSS200
cg03045635	0	0	0	0	0	0	0	1	0	0	0	1	4	9783198	chr4:9783035-9784960	Island	DRD5	TSS200
cg03103192	0	0	1	0	0	0	0	0	0	0	0	1	4	52917271	chr4:52917388-52918280	N_Shore	SPATA18	TSS1500
cg03111498	0	0	0	0	0	0	0	1	0	0	0	1	20	25062860	chr20:25061761-25062928	Island	VSX1;VSX1	TSS200;TSS200
cg03112869	0	0	0	0	0	0	0	0	0	1	0	1	3	48413769			FBXW12;FBXW12;FBXW12;FBXW12;FBXW12;FBXW12	1stExon;1stExon;5'UTR;5'UTR;5'UTR;1stExon
cg03140968	0	0	0	0	0	0	0	1	0	0	0	1	20	21686264	chr20:21686199-21687689	Island	PAX1	TSS200
cg03167275	0	0	1	0	0	0	0	0	0	0	0	1	21	18886093	chr21:18884806-18886111	Island	CXADR	Body
cg03172991	0	0	0	0	0	0	0	0	0	1	0	1	19	13105728	chr19:13106817-13107688	N_Shore	NFIX	TSS1500
cg03181582	0	0	0	0	0	0	0	1	0	0	0	1	11	17498530	chr11:17497463-17498626	Island	ABCC8	TSS200
cg03183882	0	0	0	0	0	0	0	0	0	0	1	1	3	15373315	chr3:15373314-15374209	Island	SH3BP5;SH3BP5	Body;5'UTR
cg03191889	0	0	0	0	0	0	0	1	0	0	0	1	4	75858262	chr4:75858300-75859931	N_Shore	PARM1	TSS200
cg03224418	0	0	0	0	0	1	0	0	0	0	0	1	20	62611858	chr20:62612300-62612787	N_Shore	SAMD10;PRPF6	TSS1500;TSS1500
cg03258472	0	0	0	0	0	0	0	0	0	1	0	1	19	6463949	chr19:6463991-6464780	N_Shore	CRB3;CRB3	TSS1500;TSS1500
cg03270204	0	0	1	0	0	0	0	0	0	0	0	1	6	30851638	chr6:30852102-30852676	N_Shore	DDR1;DDR1	TSS1500;TSS1500
cg03286783	0	0	1	0	0	0	0	0	0	0	0	1	15	44580973	chr15:44580804-44581543	Island	CASC4;CASC4;CASC4;CASC4	5'UTR;1stExon;5'UTR;1stExon
cg03310469	0	0	0	0	0	0	0	1	0	0	0	1	2	45236672	chr2:45235511-45237792	Island	SIX2	TSS200
cg03315215	0	0	0	0	0	0	0	1	0	0	0	1	13	53422847	chr13:53419897-53422872	Island	PCDH8;PCDH8	TSS200;TSS200
cg03330058	0	0	1	0	0	0	0	0	0	0	0	1	3	127392403	chr3:127391011-127392434	Island	ABTB1;ABTB1;ABTB1	Body;5'UTR;Body
cg03340261	0	0	0	0	0	0	0	0	0	1	0	1	6	135375900	chr6:135375749-135376141	Island	HBS1L;HBS1L;HBS1L;HBS1L;HBS1L;HBS1L	5'UTR;1stExon;1stExon;5'UTR;1stExon;5'UTR
cg03340878	0	0	0	0	0	1	0	0	0	0	0	1	6	27925166			OR2B6	1stExon
cg03361973	0	0	0	0	0	0	0	0	0	0	1	1	15	48028752			SEMA6D;SEMA6D;SEMA6D;SEMA6D;SEMA6D;SEMA6D	5'UTR;5'UTR;5'UTR;5'UTR;5'UTR;5'UTR
cg03364683	0	0	0	0	0	0	0	0	0	0	1	1	4	169402298	chr4:169401350-169401725	S_Shore	DDX60L	TSS1500
cg03387497	0	0	0	0	0	0	0	0	0	1	0	1	20	17680945			BANF2;BANF2;BANF2	5'UTR;5'UTR;Body
cg03388293	0	0	0	0	0	0	0	1	0	0	0	1	13	28366645	chr13:28366549-28368505	Island	GSX1	TSS200
cg03399905	0	0	0	1	0	0	0	0	0	0	0	1	15	79576060	chr15:79576059-79576270	Island	ANKRD34C	5'UTR
cg03430846	0	0	0	0	0	0	0	1	0	0	0	1	8	31497082	chr8:31496525-31498346	Island	NRG1	TSS200
cg03450948	0	0	0	0	0	0	0	1	0	0	0	1	2	177053274	chr2:177052957-177054350	Island	HOXD1	TSS200
cg03473532	0	0	0	1	0	0	0	0	0	0	1	2	7	131008743	chr7:131012460-131013190	N_Shelf	MKLN1	Body
cg03486383	0	0	0	0	0	0	0	0	0	0	1	1	16	87865062			SLC7A5	3'UTR
cg03535648	0	0	0	0	0	0	0	0	0	1	0	1	12	102592479			PMCH	TSS1500
cg03555227	0	0	0	0	0	0	0	0	0	0	1	1	5	170289070	chr5:170288879-170289737	Island	RANBP17	Body
cg03565081	0	0	0	0	0	0	0	0	0	1	0	1	14	23478970	chr14:23479310-23479532	N_Shore	C14orf93;C14orf93;C14orf93	5'UTR;5'UTR;5'UTR
cg03565323	0	0	1	0	0	0	0	0	0	0	0	1	17	16472866	chr17:16472074-16472800	S_Shore	ZNF287	TSS1500
cg03566719	0	0	0	0	0	0	0	1	0	0	0	1	14	42076759	chr14:42075858-42076329	S_Shore	LRFN5	TSS200
cg03578041	0	0	1	0	0	0	0	0	0	0	0	1	15	71147307	chr15:71145995-71146820	S_Shore	LARP6;LARP6	TSS1500;TSS1500
cg03588357	0	0	1	0	0	0	0	0	0	0	0	1	14	91720173	chr14:91719576-91720228	Island	GPR68;GPR68	1stExon;5'UTR
cg03603951	0	0	0	0	0	0	0	1	0	0	0	1	2	47797488	chr2:47796923-47799166	Island	KCNK12	TSS200
cg03607117	0	0	0	1	0	0	0	0	0	0	1	2	3	53080440	chr3:53078956-53081101	Island	SFMBT1;SFMBT1;SFMBT1	TSS1500;TSS1500;TSS1500
cg03623878	0	0	0	0	0	0	0	0	0	1	0	1	13	113655560	chr13:113656116-113656379	N_Shore	MCF2L;MCF2L	Body;Body
cg03643998	0	0	0	0	0	0	0	0	0	0	1	1	17	77042455	chr17:77043741-77044489	N_Shore	C1QTNF1;C1QTNF1;C1QTNF1	5'UTR;Body;Body
cg03670162	0	0	0	0	0	0	0	0	0	0	1	1	12	108297339	chr12:108297426-108297743	N_Shore
cg03682823	0	0	1	0	0	0	0	0	0	0	0	1	7	94286953	chr7:94284858-94286527	S_Shore	SGCE;PEG10;SGCE;PEG10;SGCE	TSS1500;5'UTR;TSS1500;5'UTR;TSS1500
cg03703325	0	0	0	0	0	0	0	0	0	1	0	1	3	50606864	chr3:50606345-50606972	Island	HEMK1	TSS200
cg03724882	0	0	0	0	0	0	0	0	0	1	0	1	14	54864244	chr14:54863423-54864254	Island	CDKN3;CDKN3	Body;Body
cg03746976	0	0	0	0	0	0	0	0	0	0	1	1	16	58035805	chr16:58033947-58035548	S_Shore	C16orf57	Body
cg03760483	0	0	1	0	0	0	0	0	0	0	0	1	17	6899297	chr17:6898820-6900427	Island	ALOX12	TSS200
cg03767531	0	0	0	0	0	0	0	1	0	0	0	1	2	182545572	chr2:182547873-182549177	N_Shelf	NEUROD1	TSS200
cg03771840	0	0	0	0	0	0	0	0	0	0	1	1	6	30140145	chr6:30139718-30140263	Island	TRIM15	3'UTR
cg03790908	0	0	0	0	0	0	0	1	0	0	0	1	11	17498514	chr11:17497463-17498626	Island	ABCC8	TSS200
cg03819692	0	0	0	0	0	0	0	0	0	1	0	1	16	89225639	chr16:89225687-89226195	N_Shore	C16orf81	Body
cg03845289	0	0	0	0	0	0	0	1	0	0	0	1	11	129245744	chr11:129245108-129246395	Island	BARX2	TSS200
cg03874199	0	0	0	0	0	0	0	1	0	0	0	1	2	176964456	chr2:176964062-176965509	Island	HOXD12	TSS200
cg03891319	0	0	1	0	0	0	0	0	0	0	1	2	3	52016838	chr3:52017056-52017592	N_Shore	ACY1	TSS1500
cg03894990	0	0	0	0	0	0	0	0	0	0	1	1	6	44309765			SPATS1	TSS1500
cg03929796	0	0	0	0	0	0	0	0	0	1	0	1	3	52231840	chr3:52231942-52232541	N_Shore	ALAS1;ALAS1	TSS1500;TSS1500
cg03947362	0	0	1	0	0	0	0	0	0	0	0	1	2	200820154	chr2:200820053-200820716	Island	C2orf60;C2orf60;C2orf47	Body;1stExon;5'UTR
cg03958979	0	0	0	0	0	1	0	0	0	0	0	1	6	108486387	chr6:108485671-108490539	Island	NR2E1	TSS1500
cg03977782	0	0	0	0	0	0	0	0	0	1	0	1	3	113251680	chr3:113251699-113252290	N_Shore	SIDT1;SIDT1	5'UTR;1stExon
cg03984502	0	0	0	0	0	0	0	0	0	0	1	1	1	151805661			RORC	TSS1500
cg03991512	0	0	0	0	0	0	0	0	0	1	1	2	16	75150456	chr16:75148398-75148864	S_Shore	LDHD;LDHD	Body;Body
cg04005032	0	0	1	0	0	0	0	0	0	0	0	1	3	32022767	chr3:32021969-32023364	Island	OSBPL10;ZNF860	5'UTR;TSS1500
cg04007936	0	0	0	0	0	0	0	0	0	1	0	1	16	8954017			CARHSP1;CARHSP1	5'UTR;5'UTR
cg04014889	0	0	0	0	0	0	0	0	0	1	0	1	15	23890593			MAGEL2	1stExon
cg04031656	0	0	0	0	0	0	0	0	0	0	1	1	16	53091688	chr16:53088716-53089279	S_Shelf	CHD9	5'UTR
cg04036898	0	0	0	0	0	1	0	0	0	0	0	1	1	46664598			POMGNT1;POMGNT1	Body;TSS1500
cg04084157	0	0	1	0	0	0	0	0	0	1	1	3	7	100809049	chr7:100806279-100809064	Island	VGF	TSS200
cg04087608	0	0	0	0	0	0	0	0	0	1	0	1	1	119957969			HSD3B2;HSD3B2	5'UTR;5'UTR
cg04094160	0	0	1	0	0	0	0	0	0	0	0	1	9	37465712	chr9:37464814-37466569	Island	ZBTB5	TSS1500
cg04121983	0	0	1	0	0	0	0	0	0	0	0	1	17	73511085	chr17:73511016-73513176	Island	CASKIN2	5'UTR
cg04123409	0	0	0	0	0	1	0	0	0	0	0	1	12	113841617			SDS;SDS	5'UTR;1stExon
cg04126866	0	0	1	0	0	0	0	0	0	0	1	2	10	85932763			C10orf99	TSS1500
cg04169469	0	0	0	0	0	0	0	0	0	1	0	1	2	10588434	chr2:10587827-10589155	Island	ODC1;ODC1;SNORA80B	5'UTR;1stExon;TSS1500
cg04188273	0	0	0	0	0	0	0	1	0	0	0	1	4	110223830	chr4:110222970-110224257	Island	COL25A1;COL25A1	TSS200;TSS200
cg04210284	0	0	0	0	0	0	0	1	0	0	0	1	5	1445561	chr5:1444678-1446648	Island	SLC6A3	TSS200
cg04234680	0	0	0	0	0	0	0	1	0	0	0	1	14	51562550	chr14:51560116-51562487	S_Shore	TRIM9;TRIM9	TSS200;TSS200
cg04237663	0	0	0	0	0	0	0	1	0	0	0	1	8	110987019	chr8:110987857-110988072	N_Shore	KCNV1	TSS200
cg04267101	0	0	0	0	0	0	0	0	0	0	1	1	17	48619037	chr17:48619111-48619794	N_Shore	EPN3	Body
cg04268405	0	0	1	0	0	0	0	0	0	0	1	2	10	73723221	chr10:73723711-73724770	N_Shore	CHST3	TSS1500
cg04333463	0	0	0	0	0	0	0	0	0	1	0	1	8	62626687	chr8:62626556-62627511	Island	ASPH;ASPH;ASPH;ASPH;ASPH	Body;Body;Body;Body;Body
cg04359302	0	0	0	0	0	0	0	0	0	1	0	1	3	179323859	chr3:179322346-179322788	S_Shore	MRPL47;MRPL47;NDUFB5	TSS1500;TSS1500;Body
cg04400972	0	0	0	1	0	0	0	0	0	0	0	1	1	117665053	chr1:117664180-117665148	Island	TRIM45;TRIM45	TSS1500;TSS1500
cg04408488	0	0	0	0	0	0	0	1	0	0	0	1	13	28494116	chr13:28494001-28496099	Island	PDX1	TSS200
cg04416734	0	0	0	1	0	0	0	0	0	0	0	1	16	30075192	chr16:30076310-30077872	N_Shore	ALDOA;ALDOA;ALDOA	TSS1500;TSS1500;5'UTR
cg04416752	0	0	0	0	0	0	0	0	0	1	0	1	9	130679027	chr9:130679120-130679612	N_Shore	ST6GALNAC4;ST6GALNAC4	5'UTR;5'UTR
cg04424621	0	0	0	0	0	0	0	0	0	1	1	2	6	27101941	chr6:27100174-27101124	S_Shore	HIST1H2BJ	TSS1500
cg04431054	0	0	1	0	0	0	0	0	0	0	0	1	5	126853024	chr5:126853265-126853925	N_Shore	PRRC1	TSS1500
cg04431946	0	0	0	0	0	0	0	1	0	0	0	1	2	47797569	chr2:47796923-47799166	Island	KCNK12	TSS200
cg04452713	0	0	1	0	0	0	0	0	0	0	0	1	6	56707687	chr6:56708059-56709166	N_Shore	DST;DST;DST;DST	Body;Body;Body;Body
cg04474832	0	0	1	1	0	1	0	0	0	0	1	4	3	52008487	chr3:52008943-52009339	N_Shore	ABHD14B;ABHD14B;ABHD14B;ABHD14A;ABHD14B;ABHD14B	1stExon;Body;5'UTR;TSS1500;1stExon;5'UTR
cg04480914	0	0	0	0	0	0	0	0	0	1	0	1	11	64692198	chr11:64692060-64692496	Island	PPP2R5B;PPP2R5B	1stExon;5'UTR
cg04528819	0	0	1	0	0	0	0	0	0	1	1	3	7	130418315	chr7:130417912-130419378	Island	KLF14	1stExon
cg04543008	0	0	0	0	0	0	0	1	0	0	0	1	11	71955332	chr11:71954816-71955659	Island	PHOX2A	TSS200
cg04549460	0	0	0	0	0	0	0	1	0	0	0	1	8	109095975	chr8:109094485-109095849	S_Shore	RSPO2	TSS200
cg04576021	0	0	0	0	0	0	0	0	0	0	1	1	6	32784255			HLA-DOB	Body
cg04596060	0	0	0	0	0	0	0	0	0	0	1	1	12	114404600	chr12:114404002-114404377	S_Shore	RBM19;RBM19;RBM19	TSS1500;TSS1500;TSS1500
cg04597433	0	0	0	0	0	0	0	1	0	0	0	1	4	9783206	chr4:9783035-9784960	Island	DRD5	TSS200
cg04601137	0	0	0	0	0	0	0	0	0	1	0	1	19	1512314	chr19:1512961-1514034	N_Shore	ADAMTSL5	5'UTR
cg04616566	0	0	0	0	0	0	0	0	0	1	0	1	15	72020560			THSD4	Body
cg04633225	0	0	0	0	0	0	0	1	0	0	0	1	13	28494161	chr13:28494001-28496099	Island	PDX1	TSS200
cg04642300	0	0	0	0	0	0	0	0	0	0	1	1	6	109288592			ARMC2	Body
cg04672706	0	0	0	0	0	0	0	1	0	0	0	1	8	55370423	chr8:55370170-55372525	Island	SOX17	TSS200
cg04690395	0	0	0	0	0	0	0	1	0	0	0	1	2	19558507	chr2:19555789-19558403	S_Shore	OSR1	TSS200
cg04718414	0	0	0	0	0	0	0	0	0	1	0	1	13	115000211	chr13:115000148-115000874	Island	CDC16;CDC16	TSS200;TSS200
cg04736140	0	0	0	0	0	0	0	0	0	1	0	1	1	168105317	chr1:168105316-168106158	Island	GPR161	5'UTR
cg04755031	0	0	0	0	0	0	0	0	0	1	0	1	22	44287841	chr22:44287497-44288061	Island	PNPLA5;PNPLA5	1stExon;5'UTR
cg04796189	0	0	0	0	0	0	0	1	0	0	0	1	4	94750047	chr4:94749495-94750998	Island	ATOH1	TSS200
cg04808029	0	0	0	0	0	0	0	1	0	0	0	1	4	13546210	chr4:13543562-13546494	Island	NKX3-2	TSS200
cg04818845	0	0	0	0	0	0	0	0	0	1	0	1	1	6580167			PLEKHG5	TSS200
cg04836038	0	0	1	0	0	0	0	0	0	1	0	2	13	99739382	chr13:99738331-99740225	Island	DOCK9;DOCK9	TSS1500;TSS1500
cg04858164	0	0	0	0	0	0	0	0	0	0	1	1	15	57324333			TCF12;TCF12;TCF12;TCF12	Body;Body;Body;Body
cg04875128	0	0	0	1	0	0	0	0	0	0	1	2	15	31775895	chr15:31775540-31776988	Island	OTUD7A	Body
cg04902729	0	0	0	0	0	0	0	1	0	0	0	1	1	181452707	chr1:181452706-181453073	Island	CACNA1E	TSS200
cg04940570	0	0	0	1	0	0	0	0	0	0	1	2	11	12696758	chr11:12695414-12696981	Island	TEAD1	5'UTR
cg04975505	0	0	0	0	0	0	0	1	0	0	0	1	14	85996393	chr14:85996494-85996958	N_Shore	FLRT2	TSS200
cg04996219	0	0	0	0	0	0	0	1	0	0	0	1	5	11904110	chr5:11903550-11904703	Island	CTNND2	TSS200
cg04999691	0	0	1	0	0	0	0	0	0	0	0	1	7	150027050			C7orf29;C7orf29;LRRC61;LRRC61	5'UTR;1stExon;5'UTR;5'UTR
cg05024939	0	0	0	0	0	0	0	0	0	0	1	1	4	113442251	chr4:113444181-113444389	N_Shore
cg05030481	0	0	0	0	0	0	0	1	0	0	0	1	5	1445593	chr5:1444678-1446648	Island	SLC6A3	TSS200
cg05063138	0	0	0	0	0	0	0	1	0	0	0	1	11	125034435	chr11:125034243-125034495	Island	PKNOX2	TSS200
cg05087948	0	0	0	0	0	0	0	0	0	1	0	1	11	66336197	chr11:66335575-66336151	S_Shore	CTSF	TSS200
cg05089968	0	0	0	0	0	0	0	0	0	1	0	1	6	166722773	chr6:166720239-166722275	S_Shore	PRR18	TSS1500
cg05091519	0	0	0	0	0	0	0	1	0	0	0	1	11	31839552	chr11:31839363-31839813	Island	PAX6	TSS200
cg05093169	0	0	0	0	0	0	0	1	0	0	0	1	11	71955401	chr11:71954816-71955659	Island	PHOX2A	TSS200
cg05099387	0	0	0	0	0	0	0	1	0	0	0	1	2	177053292	chr2:177052957-177054350	Island	HOXD1	TSS200
cg05106770	0	0	0	0	0	0	0	0	0	0	1	1	4	128545193	chr4:128544031-128544903	S_Shore
cg05125838	0	0	0	0	0	0	0	0	0	1	0	1	3	48601585			UCN2;COL7A1	TSS1500;3'UTR
cg05158197	0	0	0	0	0	0	0	1	0	0	0	1	4	168155888	chr4:168155005-168155765	S_Shore	SPOCK3;SPOCK3	TSS200;TSS200
cg05182249	0	0	0	0	0	0	0	1	0	0	0	1	14	90527985	chr14:90526696-90528951	Island	KCNK13	TSS200
cg05228408	0	0	0	0	0	1	0	0	0	1	0	2	1	11865352	chr1:11865462-11866566	N_Shore	CLCN6;CLCN6;MTHFR;CLCN6;CLCN6	TSS1500;TSS1500;5'UTR;TSS1500;TSS1500
cg05250458	0	0	1	0	0	0	0	0	0	0	0	1	19	9473565	chr19:9473589-9474001	N_Shore	ZNF177	TSS200
cg05270634	0	0	0	0	0	0	0	0	0	1	0	1	17	41177445	chr17:41177336-41177593	Island	RND2	1stExon
cg05294243	0	0	1	0	0	0	0	0	0	1	0	2	19	51569106	chr19:51568154-51568412	S_Shore	KLK13	TSS1500
cg05294455	0	0	0	0	0	1	0	0	0	0	0	1	17	45286609			MYL4;MYL4	5'UTR;TSS200
cg05316065	0	0	0	0	0	0	0	0	0	1	0	1	8	130799007			GSDMC;GSDMC	1stExon;5'UTR
cg05331214	0	0	0	0	0	1	0	0	0	0	0	1	2	167343774			SCN7A	TSS1500
cg05344430	0	0	0	0	0	0	0	1	0	0	0	1	13	28366600	chr13:28366549-28368505	Island	GSX1	TSS200
cg05362516	0	0	0	0	0	0	0	1	0	0	0	1	16	54965089	chr16:54962422-54967805	Island	IRX5	TSS200
cg05365729	0	0	1	0	0	0	0	0	0	0	0	1	8	23262073	chr8:23260442-23261867	S_Shore	LOXL2	TSS1500
cg05379350	0	0	0	0	0	1	0	0	0	0	0	1	17	27917157	chr17:27918161-27918398	N_Shore	GIT1;GIT1	TSS1500;TSS1500
cg05422352	0	0	0	0	0	0	0	0	0	1	0	1	2	232650747	chr2:232650898-232651431	N_Shore	COPS7B	TSS1500
cg05436231	0	0	0	0	0	1	0	0	0	0	0	1	1	27709789	chr1:27709600-27709831	Island	CD164L2;CD164L2	1stExon;5'UTR
cg05440289	0	0	0	0	0	0	0	0	0	1	0	1	1	152881119			IVL	5'UTR
cg05441133	0	0	0	0	0	0	0	0	0	1	0	1	10	48416891	chr10:48413741-48413968	S_Shelf	GDF2	TSS200
cg05442902	0	0	1	1	0	0	0	0	0	1	1	4	22	21369010	chr22:21368197-21368771	S_Shore	MGC16703;P2RX6;P2RX6	TSS1500;TSS1500;TSS1500
cg05446424	0	0	0	0	0	0	0	1	0	0	0	1	2	14772734	chr2:14772377-14775809	Island	FAM84A	TSS200
cg05468948	0	0	0	0	0	0	0	0	0	0	1	1	6	166078832	chr6:166073882-166077752	S_Shore
cg05473871	0	0	0	0	0	0	0	0	0	1	0	1	19	1513513	chr19:1512961-1514034	Island	ADAMTSL5	TSS1500
cg05488632	0	0	0	0	0	1	0	0	0	0	0	1	19	15343174	chr19:15342626-15343181	Island	EPHX3;EPHX3;EPHX3	1stExon;5'UTR;5'UTR
cg05492270	0	0	0	0	0	0	0	0	0	1	0	1	11	71640085			RNF121;LOC100133315;RNF121;RNF121;RNF121	Body;TSS1500;5'UTR;Body;1stExon
cg05496363	0	0	0	0	0	0	0	0	0	0	1	1	11	66083766	chr11:66083572-66083782	Island	CD248	1stExon
cg05501584	0	0	0	0	0	0	0	0	0	1	0	1	15	92936306	chr15:92936677-92938521	N_Shore	ST8SIA2	TSS1500
cg05532892	0	0	0	0	0	0	0	0	0	1	0	1	11	14666436	chr11:14665053-14666674	Island	PDE3B;PSMA1	1stExon;TSS1500
cg05542681	0	0	0	0	0	0	0	0	0	0	1	1	16	744328	chr16:743924-745943	Island	FBXL16	Body
cg05575921	0	0	0	0	0	0	0	0	1	0	0	1	5	373378	chr5:373842-374426	N_Shore	AHRR	Body
cg05590257	0	0	1	0	0	0	0	0	0	0	0	1	17	17109570	chr17:17108771-17109701	Island	PLD6	1stExon
cg05666607	0	0	0	0	0	0	0	1	0	0	0	1	5	145718405	chr5:145718289-145720095	Island	POU4F3	TSS200
cg05675373	0	0	1	0	0	0	0	0	0	0	1	2	1	110754257	chr1:110752256-110754794	Island	KCNC4;KCNC4;KCNC4	1stExon;1stExon;1stExon
cg05694245	0	0	0	0	0	0	0	1	0	0	0	1	10	28034816	chr10:28030182-28035211	Island	MKX	TSS200
cg05697249	0	0	0	0	0	0	0	0	0	1	0	1	11	111789693			C11orf52;C11orf52	1stExon;5'UTR
cg05755779	0	0	1	0	0	0	0	0	0	0	0	1	8	120079625			COLEC10	1stExon
cg05759269	0	0	0	0	0	0	0	0	0	1	0	1	6	36646253	chr6:36646244-36648465	Island	CDKN1A;CDKN1A	TSS1500;TSS1500
cg05791136	0	0	0	0	0	0	0	1	0	0	0	1	4	110223969	chr4:110222970-110224257	Island	COL25A1;COL25A1	TSS200;TSS200
cg05847778	0	0	1	0	0	0	0	0	0	0	0	1	2	170336167	chr2:170335881-170336456	Island	BBS5	Body
cg05851163	0	0	0	0	0	0	0	0	0	1	0	1	18	65183566	chr18:65183237-65184014	Island	DSEL	5'UTR
cg05870072	0	0	0	0	0	0	0	1	0	0	0	1	16	54965087	chr16:54962422-54967805	Island	IRX5	TSS200
cg05886671	0	0	0	0	0	0	0	1	0	0	0	1	10	71333152	chr10:71331926-71333392	Island	NEUROG3	TSS200
cg05894910	0	0	0	0	0	0	0	1	0	0	0	1	2	68547341	chr2:68546339-68547111	S_Shore	CNRIP1;CNRIP1	TSS200;TSS200
cg05898102	0	0	0	0	0	0	0	0	0	1	0	1	5	140571959	chr5:140573423-140574316	N_Shore	PCDHB10;PCDHB10	1stExon;5'UTR
cg05903609	0	0	1	0	0	0	0	0	0	0	0	1	17	1587888	chr17:1587787-1588400	Island	PRPF8	5'UTR
cg05921699	0	0	1	0	0	0	0	0	0	0	0	1	19	42380725			CD79A;CD79A	TSS1500;TSS1500
cg05928581	0	0	0	0	0	0	0	0	0	0	1	1	11	1885097			LSP1	Body
cg05940231	0	0	0	0	0	0	0	0	0	0	1	1	1	119532189	chr1:119531991-119532196	Island	TBX15	TSS200
cg05940691	0	0	0	0	0	0	0	0	0	0	1	1	1	241912764			WDR64	Body
cg05960024	0	0	1	0	0	0	0	0	0	0	1	2	4	56376020			CLOCK	5'UTR
cg06044899	0	0	1	0	0	0	0	0	0	0	0	1	4	91760229	chr4:91760039-91760267	Island	TMSL3;TMSL3;FAM190A	1stExon;5'UTR;Body
cg06112560	0	0	0	0	0	0	0	0	0	0	1	1	16	23691827	chr16:23689891-23690671	S_Shore	PLK1	Body
cg06117855	0	0	1	0	0	0	0	0	0	0	0	1	3	45067788			CLEC3B;CLEC3B	1stExon;5'UTR
cg06121469	0	0	1	0	0	0	0	0	0	0	0	1	15	44956098	chr15:44955291-44955983	S_Shore	SPG11;SPG11	TSS1500;TSS1500
cg06126421	0	0	0	0	0	0	0	0	1	0	0	1	6	30720080
cg06134964	0	0	0	0	0	0	0	0	0	1	0	1	3	52812033			ITIH1;ITIH1	TSS1500;Body
cg06144905	0	0	1	0	0	0	0	0	0	1	1	3	17	27369780			PIPOX	TSS200
cg06171242	0	0	0	0	0	0	0	0	0	1	0	1	6	24667490	chr6:24666538-24667395	S_Shore	ACOT13;TTRAP;ACOT13;ACOT13;ACOT13	5'UTR;TSS1500;1stExon;5'UTR;1stExon
cg06189653	0	0	0	0	0	0	0	0	0	1	0	1	5	176873332	chr5:176873349-176874737	N_Shore	PRR7	TSS1500
cg06191898	0	0	0	0	0	0	0	1	0	0	0	1	16	54965100	chr16:54962422-54967805	Island	IRX5	TSS200
cg06231995	0	0	0	0	0	0	0	0	0	0	1	1	9	140024593	chr9:140023747-140025010	Island
cg06263193	0	0	0	0	0	0	0	1	0	0	0	1	18	28622912	chr18:28621489-28623117	Island	DSC3;DSC3	TSS200;TSS200
cg06291867	0	0	0	0	0	1	0	0	0	0	0	1	10	92617162	chr10:92616820-92618034	Island	HTR7;HTR7;HTR7	1stExon;1stExon;1stExon
cg06295856	0	0	0	0	0	0	0	0	0	1	0	1	11	14993642	chr11:14993452-14993661	Island	CALCA;CALCA;CALCA	5'UTR;5'UTR;5'UTR
cg06327515	0	0	0	0	0	0	0	0	0	1	0	1	5	140603261	chr5:140604453-140605304	N_Shore	PCDHB14	1stExon
cg06361108	0	0	1	0	0	0	0	0	0	0	0	1	16	2478781	chr16:2478686-2479968	Island	CCNF	TSS1500
cg06363129	0	0	0	0	0	0	0	0	0	1	0	1	7	16505602			SOSTDC1	TSS200
cg06419846	0	0	0	1	0	0	0	0	0	0	1	2	11	66083697	chr11:66083572-66083782	Island	CD248	1stExon
cg06424860	0	0	0	0	0	0	0	1	0	0	0	1	5	50678773	chr5:50678632-50679375	Island	ISL1	TSS200
cg06441568	0	0	0	0	0	0	0	1	0	0	0	1	4	85419504	chr4:85417659-85420799	Island	NKX6-1	TSS200
cg06448705	0	0	0	0	0	0	0	0	0	0	1	1	5	135701094			TRPC7;TRPC7;TRPC7;TRPC7;TRPC7;TRPC7	5'UTR;1stExon;1stExon;1stExon;5'UTR;5'UTR
cg06458239	0	0	0	0	0	0	0	0	0	0	1	1	19	58038573	chr19:58038572-58039208	Island	ZNF549	TSS200
cg06462220	0	0	0	0	0	0	0	0	0	0	1	1	6	30646756			KIAA1949;KIAA1949	Body;Body
cg06462291	0	0	1	0	0	0	0	0	0	0	0	1	12	104235479	chr12:104234273-104235327	S_Shore	NT5DC3	TSS1500
cg06469345	0	0	0	0	0	0	0	1	0	0	0	1	4	9783246	chr4:9783035-9784960	Island	DRD5	TSS200
cg06493994	0	0	1	1	0	1	0	0	0	1	1	5	6	25652602	chr6:25652380-25652709	Island	SCGN;SCGN	1stExon;5'UTR
cg06513075	0	0	1	0	0	0	0	0	0	0	0	1	11	34126714	chr11:34126828-34127573	N_Shore	NAT10;NAT10	TSS1500;TSS1500
cg06533629	0	0	0	0	0	0	0	0	0	1	0	1	7	130419370	chr7:130417912-130419378	Island	KLF14	TSS1500
cg06557358	0	0	1	0	0	0	0	0	0	0	0	1	17	32907002	chr17:32905965-32908951	Island	TMEM132E;C17orf102	TSS1500;TSS1500
cg06614469	0	0	0	0	0	0	0	1	0	0	0	1	18	48086302	chr18:48085838-48087589	Island	MAPK4	TSS200
cg06637774	0	0	0	0	0	0	0	0	0	1	0	1	11	72975702	chr11:72975469-72975797	Island	P2RY6;P2RY6	5'UTR;5'UTR
cg06638433	0	0	0	0	0	1	0	0	0	0	0	1	17	47075175	chr17:47072820-47076042	Island	IGF2BP1;IGF2BP1	1stExon;1stExon
cg06638451	0	0	0	0	0	0	0	0	0	1	0	1	3	58563269			FAM107A;FAM107A;FAM107A;FAM107A	1stExon;5'UTR;5'UTR;1stExon
cg06639320	0	0	0	1	0	0	0	0	0	0	1	2	2	106015739	chr2:106014878-106015884	Island	FHL2;FHL2;FHL2;FHL2	TSS200;TSS200;5'UTR;TSS200
cg06648759	0	0	0	0	0	0	0	0	0	0	1	1	13	40892751
cg06672560	0	0	0	0	0	0	0	1	0	0	0	1	20	54580175	chr20:54578603-54580678	Island	CBLN4	TSS200
cg06685111	0	0	0	1	0	0	0	0	0	0	1	2	6	30295466	chr6:30294169-30295071	S_Shore	HCG18;TRIM39;TRIM39;HCG18;TRIM39	TSS1500;5'UTR;5'UTR;TSS1500;1stExon
cg06688848	0	0	1	0	0	0	0	0	0	0	0	1	16	57220097	chr16:57219486-57220583	Island	RSPRY1;FAM192A	TSS200;TSS200
cg06690548	0	0	0	0	0	0	0	0	0	1	1	2	4	139162808			SLC7A11	Body
cg06737494	0	0	0	0	0	0	0	0	0	0	1	1	3	172167644	chr3:172167526-172167866	Island	GHSR;GHSR	TSS1500;TSS1500
cg06738602	0	0	1	0	0	0	0	0	0	0	1	2	14	52780634	chr14:52780687-52781969	N_Shore	PTGER2	TSS1500
cg06796779	0	0	0	0	0	0	0	0	0	0	1	1	3	128204927	chr3:128205495-128212274	N_Shore	GATA2;GATA2;GATA2	Body;Body;Body
cg06804921	0	0	0	0	0	0	0	1	0	0	0	1	11	20620854	chr11:20622720-20623399	N_Shore	SLC6A5	TSS200
cg06810647	0	0	1	0	0	0	0	0	0	0	0	1	16	1665094	chr16:1660054-1665095	Island	CRAMP1L	Body
cg06836772	0	0	1	0	0	0	0	0	0	0	0	1	1	57110403	chr1:57110663-57111337	N_Shore	PRKAA2	TSS1500
cg06874016	0	0	0	1	0	0	0	0	0	0	1	2	17	40177415			NKIRAS2;NKIRAS2;NKIRAS2;NKIRAS2;NKIRAS2	3'UTR;3'UTR;3'UTR;3'UTR;3'UTR
cg06888746	0	0	0	0	0	0	0	0	0	0	1	1	10	105517764			SH3PXD2A	Body
cg06908778	0	0	0	0	0	0	0	0	0	1	1	2	10	22634602	chr10:22634000-22634862	Island	SPAG6;SPAG6	Body;Body
cg06926735	0	0	1	0	0	0	0	0	0	0	0	1	20	48732667	chr20:48729268-48729798	S_Shelf	UBE2V1;UBE2V1;TMEM189-UBE2V1;UBE2V1	TSS200;TSS200;Body;TSS200
cg06952310	0	0	1	0	0	0	0	0	0	0	0	1	19	19327990			NCAN	Body
cg06958034	0	0	0	0	0	0	0	0	0	1	0	1	1	23346203	chr1:23345814-23346677	Island	KDM1A;KDM1A	1stExon;1stExon
cg06975499	0	0	0	0	0	0	0	0	0	1	0	1	17	40896881	chr17:40896658-40897234	Island	EZH1	5'UTR
cg06987468	0	0	0	0	0	0	0	1	0	0	0	1	7	116963502	chr7:116962841-116964803	Island	WNT2;WNT2	TSS200;TSS200
cg06993413	0	0	1	0	0	0	0	0	0	0	0	1	15	65810204	chr15:65809685-65810168	S_Shore	DPP8;DPP8;DPP8;DPP8	TSS200;TSS200;TSS1500;TSS200
cg06994793	0	0	0	0	0	0	0	0	0	1	0	1	5	140018911	chr5:140019034-140019502	N_Shore	TMCO6	TSS200
cg07016730	0	0	0	0	0	0	0	0	0	0	1	1	22	50912306	chr22:50912550-50913857	N_Shore	SBF1	Body
cg07033372	0	0	0	0	0	0	0	1	0	0	0	1	20	37353032	chr20:37352130-37357372	Island	SLC32A1	TSS200
cg07038400	0	0	0	0	0	0	0	0	0	1	0	1	3	135684163	chr3:135684570-135685367	N_Shore	PPP2R3A	TSS1500
cg07073964	0	0	0	0	0	0	0	0	0	1	0	1	19	698371
cg07082267	0	0	0	1	0	0	0	0	0	0	1	2	16	85429035
cg07095347	0	0	0	0	0	0	0	0	0	0	1	1	6	133253256
cg07095995	0	0	0	0	0	0	0	1	0	0	0	1	4	110223980	chr4:110222970-110224257	Island	COL25A1;COL25A1	TSS200;TSS200
cg07110949	0	0	0	0	0	0	0	0	0	0	1	1	4	1309878	chr4:1309204-1309417	S_Shore	MAEA;MAEA	Body;Body
cg07115626	0	0	0	0	0	0	0	0	0	0	1	1	14	38071285	chr14:38067446-38069207	S_Shelf
cg07158339	0	0	1	0	0	0	0	0	0	0	1	2	9	71650237	chr9:71650646-71651176	N_Shore	FXN;FXN;FXN	TSS1500;TSS1500;TSS1500
cg07172885	0	0	0	0	0	0	0	0	0	0	1	1	12	133757907	chr12:133757946-133758188	N_Shore	ZNF268;ZNF268;ZNF268;ZNF268;ZNF268;ZNF268;ZNF268;ZNF268;ZNF268	TSS200;TSS200;TSS200;TSS200;TSS200;TSS200;TSS200;TSS200;TSS200
cg07180649	0	0	0	0	0	0	0	0	0	1	0	1	1	22470290	chr1:22468912-22470252	S_Shore	WNT4	TSS1500
cg07195011	0	0	0	0	0	0	0	1	0	0	0	1	5	11904114	chr5:11903550-11904703	Island	CTNND2	TSS200
cg07211259	0	0	0	0	0	1	0	0	0	1	1	3	9	5510497			PDCD1LG2	TSS200
cg07234102	0	0	0	0	0	0	0	1	0	0	0	1	4	96470237	chr4:96469859-96470994	Island	UNC5C	TSS200
cg07236943	0	0	0	0	0	0	0	0	0	1	0	1	7	94284486	chr7:94284858-94286527	N_Shore	SGCE;SGCE;PEG10;SGCE;PEG10	Body;Body;TSS1500;Body;TSS1500
cg07265300	0	0	0	0	0	0	0	0	0	1	0	1	2	24346000	chr2:24345990-24346793	Island	PFN4;PFN4;LOC375190	1stExon;5'UTR;TSS1500
cg07285276	0	0	1	0	0	0	0	0	0	0	0	1	9	134613015			RAPGEF1	TSS200
cg07291563	0	0	1	0	0	0	0	0	0	0	0	1	19	48949441	chr19:48949034-48949442	Island	GRWD1	1stExon
cg07303143	0	0	0	0	0	0	0	0	0	0	1	1	3	44803452	chr3:44802852-44803618	Island	KIAA1143;KIF15	TSS1500;Body
cg07311313	0	0	0	0	0	0	0	1	0	0	0	1	13	28543507	chr13:28542221-28543544	Island	CDX2	TSS200
cg07312601	0	0	0	0	0	0	0	0	0	0	1	1	1	19583887			MRTO4	Body
cg07315745	0	0	0	0	0	0	0	1	0	0	0	1	11	129245707	chr11:129245108-129246395	Island	BARX2	TSS200
cg07337598	0	0	1	0	0	0	0	0	0	0	0	1	1	150953943			ANXA9	TSS1500
cg07357987	0	0	0	0	0	0	0	1	0	0	0	1	2	223289306	chr2:223288922-223290013	Island	SGPP2	TSS200
cg07388493	0	0	1	0	0	1	0	0	0	0	0	2	1	39491459			NDUFS5	TSS1500
cg07408456	0	0	1	0	0	0	0	0	0	0	0	1	19	15590532			PGLYRP2	TSS1500
cg07455279	0	0	1	0	0	0	0	0	0	0	0	1	19	54605703	chr19:54605985-54606590	N_Shore	NDUFA3	TSS1500
cg07484827	0	0	0	0	0	0	0	0	0	1	0	1	11	3693157			CHRNA10	TSS1500
cg07494518	0	0	0	0	0	0	0	0	0	1	0	1	21	44847608			SIK1	TSS1500
cg07498421	0	0	1	0	0	0	0	0	0	0	0	1	12	94071223	chr12:94071293-94071655	N_Shore	CRADD;CRADD	5'UTR;1stExon
cg07502389	0	0	0	0	0	0	0	0	0	0	1	1	8	24771259	chr8:24770908-24772547	Island	NEFM;NEFM	TSS200;TSS1500
cg07547549	0	0	0	1	0	0	0	0	0	0	1	2	20	44658225	chr20:44657463-44659243	Island	SLC12A5;SLC12A5	Body;Body
cg07553761	0	0	0	1	0	0	0	0	0	0	1	2	3	160167977	chr3:160167184-160168200	Island	TRIM59	TSS1500
cg07557260	0	0	0	0	0	0	0	1	0	0	0	1	8	132052870	chr8:132052203-132054749	Island	ADCY8	TSS200
cg07583137	0	0	0	1	0	0	0	0	0	0	1	2	8	82644012	chr8:82644603-82644849	N_Shore	CHMP4C	TSS1500
cg07589899	0	0	0	0	0	0	0	0	0	0	1	1	2	62020677
cg07595943	0	0	1	0	0	0	0	0	0	0	0	1	16	84224901	chr16:84224731-84225085	Island	ADAD2;ADAD2	1stExon;1stExon
cg07621046	0	0	0	0	0	1	0	0	0	0	0	1	10	118429658	chr10:118429430-118429853	Island	C10orf82	TSS200
cg07621749	0	0	0	0	0	0	0	1	0	0	0	1	15	41806141	chr15:41803443-41805531	S_Shore	LTK;LTK;LTK	TSS200;TSS200;TSS200
cg07654934	0	0	0	0	0	0	0	0	0	1	0	1	3	158390329			LXN;LXN;GFM1	1stExon;5'UTR;Body
cg07663789	0	0	1	0	0	0	0	0	0	0	0	1	5	32711429	chr5:32709910-32714450	Island	NPR3	TSS1500
cg07724977	0	0	0	0	0	0	0	1	0	0	0	1	11	35441198	chr11:35440375-35441882	Island	SLC1A2	TSS200
cg07730301	0	0	1	0	0	0	0	0	0	0	0	1	11	67777952			ALDH3B1;ALDH3B1;ALDH3B1	5'UTR;5'UTR;5'UTR
cg07770222	0	0	1	0	0	0	0	0	0	0	0	1	8	144120106			C8orf31	TSS1500
cg07810156	0	0	0	0	0	1	0	0	0	0	0	1	1	47655682			PDZK1IP1;PDZK1IP1	5'UTR;1stExon
cg07817698	0	0	0	0	0	0	0	0	0	1	0	1	16	72042925	chr16:72042347-72042888	S_Shore	DHODH	Body
cg07849904	0	0	1	0	0	0	0	0	0	0	0	1	22	28197796	chr22:28192793-28198592	Island	MN1	TSS1500
cg07850604	0	0	0	0	0	0	0	0	0	1	0	1	14	36003443	chr14:36002598-36005013	Island	INSM2;INSM2	5'UTR;1stExon
cg07882671	0	0	0	0	0	0	0	1	0	0	0	1	5	1883005	chr5:1881924-1887743	Island	IRX4	TSS200
cg07897248	0	0	0	0	0	0	0	1	0	0	0	1	18	49866531	chr18:49868377-49868759	N_Shore	DCC	TSS200
cg07906193	0	0	0	0	0	0	0	0	0	0	1	1	10	126599966
cg07927379	0	0	0	1	0	0	0	0	0	0	0	1	7	156433108	chr7:156432433-156433670	Island	C7orf13;RNF32	Body;TSS1500
cg07929310	0	0	0	0	0	0	0	0	0	1	0	1	16	85061061	chr16:85061182-85061802	N_Shore	KIAA0513	TSS1500
cg07950000	0	0	0	0	0	0	0	1	0	0	0	1	21	31312333	chr21:31311386-31312106	S_Shore	GRIK1;GRIK1	TSS200;TSS200
cg07955995	0	0	0	1	0	0	0	0	0	0	0	1	7	130419159	chr7:130417912-130419378	Island	KLF14	TSS1500
cg08012287	0	0	0	0	0	1	0	0	0	0	0	1	11	66315298	chr11:66313169-66313822	S_Shore	ACTN3	Body
cg08030082	0	0	1	0	0	0	0	0	0	0	0	1	2	25391839	chr2:25391072-25391875	Island	POMC;POMC	TSS1500;TSS1500
cg08035942	0	0	0	0	0	0	0	0	0	1	0	1	18	72921337	chr18:72919914-72921785	Island	TSHZ1;ZADH2	TSS1500;TSS200
cg08067365	0	0	0	0	0	0	0	0	0	1	0	1	1	948893	chr1:948670-948894	Island	ISG15;ISG15	1stExon;5'UTR
cg08073312	0	0	0	0	0	0	0	1	0	0	0	1	3	137483555	chr3:137482964-137484454	Island	SOX14	TSS200
cg08074477	0	0	0	0	0	0	0	0	0	1	0	1	17	38657949			TNS4	TSS200
cg08074621	0	0	0	0	0	0	0	1	0	0	0	1	16	67427606	chr16:67427284-67428950	Island	TPPP3;TPPP3	TSS200;TSS200
cg08074851	0	0	0	0	0	0	0	1	0	0	0	1	2	47797590	chr2:47796923-47799166	Island	KCNK12	TSS200
cg08090640	0	0	0	0	0	1	0	0	0	0	0	1	17	41159289			IFI35	Body
cg08090772	0	0	1	0	0	0	0	0	0	0	0	1	8	67344640	chr8:67344497-67344989	Island	ADHFE1	TSS200
cg08097417	0	0	0	1	0	0	0	0	0	0	1	2	7	130419133	chr7:130417912-130419378	Island	KLF14	TSS1500
cg08124722	0	0	1	0	0	0	0	0	0	0	0	1	17	32597714			CCL7	Body
cg08132837	0	0	0	0	0	0	0	1	0	0	0	1	14	60975811	chr14:60975732-60978180	Island	SIX6	TSS200
cg08166272	0	0	0	0	0	0	0	0	0	0	1	1	2	227663151	chr2:227662082-227664912	Island	IRS1	1stExon
cg08169325	0	0	0	0	0	0	0	0	0	1	0	1	12	131324123	chr12:131323203-131323959	S_Shore	STX2;STX2	TSS1500;TSS1500
cg08186124	0	0	1	0	0	0	0	0	0	0	0	1	3	45883676	chr3:45883221-45883860	Island	LZTFL1	TSS200
cg08209133	0	0	0	0	0	1	0	0	0	0	0	1	4	48485624	chr4:48485362-48486473	Island	SLC10A4	1stExon
cg08212685	0	0	0	0	0	0	0	0	0	1	0	1	5	81268071	chr5:81267577-81268367	Island	ATG10;ATG10;ATG10;ATG10	5'UTR;1stExon;1stExon;5'UTR
cg08234504	0	0	0	1	0	0	0	0	0	0	1	2	5	139013317	chr5:139017133-139017668	N_Shelf
cg08251036	0	0	1	0	0	0	0	0	0	0	0	1	2	135008923
cg08251399	0	0	0	0	0	0	0	0	0	1	0	1	2	31457608	chr2:31456740-31457653	Island	EHD3	1stExon
cg08280936	0	0	0	0	0	0	0	0	0	0	1	1	7	148981586	chr7:148982079-148982675	N_Shore	ZNF783	Body
cg08323075	0	0	0	0	0	0	0	1	0	0	0	1	4	5053504	chr4:5053230-5054092	Island	STK32B	TSS200
cg08327269	0	0	0	0	0	0	0	1	0	0	0	1	2	182545555	chr2:182547873-182549177	N_Shelf	NEUROD1	TSS200
cg08330778	0	0	0	0	0	0	0	1	0	0	0	1	12	115122028	chr12:115120774-115122945	Island	TBX3;TBX3	TSS200;TSS200
cg08331960	0	0	1	0	0	0	0	0	0	1	0	2	16	2076597	chr16:2077042-2077470	N_Shore	SLC9A3R2;SLC9A3R2	TSS1500;TSS1500
cg08362785	0	0	0	0	0	0	0	0	1	0	0	1	22	40814878	chr22:40814816-40815102	Island	MKL1	Body
cg08370996	0	0	1	0	0	0	0	0	0	0	0	1	15	96874031	chr15:96873408-96877721	Island	NR2F2;NR2F2	TSS200;Body
cg08413157	0	0	0	0	0	0	0	1	0	0	0	1	20	41818756	chr20:41817475-41819212	Island	PTPRT;PTPRT	TSS200;TSS200
cg08413469	0	0	1	0	0	0	0	0	0	0	0	1	1	68962940	chr1:68962283-68963006	Island	DEPDC1;DEPDC1	TSS200;TSS200
cg08415592	0	0	0	1	0	0	0	0	0	0	1	2	22	36648973			APOL1;APOL1;APOL1;APOL1	TSS200;TSS200;TSS200;TSS200
cg08420066	0	0	0	0	0	0	0	0	0	0	1	1	6	30647561			KIAA1949;KIAA1949	Body;Body
cg08424423	0	0	0	0	0	0	0	0	0	1	0	1	6	31088188			CDSN;PSORS1C1	1stExon;5'UTR
cg08434234	0	0	1	0	0	0	0	0	0	0	0	1	7	137531173	chr7:137531125-137532382	Island	DGKI	Body
cg08448701	0	0	0	0	0	0	0	1	0	0	0	1	20	21686282	chr20:21686199-21687689	Island	PAX1	TSS200
cg08454546	0	0	0	0	0	0	0	0	0	0	1	1	15	59731340	chr15:59730070-59730738	S_Shore	FAM81A	5'UTR
cg08468689	0	0	0	0	0	1	0	0	0	0	0	1	17	40346680			GHDC;GHDC;GHDC;GHDC	TSS200;TSS1500;TSS200;TSS200
cg08475827	0	0	0	0	0	0	0	0	0	1	0	1	2	152266230	chr2:152266271-152267286	N_Shore	RIF1	TSS200
cg08478074	0	0	0	0	0	0	0	1	0	0	0	1	1	110613397	chr1:110610265-110613303	S_Shore	ALX3	TSS200
cg08478447	0	0	0	0	0	0	0	1	0	0	0	1	3	53528849	chr3:53527927-53530106	Island	CACNA1D;CACNA1D;CACNA1D	TSS200;TSS200;TSS200
cg08487374	0	0	0	0	0	0	0	0	0	1	0	1	7	100076562	chr7:100076454-100076785	Island	TSC22D4;TSC22D4	1stExon;5'UTR
cg08529529	0	0	0	0	0	0	0	0	0	1	0	1	13	31309799			ALOX5AP	1stExon
cg08530317	0	0	0	0	0	0	0	1	0	0	0	1	11	20620824	chr11:20622720-20623399	N_Shore	SLC6A5	TSS200
cg08540945	0	0	0	1	0	0	0	0	0	0	1	2	7	152591698	chr7:152591458-152591706	Island
cg08586737	0	0	0	0	0	0	0	0	0	1	0	1	7	127225949	chr7:127225200-127225950	Island	GCC1	TSS1500
cg08587542	0	0	0	0	0	0	0	0	0	1	1	2	5	141303900	chr5:141303119-141303634	S_Shore	KIAA0141;KIAA0141	Body;Body
cg08592707	0	0	0	0	0	0	0	1	0	0	0	1	17	56833076	chr17:56832961-56833986	Island	PPM1E	TSS200
cg08593261	0	0	0	0	0	0	0	1	0	0	0	1	4	85419494	chr4:85417659-85420799	Island	NKX6-1	TSS200
cg08598221	0	0	0	0	0	1	0	0	0	0	0	1	8	121824929	chr8:121823534-121824720	S_Shore	SNTB1	TSS1500
cg08622677	0	0	0	0	0	0	0	0	0	0	1	1	12	3601306	chr12:3599966-3603008	Island	PRMT8	Body
cg08654655	0	0	0	0	0	0	0	0	0	1	0	1	1	159141063	chr1:159141202-159141718	N_Shore	CADM3;CADM3	TSS1500;TSS1500
cg08668790	0	0	0	0	0	0	0	0	0	1	0	1	19	58220662	chr19:58220189-58220517	S_Shore	ZNF154	TSS200
cg08681432	0	0	0	0	0	0	0	1	0	0	0	1	16	23193848	chr16:23193716-23194773	Island	SCNN1G	TSS200
cg08694544	0	0	0	0	0	0	0	0	0	1	0	1	19	12946228	chr19:12944528-12945299	S_Shore	RTBDN;RTBDN	1stExon;5'UTR
cg08696727	0	0	0	0	0	0	0	1	0	0	0	1	10	28034797	chr10:28030182-28035211	Island	MKX	TSS200
cg08751472	0	0	0	0	0	0	0	1	0	0	0	1	2	45236701	chr2:45235511-45237792	Island	SIX2	TSS200
cg08771731	0	0	1	0	0	0	0	0	0	0	0	1	5	17216434	chr5:17216489-17217036	N_Shore	LOC285696;BASP1	Body;TSS1500
cg08834401	0	0	0	0	0	0	0	1	0	0	0	1	2	71017846	chr2:71017028-71017976	Island	FIGLA	TSS200
cg08870743	0	0	0	0	0	0	0	1	0	0	0	1	21	34398199	chr21:34395128-34400245	Island	OLIG2	TSS200
cg08872493	0	0	0	0	0	0	0	0	0	1	0	1	1	23521417			HTR1D	TSS200
cg08896629	0	0	0	0	0	0	0	0	0	1	0	1	19	10491577	chr19:10491019-10491720	Island	TYK2	TSS1500
cg08899632	0	0	0	0	0	0	0	0	0	1	0	1	20	50809000	chr20:50807798-50808825	S_Shore	ZFP64;ZFP64;ZFP64;ZFP64	TSS1500;TSS1500;TSS1500;TSS1500
cg08900043	0	0	0	0	0	0	0	0	0	1	1	2	12	54378896	chr12:54378696-54380102	Island	HOXC10	TSS200
cg08911208	0	0	0	0	0	0	0	0	0	0	1	1	7	1025760	chr7:1026167-1026395	N_Shore	CYP2W1	Body
cg08911275	0	0	0	0	0	0	0	1	0	0	0	1	2	176957462	chr2:176957054-176958279	Island	HOXD13	TSS200
cg08949164	0	0	0	0	0	0	0	0	0	0	1	1	16	1383433	chr16:1382916-1384735	Island	BAIAP3	TSS1500
cg08961408	0	0	0	0	0	0	0	1	0	0	0	1	4	106816564	chr4:106816415-106817769	Island	NPNT	TSS200
cg08965235	0	0	1	0	0	0	0	0	0	0	0	1	11	65325158	chr11:65325081-65326209	Island	LTBP3;LTBP3;LTBP3;LTBP3	1stExon;1stExon;1stExon;5'UTR
cg08993878	0	0	0	0	0	0	0	0	0	0	1	1	12	98151379
cg09010671	0	0	0	0	0	0	0	1	0	0	0	1	13	79177763	chr13:79175610-79177985	Island	POU4F1	TSS200
cg09019938	0	0	1	0	0	0	0	0	0	0	0	1	10	52834498	chr10:52833539-52834752	Island	PRKG1;PRKG1	1stExon;Body
cg09025210	0	0	0	0	0	0	0	0	0	0	1	1	3	141132146			ZBTB38	5'UTR
cg09045681	0	0	0	0	0	0	0	0	0	1	0	1	6	31127178	chr6:31125894-31126561	S_Shore	TCF19;TCF19;CCHCR1	5'UTR;5'UTR;TSS1500
cg09096950	0	0	0	0	0	0	0	0	0	1	0	1	11	118230095	chr11:118230164-118230368	N_Shore	UBE4A	TSS1500
cg09118625	0	0	1	0	0	0	0	0	0	0	0	1	1	68512971	chr1:68512643-68513005	Island	DIRAS3	Body
cg09133026	0	0	1	0	0	0	0	0	0	0	0	1	14	75388105	chr14:75389712-75390133	N_Shore	RPS6KL1	Body
cg09137696	0	0	0	0	0	0	0	1	0	0	0	1	16	56672415	chr16:56671937-56672530	Island	MT1A	TSS200
cg09155044	0	0	0	0	0	0	0	0	0	0	1	1	16	31106785	chr16:31105451-31106321	S_Shore	VKORC1;VKORC1	TSS1500;TSS1500
cg09183146	0	0	0	0	0	0	0	0	0	0	1	1	16	1429863	chr16:1429050-1430104	Island	UNKL	TSS200
cg09191327	0	0	1	0	0	0	0	0	0	0	0	1	9	133540108	chr9:133534534-133542394	Island	PRDM12	1stExon
cg09196959	0	0	0	0	0	0	0	0	0	1	0	1	6	30104440			TRIM40	TSS200
cg09254939	0	0	0	0	0	0	0	0	0	1	0	1	19	51520259	chr19:51520153-51520907	Island	KLK10;KLK10;KLK10	Body;Body;Body
cg09294589	0	0	0	0	0	0	0	0	0	1	0	1	3	33155133	chr3:33155227-33156054	N_Shore	CRTAP	TSS1500
cg09304040	0	0	0	0	0	0	0	0	0	1	0	1	12	56360607	chr12:56360467-56360909	Island	CDK2;CDK2;CDK2;SILV;CDK2	5'UTR;1stExon;5'UTR;TSS1500;1stExon
cg09322949	0	0	0	0	0	0	0	0	0	1	0	1	6	41890043	chr6:41888868-41889563	S_Shore	BYSL;MED20	Body;TSS1500
cg09404633	0	0	0	0	0	0	0	0	0	1	0	1	1	201915446			LMOD1	1stExon
cg09413557	0	0	0	0	0	0	0	0	0	1	0	1	1	153508713	chr1:153508424-153508840	Island	S100A6;S100A6	5'UTR;1stExon
cg09418283	0	0	1	0	0	0	0	0	0	0	0	1	12	80084718	chr12:80083531-80085154	Island	PAWR;PAWR	1stExon;5'UTR
cg09428349	0	0	0	0	0	0	0	0	0	0	1	1	21	43346858			C2CD2;C2CD2	Body;TSS200
cg09434995	0	0	0	0	0	0	0	0	0	1	0	1	7	76040387			ZP3;SRCRB4D	5'UTR;TSS1500
cg09436502	0	0	0	0	0	0	0	0	0	0	1	1	7	95226433	chr7:95225503-95226194	S_Shore	PDK4	TSS1500
cg09441152	0	0	1	0	0	0	0	0	0	0	0	1	18	77712293	chr18:77710769-77712454	Island	PQLC1;PQLC1;PQLC1	TSS1500;TSS1500;TSS1500
cg09462576	0	0	0	0	0	1	0	0	0	0	0	1	1	228297873	chr1:228296787-228297276	S_Shore	MRPL55;MRPL55;MRPL55;MRPL55;MRPL55;MRPL55;MRPL55;MRPL55	TSS1500;TSS1500;TSS1500;TSS1500;TSS1500;TSS1500;TSS1500;TSS1500
cg09480837	0	0	0	0	0	0	0	0	0	1	0	1	10	95789501			PLCE1	5'UTR
cg09509673	0	0	1	0	0	0	0	0	0	0	0	1	17	40833697	chr17:40834791-40835098	N_Shore	CCR10;CNTNAP1	Body;TSS1500
cg09548179	0	0	0	0	0	0	0	0	0	1	0	1	16	2570492	chr16:2569559-2571071	Island	AMDHD2;AMDHD2	1stExon;1stExon
cg09556292	0	0	0	0	0	0	0	0	0	1	0	1	14	103058815	chr14:103057926-103060044	Island	RCOR1	TSS1500
cg09578028	0	0	0	0	0	0	0	1	0	0	0	1	2	176987411	chr2:176986424-176988291	Island	HOXD9	TSS200
cg09630437	0	0	0	0	0	0	0	0	0	1	0	1	19	2740301	chr19:2739851-2740393	Island	SLC39A3;SLC39A3	TSS1500;TSS1500
cg09646392	0	0	1	0	0	0	0	0	0	0	1	2	13	108921052			TNFSF13B;TNFSF13B	TSS1500;TSS1500
cg09651136	0	0	0	1	0	0	0	0	0	0	0	1	15	72525012	chr15:72522131-72524238	S_Shore	PKM2;PKM2;PKM2	TSS1500;TSS1500;TSS1500
cg09671951	0	0	0	0	0	0	0	0	0	0	1	1	10	104556332			C10orf26;C10orf26	Body;Body
cg09683824	0	0	0	0	0	0	0	1	0	0	0	1	1	179712191	chr1:179711947-179713951	Island	FAM163A	TSS200
cg09722397	0	0	1	0	0	0	0	0	0	0	0	1	17	72855943	chr17:72855621-72858012	Island	GRIN2C;GRIN2C	5'UTR;1stExon
cg09722555	0	0	1	0	0	0	0	0	0	0	0	1	9	34662282	chr9:34664930-34665687	N_Shelf	CCL27	Body
cg09748749	0	0	0	0	0	0	0	0	0	0	1	1	7	65540429	chr7:65540543-65541104	N_Shore	ASL;ASL;ASL;ASL	TSS1500;TSS1500;TSS1500;TSS1500
cg09785172	0	0	1	0	0	0	0	0	0	0	0	1	4	6271658	chr4:6271280-6272182	Island	WFS1;WFS1;WFS1;WFS1	5'UTR;1stExon;1stExon;5'UTR
cg09799873	0	0	0	0	0	0	0	0	0	1	0	1	19	8385500	chr19:8386082-8386972	N_Shore	NDUFA7;RPS28	Body;TSS1500
cg09809672	1	0	1	1	0	1	1	0	0	1	1	7	1	236557682	chr1:236558459-236559336	N_Shore	EDARADD;EDARADD;EDARADD	TSS1500;5'UTR;1stExon
cg09851465	0	0	0	0	0	0	0	0	0	1	0	1	1	60539671	chr1:60539315-60539540	S_Shore	C1orf87	TSS1500
cg09868336	0	0	0	0	0	0	0	1	0	0	0	1	3	68981866	chr3:68980783-68982035	Island	FAM19A4;FAM19A4	TSS200;TSS200
cg09869858	0	0	1	0	0	0	0	0	0	0	0	1	12	48120416			P11	TSS1500
cg09885951	0	0	1	0	0	0	0	0	0	0	0	1	1	214776469	chr1:214776256-214776935	Island	CENPF	TSS200
cg09892203	0	0	0	0	0	0	0	0	0	1	0	1	17	64961140	chr17:64961007-64962321	Island	CACNG4	1stExon
cg09968620	0	0	0	0	0	0	0	1	0	0	0	1	2	176987383	chr2:176986424-176988291	Island	HOXD9	TSS200
cg09993145	0	0	0	0	0	0	0	0	0	0	1	1	1	25291905			RUNX3	TSS1500
cg10021043	0	0	0	0	0	0	0	1	0	0	0	1	2	68547349	chr2:68546339-68547111	S_Shore	CNRIP1;CNRIP1	TSS200;TSS200
cg10045881	0	0	1	0	0	0	0	0	0	0	0	1	1	111770291			CHI3L2;CHI3L2;CHI3L2;CHI3L2	1stExon;5'UTR;5'UTR;1stExon
cg10052840	0	0	0	0	0	0	0	0	0	1	1	2	19	4558119	chr19:4558363-4558579	N_Shore	SEMA6B	Body
cg10071824	0	0	0	0	0	0	0	1	0	0	0	1	13	28366759	chr13:28366549-28368505	Island	GSX1	TSS200
cg10094616	0	0	0	0	0	0	0	1	0	0	0	1	8	53478023	chr8:53477544-53478627	Island	FAM150A	TSS200
cg10158181	0	0	0	0	0	0	0	0	0	1	0	1	4	2965841	chr4:2964459-2966014	Island	GRK4;NOP14;GRK4;GRK4	1stExon;TSS1500;1stExon;1stExon
cg10192196	0	0	0	0	0	0	0	0	0	0	1	1	6	32812708	chr6:32811494-32811839	S_Shore	PSMB8;PSMB8;PSMB8	5'UTR;TSS1500;1stExon
cg10202457	0	0	0	0	0	0	0	0	0	1	0	1	1	183387751	chr1:183386000-183387664	S_Shore	NMNAT2	TSS200
cg10225525	0	0	0	0	0	0	0	0	0	1	0	1	14	65876865	chr14:65878486-65880370	N_Shore	FUT8;FUT8	TSS1500;TSS1500
cg10266490	0	0	1	0	0	0	0	0	0	0	0	1	1	55013709			ACOT11;ACOT11	TSS200;TSS200
cg10281002	0	0	1	0	0	0	0	1	0	0	1	3	12	114846399	chr12:114845861-114847650	Island	TBX5;TBX5	TSS200;TSS200
cg10321156	0	0	0	0	0	0	0	0	1	0	0	1	11	63687223	chr11:63685489-63685968	S_Shore
cg10343742	0	0	0	0	0	0	0	1	0	0	0	1	3	137483506	chr3:137482964-137484454	Island	SOX14	TSS200
cg10345936	0	0	1	0	0	0	0	0	0	0	1	2	5	150727812			SLC36A2	TSS1500
cg10351287	0	0	0	0	0	0	0	1	0	0	0	1	4	5053341	chr4:5053230-5054092	Island	STK32B	TSS200
cg10376763	0	0	1	0	0	0	0	0	0	0	1	2	2	217724363			TNP1	3'UTR
cg10377274	0	0	1	0	0	0	0	0	0	0	0	1	11	125616888			PATE1	Body
cg10406295	0	0	0	0	0	0	0	1	0	0	0	1	8	41167113	chr8:41165852-41167140	Island	SFRP1	TSS200
cg10460820	0	0	0	0	0	0	0	1	0	0	0	1	4	94749921	chr4:94749495-94750998	Island	ATOH1	TSS200
cg10486998	0	0	1	0	0	0	0	0	0	0	0	1	18	74961787	chr18:74961556-74963822	Island	GALR1	TSS1500
cg10498798	0	0	0	0	0	0	0	0	0	0	1	1	19	35843186	chr19:35842430-35843187	Island	FFAR1	1stExon
cg10501210	0	0	0	1	0	0	0	0	0	0	1	2	1	207997020
cg10523019	0	0	1	0	0	0	0	0	0	1	1	3	2	227700458	chr2:227700313-227701115	Island	RHBDD1;RHBDD1	TSS1500;TSS1500
cg10530281	0	0	0	0	0	0	0	1	0	0	0	1	12	115122054	chr12:115120774-115122945	Island	TBX3;TBX3	TSS200;TSS200
cg10570177	0	0	0	0	0	0	0	0	0	1	1	2	9	136324586	chr9:136324676-136325527	N_Shore	C9orf7;C9orf7	TSS1500;TSS1500
cg10586358	0	0	0	0	0	0	0	0	0	0	1	1	19	13029889	chr19:13029794-13030355	Island	SYCE2	Body
cg10591174	0	0	0	0	0	0	0	0	0	1	0	1	12	111358446			MYL2	TSS200
cg10615414	0	0	0	0	0	0	0	1	0	0	0	1	20	37353096	chr20:37352130-37357372	Island	SLC32A1	TSS200
cg10636246	0	0	0	0	0	0	0	0	0	1	0	1	1	159046973			AIM2	TSS1500
cg10636297	0	0	0	0	0	0	0	0	0	0	1	1	21	45405724	chr21:45402484-45402842	S_Shelf	AGPAT3;AGPAT3	3'UTR;3'UTR
cg10644544	0	0	0	0	0	0	0	0	0	0	1	1	17	73872584	chr17:73873528-73874923	N_Shore	TRIM47	Body
cg10654016	0	0	0	0	0	0	0	0	0	1	0	1	12	66524411	chr12:66524464-66524792	N_Shore	LLPH	5'UTR
cg10667970	0	0	0	0	0	0	0	0	0	1	0	1	1	11724057	chr1:11724113-11724885	N_Shore	FBXO6	TSS200
cg10669058	0	0	0	0	0	0	0	0	0	1	0	1	19	19648555	chr19:19648134-19649390	Island	CILP2	TSS1500
cg10699171	0	0	0	0	0	0	0	0	0	0	1	1	6	24936965
cg10699857	0	0	0	0	0	0	0	0	0	0	1	1	4	111532996	chr4:111532647-111533391	Island
cg10729426	0	0	0	0	0	0	0	0	0	0	1	1	19	58038585	chr19:58038572-58039208	Island	ZNF549	TSS200
cg10755973	0	0	0	0	0	0	0	1	0	0	0	1	9	126773879	chr9:126773246-126780953	Island	LHX2	TSS200
cg10795646	0	0	0	0	0	0	0	0	0	1	0	1	1	151975566
cg10810799	0	0	0	0	0	0	0	1	0	0	0	1	12	54348707	chr12:54348695-54349378	Island	HOXC12	TSS200
cg10824063	0	0	0	0	0	0	0	1	0	0	0	1	11	20690934	chr11:20690579-20691845	Island	NELL1;NELL1	TSS200;TSS200
cg10825530	0	0	0	0	0	0	0	0	0	0	1	1	11	16023708			SOX6;SOX6;SOX6;SOX6	Body;Body;Body;Body
cg10837404	0	0	0	0	0	0	0	0	0	0	1	1	5	112356289			DCP2	3'UTR
cg10855531	0	0	0	0	0	0	0	0	0	0	1	1	2	62702472
cg10865119	0	0	1	0	0	0	0	0	0	0	0	1	6	170190112	chr6:170190111-170190712	Island	C6orf122;C6orf208	Body;TSS200
cg10878896	0	0	0	0	0	0	0	0	0	1	0	1	12	56694449	chr12:56693680-56694345	S_Shore	CS	TSS1500
cg10900550	0	0	0	0	0	0	0	0	0	1	0	1	9	100173984	chr9:100174099-100174946	N_Shore	TDRD7	TSS1500
cg10917602	0	0	0	0	0	1	1	0	0	1	1	4	16	30996630			HSD3B7;HSD3B7;HSD3B7	5'UTR;5'UTR;5'UTR
cg10920957	0	0	1	0	0	0	0	0	0	0	0	1	16	87635473	chr16:87636506-87637284	N_Shore	JPH3	TSS1500
cg10922280	0	0	0	0	0	0	0	0	0	1	0	1	16	68034227			DPEP2	TSS1500
cg10940099	0	0	1	0	0	0	0	0	0	0	0	1	6	109703938	chr6:109702898-109704093	Island	CD164;CD164;CD164;CD164;CD164	TSS200;TSS200;TSS200;TSS200;TSS200
cg10959651	0	0	0	0	0	0	0	0	0	0	1	1	2	7018020			RSAD2	1stExon
cg11006267	0	0	0	0	0	0	0	0	0	0	1	1	5	139017424	chr5:139017133-139017668	Island
cg11021744	0	0	0	0	0	0	0	1	0	0	0	1	3	11034279	chr3:11034446-11035384	N_Shore	SLC6A1	TSS200
cg11025793	0	0	1	0	0	0	0	0	0	0	0	1	19	13262015	chr19:13260562-13264924	Island	IER2;STX10	5'UTR;TSS1500
cg11064073	0	0	0	0	0	0	0	1	0	0	0	1	4	164253938	chr4:164252954-164253471	S_Shore	NPY1R	TSS200
cg11067179	0	0	0	1	0	0	0	0	0	0	0	1	11	66083541	chr11:66083572-66083782	N_Shore	CD248	1stExon
cg11082362	0	0	0	0	0	0	0	1	0	0	0	1	14	36003181	chr14:36002598-36005013	Island	INSM2	TSS200
cg11177450	0	0	0	0	0	0	0	0	0	1	0	1	3	196594476	chr3:196594576-196595486	N_Shore	SENP5	TSS1500
cg11205552	0	0	0	0	0	0	0	0	0	0	1	1	3	112995690			BOC	Body
cg11233384	0	0	0	0	0	0	0	0	0	1	0	1	1	19615702	chr1:19614998-19615660	S_Shore	AKR7A3	TSS1500
cg11237115	0	0	0	0	0	0	0	0	0	1	0	1	3	183353422	chr3:183353234-183354816	Island	KLHL24;KLHL24	5'UTR;1stExon
cg11248413	0	0	0	0	0	0	0	1	0	0	0	1	5	134871658	chr5:134870740-134872051	Island	NEUROG1	TSS200
cg11298786	0	0	0	0	0	0	0	0	0	0	1	1	1	228195794	chr1:228194096-228196512	Island	WNT3A	Body
cg11299964	0	0	1	0	0	0	0	0	0	0	0	1	9	128469783	chr9:128469269-128469635	S_Shore	MAPKAP1;MAPKAP1;MAPKAP1;MAPKAP1;MAPKAP1;MAPKAP1	TSS1500;TSS1500;TSS1500;TSS1500;TSS1500;TSS1500
cg11302943	0	0	0	0	0	0	0	1	0	0	0	1	10	99790596	chr10:99789614-99791320	Island	CRTAC1	TSS200
cg11314684	0	0	1	0	0	0	0	0	0	0	0	1	1	244006288			AKT3;AKT3	Body;Body
cg11334771	0	0	0	0	0	0	0	1	0	0	0	1	11	71955337	chr11:71954816-71955659	Island	PHOX2A	TSS200
cg11354629	0	0	0	0	0	0	0	1	0	0	0	1	13	28366598	chr13:28366549-28368505	Island	GSX1	TSS200
cg11388238	0	0	1	0	0	0	0	0	0	0	0	1	2	201375098	chr2:201374435-201374968	S_Shore	KCTD18	TSS1500
cg11419506	0	0	0	0	0	0	0	1	0	0	0	1	10	28034856	chr10:28030182-28035211	Island	MKX	TSS200
cg11426590	0	0	0	0	0	0	0	0	0	1	0	1	1	33647854	chr1:33646613-33647878	Island	TRIM62	TSS200
cg11459714	0	0	0	0	0	0	0	0	0	1	0	1	19	51520658	chr19:51520153-51520907	Island	KLK10;KLK10;KLK10	Body;Body;Body
cg11487705	0	0	0	0	0	0	0	0	0	1	0	1	5	41870746	chr5:41869663-41870876	Island	OXCT1;OXCT1	1stExon;5'UTR
cg11490446	0	0	0	0	0	0	0	0	0	1	0	1	14	73602923	chr14:73602898-73603747	Island	PSEN1;PSEN1	TSS1500;TSS1500
cg11600161	0	0	0	0	0	0	0	0	0	1	0	1	11	67171585	chr11:67168616-67169098	S_Shelf	TBC1D10C	5'UTR
cg11618577	0	0	0	0	0	0	0	0	0	1	0	1	2	27665543	chr2:27665251-27665670	Island	KRTCAP3;KRTCAP3	Body;Body
cg11620135	0	0	0	0	0	0	0	0	0	0	1	1	17	79011140	chr17:79008929-79009762	S_Shore	BAIAP2;BAIAP2;BAIAP2;BAIAP2	Body;Body;Body;Body
cg11631518	0	0	0	0	0	0	0	0	0	1	0	1	12	75603585	chr12:75601081-75601752	S_Shore	KCNC2;KCNC2;KCNC2	TSS200;TSS200;TSS200
cg11653266	0	0	1	0	0	0	0	0	0	0	0	1	17	73901339	chr17:73900526-73901353	Island	MRPL38	TSS200
cg11671968	0	0	0	0	0	0	0	0	0	0	1	1	7	30063078	chr7:30066419-30066685	N_Shelf	FKBP14	Body
cg11722699	0	0	0	0	0	0	0	1	0	0	0	1	18	28622813	chr18:28621489-28623117	Island	DSC3;DSC3	TSS200;TSS200
cg11723848	0	0	0	0	0	0	0	1	0	0	0	1	4	96470286	chr4:96469859-96470994	Island	UNC5C	TSS200
cg11766468	0	0	0	0	0	0	0	0	0	0	1	1	19	7923041	chr19:7926590-7928752	N_Shelf	EVI5L;EVI5L	Body;Body
cg11825621	0	0	0	0	0	0	0	1	0	0	0	1	10	28034792	chr10:28030182-28035211	Island	MKX	TSS200
cg11833861	0	0	0	0	0	0	0	0	0	1	0	1	17	31255635	chr17:31254874-31255392	S_Shore	TMEM98;TMEM98	5'UTR;5'UTR
cg11848563	0	0	0	0	0	0	0	1	0	0	0	1	1	63788557	chr1:63782394-63790471	Island	FOXD3	TSS200
cg11896923	0	0	0	0	0	0	0	0	0	1	1	2	17	37825027	chr17:37823693-37824989	S_Shore	PNMT	Body
cg11903057	0	0	0	0	0	0	0	0	0	1	0	1	4	40198776			RHOH;RHOH	5'UTR;1stExon
cg11932564	0	0	1	0	0	0	0	0	0	0	0	1	22	42322146	chr22:42322043-42322909	Island	TNFRSF13C	Body
cg11947011	0	0	0	0	0	0	0	1	0	0	0	1	1	112531838	chr1:112531559-112533773	Island	KCND3;KCND3	TSS200;TSS200
cg11979589	0	0	0	0	0	0	0	1	0	0	0	1	4	110223967	chr4:110222970-110224257	Island	COL25A1;COL25A1	TSS200;TSS200
cg12042587	0	0	0	0	0	0	0	1	0	0	0	1	5	42423947	chr5:42424338-42425047	N_Shore	GHR	TSS200
cg12071328	0	0	0	0	0	0	0	1	0	0	0	1	11	20690930	chr11:20690579-20691845	Island	NELL1;NELL1	TSS200;TSS200
cg12082609	0	0	0	0	0	0	0	0	0	0	1	1	2	66671727	chr2:66672431-66673636	N_Shore	MEIS1	Body
cg12105450	0	0	0	0	0	0	0	0	0	0	1	1	2	202048100			CASP10;CASP10;CASP10	5'UTR;5'UTR;5'UTR
cg12140144	0	0	0	0	0	0	0	0	0	0	1	1	1	2984275	chr1:2983925-2987962	Island	FLJ42875;PRDM16;FLJ42875;PRDM16	Body;TSS1500;Body;TSS1500
cg12145907	0	0	0	0	0	0	0	0	0	1	0	1	5	140864834	chr5:140864527-140864748	S_Shore	PCDHGA4;PCDHGC3;PCDHGA12;PCDHGA11;PCDHGA11;PCDHGA9;PCDHGA1;PCDHGB1;PCDHGB6;PCDHGC4;PCDHGB3;PCDHGB7;PCDHGC4;PCDHGA6;PCDHGA8;PCDHGA10;PCDHGA5;PCDHGB4;PCDHGA3;PCDHGA2;PCDHGA7;PCDHGB2;PCDHGB5;PCDHGC3	Body;Body;Body;Body;Body;Body;Body;Body;Body;1stExon;Body;Body;1stExon;Body;Body;Body;Body;Body;Body;Body;Body;Body;Body;Body
cg12177001	0	0	0	0	0	0	0	0	0	1	1	2	14	94576148			IFI27;IFI27	TSS1500;TSS1500
cg12180703	0	0	0	0	0	0	0	1	0	0	0	1	20	37353037	chr20:37352130-37357372	Island	SLC32A1	TSS200
cg12188560	0	0	0	0	0	0	0	0	0	1	0	1	9	34591192	chr9:34589113-34591978	Island	CNTFR;CNTFR	TSS1500;TSS1500
cg12219082	0	0	0	0	0	0	0	1	0	0	0	1	3	68981854	chr3:68980783-68982035	Island	FAM19A4;FAM19A4	TSS200;TSS200
cg12238343	0	0	0	0	0	0	0	0	0	1	1	2	5	33936402	chr5:33936168-33938309	Island	RXFP3	TSS200
cg12247247	0	0	0	0	0	0	0	0	0	1	0	1	17	37009861	chr17:37009471-37010118	Island	SNORA21;RPL23	TSS1500;Body
cg12261786	0	0	0	0	0	0	0	0	0	1	0	1	10	88727830	chr10:88728039-88728720	N_Shore	C10orf116	TSS1500
cg12265604	0	0	0	0	0	0	0	0	0	1	0	1	16	69139568	chr16:69139628-69141900	N_Shore	HAS3	TSS1500
cg12269343	0	0	0	0	0	0	0	0	0	1	0	1	14	82000433	chr14:81999751-82000434	Island	SEL1L	TSS1500
cg12289045	0	0	0	0	0	0	0	0	0	1	0	1	19	51141361	chr19:51142284-51142986	N_Shore	SYT3;SYT3;SYT3	5'UTR;TSS200;5'UTR
cg12303084	0	0	0	0	0	0	0	0	0	0	1	1	20	45985741			ZMYND8;ZMYND8;ZMYND8	TSS1500;TSS1500;TSS1500
cg12307306	0	0	0	0	0	0	0	1	0	0	0	1	3	134369987	chr3:134369464-134370242	Island	KY	TSS200
cg12324144	0	0	0	0	0	0	0	0	0	1	0	1	3	169531663	chr3:169529875-169530435	S_Shore	LRRC34	TSS1500
cg12328429	0	0	0	0	0	0	0	0	0	0	1	1	11	86350134			ME3;ME3;ME3	Body;Body;Body
cg12351433	0	0	1	0	0	0	0	0	0	0	0	1	2	48982957	chr2:48982621-48982958	Island	LHCGR	TSS200
cg12373771	0	0	1	0	0	0	0	0	0	1	1	3	22	17601381	chr22:17600563-17602611	Island	CECR6;CECR6	1stExon;5'UTR
cg12401926	0	0	0	0	0	0	0	1	0	0	0	1	4	85419536	chr4:85417659-85420799	Island	NKX6-1	TSS200
cg12402251	0	0	0	0	0	0	0	0	0	1	1	2	8	91094811			CALB1	Body
cg12412079	0	0	0	0	0	0	0	1	0	0	0	1	3	68981877	chr3:68980783-68982035	Island	FAM19A4;FAM19A4	TSS200;TSS200
cg12413566	0	0	1	0	0	0	0	0	0	0	0	1	3	39235366			XIRP1	TSS1500
cg12417685	0	0	0	0	0	0	0	1	0	0	0	1	3	68981852	chr3:68980783-68982035	Island	FAM19A4;FAM19A4	TSS200;TSS200
cg12459502	0	0	0	0	0	0	0	0	0	0	1	1	18	60904237			BCL2	Body
cg12473775	0	0	0	0	0	0	0	0	0	1	0	1	11	66824650	chr11:66824118-66824621	S_Shore	RHOD	Body
cg12506005	0	0	0	0	0	0	0	1	0	0	0	1	11	111411176	chr11:111410932-111412199	Island	LAYN	TSS200
cg12528713	0	0	0	0	0	0	0	1	0	0	0	1	4	81187605	chr4:81187494-81187913	Island	FGF5;FGF5	TSS200;TSS200
cg12530994	0	0	0	0	0	0	0	0	0	0	1	1	10	5136782			AKR1C3	Body
cg12554573	0	0	0	0	0	1	0	0	0	0	0	1	3	51976667	chr3:51975612-51976505	S_Shore	PARP3;RRP9;PARP3;PARP3;PARP3	5'UTR;TSS1500;1stExon;1stExon;5'UTR
cg12573071	0	0	0	0	0	0	0	1	0	0	0	1	3	134370015	chr3:134369464-134370242	Island	KY	TSS200
cg12608692	0	0	0	0	0	0	0	0	0	0	1	1	5	16742020			MYO10	Body
cg12616277	0	0	1	0	0	0	0	0	0	0	0	1	3	138153763	chr3:138153269-138154621	Island	ESYT3	1stExon
cg12628145	0	0	0	0	0	0	0	1	0	0	0	1	5	524679	chr5:523676-524887	Island	SLC9A3	TSS200
cg12743894	0	0	0	0	0	0	0	0	0	1	0	1	11	30344937	chr11:30344536-30344946	Island	C11orf46	5'UTR
cg12743978	0	0	0	0	0	0	0	1	0	0	0	1	21	19617145	chr21:19617098-19617874	Island	CHODL	TSS200
cg12753631	0	0	0	0	0	0	0	0	0	0	1	1	6	31566610
cg12757011	0	0	0	0	0	0	0	0	0	0	1	1	2	162281111	chr2:162279835-162280709	S_Shore	TBR1	3'UTR
cg12768605	0	0	1	0	0	0	0	0	0	0	0	1	19	44324951	chr19:44324436-44325009	Island	LYPD5	TSS200
cg12776156	0	0	0	0	0	0	0	0	0	0	1	1	11	848044	chr11:849087-850982	N_Shore	TSPAN4;TSPAN4;TSPAN4;TSPAN4;TSPAN4;TSPAN4;TSPAN4	5'UTR;5'UTR;5'UTR;5'UTR;5'UTR;5'UTR;5'UTR
cg12813792	0	0	0	0	0	0	0	0	0	1	0	1	20	56725695	chr20:56725857-56726113	N_Shore	C20orf85	TSS1500
cg12830694	0	0	1	0	0	0	0	0	0	0	0	1	19	38747796	chr19:38746638-38747379	S_Shore	PPP1R14A	TSS1500
cg12839593	0	0	0	0	0	0	0	1	0	0	0	1	14	61116227	chr14:61114102-61116552	Island	SIX1	TSS200
cg12859211	0	0	0	0	0	0	0	1	0	0	0	1	11	124735105	chr11:124735069-124736465	Island	ROBO3	TSS200
cg12864235	0	0	0	0	0	0	0	0	0	1	0	1	5	27038782			CDH9	TSS200
cg12869659	0	0	0	0	0	0	0	0	0	0	1	1	1	244213618	chr1:244213397-244213619	Island	ZNF238	TSS1500
cg12882697	0	0	0	0	0	0	0	1	0	0	0	1	5	1445549	chr5:1444678-1446648	Island	SLC6A3	TSS200
cg12883767	0	0	0	0	0	1	0	0	0	0	0	1	12	58013109	chr12:58013171-58013652	N_Shore	SLC26A10	TSS1500
cg12936746	0	0	0	0	0	0	0	1	0	0	0	1	4	145566975	chr4:145566242-145567413	Island	HHIP	TSS200
cg12941369	0	0	1	0	0	0	0	0	0	0	1	2	3	33839389	chr3:33839996-33840671	N_Shore	PDCD6IP;PDCD6IP;PDCD6IP	TSS1500;TSS1500;TSS1500
cg12946225	0	0	1	0	0	0	0	0	0	0	0	1	19	3573751	chr19:3572545-3574626	Island	HMG20B	Body
cg12985418	0	0	1	0	0	0	0	0	0	1	0	2	18	19320538	chr18:19320589-19321939	N_Shore	MIB1	TSS1500
cg12991365	0	0	0	0	0	0	0	0	0	1	0	1	3	53880853	chr3:53879638-53880831	S_Shore	CHDH;IL17RB	TSS1500;Body
cg13001142	0	0	0	1	0	0	0	0	0	0	0	1	6	147528521	chr6:147525374-147525848	S_Shelf	STXBP5;STXBP5	Body;Body
cg13027206	0	0	0	0	0	0	0	0	0	0	1	1	14	91866325			CCDC88C	Body
cg13029847	0	0	0	0	0	0	0	0	0	0	1	1	17	27333273	chr17:27332268-27333188	S_Shore	SEZ6;SEZ6	TSS200;TSS200
cg13038560	0	0	1	0	0	0	0	0	0	0	0	1	2	200819113	chr2:200820053-200820716	N_Shore	C2orf60;C2orf60;C2orf47	Body;Body;TSS1500
cg13042288	0	0	0	0	0	0	0	0	0	1	0	1	15	90349979			ANPEP	5'UTR
cg13078140	0	0	0	0	0	0	0	1	0	0	0	1	4	20255082	chr4:20253276-20256868	Island	SLIT2	TSS200
cg13093111	0	0	0	0	0	0	0	0	0	0	1	1	17	66308577			ARSG	Body
cg13119609	0	0	0	0	0	0	0	0	0	1	0	1	19	45449297			APOC2;APOC2	1stExon;5'UTR
cg13120519	0	0	0	0	0	0	0	0	0	1	0	1	19	6372660	chr19:6372722-6373218	N_Shore	ALKBH7;ALKBH7	1stExon;5'UTR
cg13129046	0	0	1	0	0	1	0	0	0	0	0	2	10	71389696	chr10:71389862-71390355	N_Shore	C10orf35	TSS1500
cg13177747	0	0	0	0	0	0	0	1	0	0	0	1	8	109095951	chr8:109094485-109095849	S_Shore	RSPO2	TSS200
cg13187788	0	0	0	0	0	0	0	1	0	0	0	1	17	48072633	chr17:48070698-48072654	Island	DLX3	TSS200
cg13216057	0	0	1	0	0	0	0	0	0	0	0	1	11	12030643	chr11:12029737-12030841	Island	DKK3;DKK3;DKK3	TSS200;TSS1500;5'UTR
cg13218906	0	0	0	0	0	0	0	0	0	1	0	1	20	62886751	chr20:62886688-62887463	Island	PCMTD2;PCMTD2	TSS1500;TSS1500
cg13221458	0	0	0	0	0	0	0	0	0	0	1	1	6	160112632	chr6:160113557-160114863	N_Shore	SOD2;SOD2;SOD2	Body;Body;Body
cg13237033	0	0	0	0	0	0	0	1	0	0	0	1	14	61116216	chr14:61114102-61116552	Island	SIX1	TSS200
cg13258700	0	0	0	0	0	0	0	0	0	1	0	1	7	156433997	chr7:156432433-156433670	S_Shore	C7orf13;RNF32	TSS1500;5'UTR
cg13269407	0	0	1	0	0	0	0	0	0	0	0	1	22	46450107	chr22:46449632-46450115	Island	C22orf26;LOC150381	TSS200;Body
cg13281139	0	0	0	0	0	0	0	1	0	0	0	1	4	20255061	chr4:20253276-20256868	Island	SLIT2	TSS200
cg13296371	0	0	0	0	0	0	0	0	0	1	0	1	4	4250746	chr4:4249766-4250270	S_Shore	TMEM128	TSS1500
cg13302154	0	0	1	0	0	0	0	0	0	0	1	2	12	15039432			MGP	TSS1500
cg13307384	0	0	0	0	0	0	0	0	0	1	0	1	12	50017787	chr12:50016973-50017466	S_Shore	PRPF40B;PRPF40B	5'UTR;1stExon
cg13319175	0	0	1	0	0	0	0	0	0	0	0	1	1	19746564			CAPZB	Body
cg13323474	0	0	0	0	0	0	0	0	0	1	0	1	10	75118523	chr10:75118205-75118679	Island	TTC18	5'UTR
cg13325154	0	0	0	0	0	0	0	1	0	0	0	1	10	104001240	chr10:104000254-104001741	Island	PITX3	TSS200
cg13351161	0	0	0	0	0	0	0	0	0	1	0	1	8	27490921	chr8:27490959-27491775	N_Shore	SCARA3;SCARA3	TSS1500;TSS1500
cg13363454	0	0	0	0	0	0	0	1	0	0	0	1	12	71833613	chr12:71833192-71834389	Island	LGR5	TSS200
cg13368756	0	0	0	0	0	0	0	1	0	0	0	1	5	11904127	chr5:11903550-11904703	Island	CTNND2	TSS200
cg13378628	0	0	0	0	0	0	0	1	0	0	0	1	5	76934693	chr5:76934581-76935296	Island	OTP	TSS200
cg13409216	0	0	0	0	0	0	0	0	0	1	0	1	10	70939987	chr10:70939896-70940304	Island	SUPV3L1	TSS200
cg13449372	0	0	0	0	0	0	0	0	0	1	0	1	10	102748693	chr10:102748870-102749088	N_Shore	C10orf2;MRPL43;MRPL43;MRPL43;C10orf2;C10orf2;C10orf2;MRPL43	1stExon;TSS1500;TSS1500;TSS1500;1stExon;5'UTR;5'UTR;TSS1500
cg13454407	0	0	0	0	0	0	0	1	0	0	0	1	8	110986982	chr8:110986113-110986983	Island	KCNV1	TSS200
cg13460409	0	0	1	0	0	0	0	0	0	1	0	2	21	38379570	chr21:38377937-38379437	S_Shore	DSCR6	Body
cg13509147	0	0	0	0	0	0	0	0	0	1	0	1	19	4153603			CREB3L3	TSS200
cg13509849	0	0	0	0	0	0	0	1	0	0	0	1	14	90527972	chr14:90526696-90528951	Island	KCNK13	TSS200
cg13510262	0	0	0	0	0	0	0	0	0	1	0	1	12	53774037	chr12:53774336-53774603	N_Shore	SP1;SP1;SP1	TSS1500;5'UTR;1stExon
cg13514050	0	0	0	0	0	0	0	0	0	1	0	1	20	33460585	chr20:33460430-33460866	Island	GGT7	1stExon
cg13526007	0	0	0	0	0	0	0	1	0	0	0	1	14	42076710	chr14:42075858-42076329	S_Shore	LRFN5	TSS200
cg13547237	0	0	1	0	0	0	0	0	0	0	1	2	11	65687877	chr11:65686287-65687554	S_Shore	C11orf68;DRAP1;C11orf68	TSS1500;Body;TSS1500
cg13550877	0	0	0	0	0	0	0	0	0	1	0	1	14	77889982			C14orf148;C14orf148	TSS1500;TSS1500
cg13564075	0	0	0	0	0	0	0	0	0	1	0	1	17	27278810	chr17:27276219-27278877	Island	PHF12;PHF12	TSS1500;TSS1500
cg13571802	0	0	0	0	0	0	0	0	0	1	0	1	3	44916473			TGM4	Body
cg13586038	0	0	0	0	0	0	0	0	0	0	1	1	9	2044055	chr9:2047212-2047801	N_Shelf	SMARCA2;SMARCA2	Body;Body
cg13587552	0	0	0	0	0	0	0	0	0	1	0	1	1	1216441			SCNN1D;SCNN1D	TSS1500;TSS1500
cg13613532	0	0	0	0	0	0	0	0	0	1	0	1	11	108338397			C11orf65	TSS200
cg13631913	0	0	0	0	0	0	0	0	0	1	0	1	1	9600345	chr1:9599350-9600444	Island	SLC25A33	Body
cg13649056	0	0	0	0	0	0	0	0	0	0	1	1	9	136474626	chr9:136474170-136474748	Island
cg13654195	0	0	0	0	0	0	0	0	0	1	0	1	6	7390091	chr6:7389634-7390317	Island	CAGE1;CAGE1;RIOK1;RIOK1;CAGE1	TSS200;TSS200;5'UTR;1stExon;TSS200
cg13656062	0	0	0	0	0	0	0	0	0	1	0	1	19	16008723			CYP4F2	5'UTR
cg13656360	0	0	0	0	0	0	0	0	0	1	0	1	11	118307782	chr11:118305422-118307705	S_Shore	MLL	Body
cg13682722	0	0	1	0	0	0	0	0	0	0	0	1	14	90798568	chr14:90798164-90798394	S_Shore	C14orf102;C14orf102	TSS1500;TSS1500
cg13683374	0	0	0	0	0	0	0	0	0	0	1	1	17	72364767	chr17:72367979-72368180	N_Shelf	GPR142	Body
cg13700897	0	0	0	0	0	0	0	0	0	1	0	1	8	109096064	chr8:109094485-109095849	S_Shore	RSPO2	TSS200
cg13713293	0	0	0	0	0	0	0	1	0	0	0	1	9	841636	chr9:841374-843364	Island	DMRT1	TSS200
cg13718960	0	0	0	0	0	0	0	0	0	1	0	1	14	21271313			RNASE1;RNASE1;RNASE1;RNASE1	TSS1500;TSS1500;TSS1500;TSS1500
cg13724160	0	0	0	0	0	0	0	1	0	0	0	1	9	104500958	chr9:104499849-104501076	Island	GRIN3A	TSS200
cg13734401	0	0	0	0	0	0	0	0	0	0	1	1	9	138881660	chr9:138881791-138882027	N_Shore
cg13762060	0	0	0	0	0	0	0	1	0	0	0	1	9	841559	chr9:841374-843364	Island	DMRT1	TSS200
cg13767001	0	0	0	0	0	0	0	0	0	0	1	1	13	53383727			MIR759	TSS1500
cg13807496	0	0	0	0	0	1	0	0	0	0	0	1	11	44332540	chr11:44332314-44332757	Island	ALX4	TSS1500
cg13828047	0	0	1	0	0	0	0	0	0	0	0	1	15	75182130	chr15:75182262-75182622	N_Shore	MPI	TSS1500
cg13828440	0	0	0	0	0	0	0	0	0	0	1	1	12	10459972			KLRD1;KLRD1;KLRD1	TSS1500;5'UTR;TSS1500
cg13836627	0	0	1	0	0	0	0	0	0	0	0	1	15	30113723	chr15:30113705-30113940	Island	TJP1;TJP1	Body;Body
cg13843773	0	0	0	0	0	0	0	0	0	1	0	1	4	81256811	chr4:81257040-81257270	N_Shore	C4orf22	TSS200
cg13848598	0	0	0	0	0	0	0	0	0	0	1	1	10	115804578	chr10:115803358-115805468	Island	ADRB1	1stExon
cg13854874	0	0	1	0	0	0	0	0	0	1	0	2	21	37757525	chr21:37757496-37758113	Island	CHAF1B	TSS200
cg13861644	0	0	0	0	0	0	0	0	0	1	0	1	12	130822286	chr12:130822360-130822696	N_Shore	PIWIL1	TSS1500
cg13870494	0	0	0	0	0	1	0	0	0	0	0	1	9	72658358	chr9:72658836-72659277	N_Shore	MAMDC2	TSS200
cg13870866	0	0	0	0	0	1	0	0	0	0	0	1	7	35293130	chr7:35292985-35294674	Island	TBX20;TBX20	1stExon;1stExon
cg13899108	0	0	1	0	0	0	0	0	0	1	0	2	19	18344322	chr19:18343496-18344196	S_Shore	PDE4C	5'UTR
cg13909661	0	0	0	0	0	0	0	0	0	0	1	1	12	26386833			SSPN;SSPN	3'UTR;3'UTR
cg13921352	0	0	0	0	0	0	0	1	0	0	0	1	3	68981890	chr3:68980783-68982035	Island	FAM19A4;FAM19A4	TSS200;TSS200
cg13931228	0	0	1	0	0	0	0	0	0	0	1	2	7	24612418			MPP6	TSS1500
cg13975369	0	0	1	0	0	0	0	0	0	1	0	2	7	130080553	chr7:130080527-130081067	Island	TSGA14	Body
cg13994175	0	0	0	0	0	0	0	0	0	1	0	1	3	47324524	chr3:47323747-47324607	Island	KIF9;KIF9;KIF9;KLHL18	TSS200;TSS200;TSS200;1stExon
cg14009688	0	0	0	0	0	0	0	0	0	1	0	1	7	134464242			CALD1;CALD1;CALD1;CALD1;CALD1;CALD1	5'UTR;1stExon;1stExon;1stExon;5'UTR;5'UTR
cg14059835	0	0	0	0	0	0	0	0	0	0	1	1	9	132598917	chr9:132597219-132598321	S_Shore	C9orf78;USP20;USP20;USP20	TSS1500;5'UTR;5'UTR;5'UTR
cg14060496	0	0	0	0	0	0	0	1	0	0	0	1	20	61638518	chr20:61636171-61639055	Island	BHLHE23	TSS200
cg14060828	0	0	1	0	0	0	0	0	0	0	0	1	19	49926276	chr19:49925626-49926012	S_Shore	PTH2	Body
cg14105047	0	0	0	0	0	0	0	0	0	1	0	1	4	95372810	chr4:95372801-95373535	Island	PDLIM5;PDLIM5;PDLIM5;PDLIM5;PDLIM5	TSS1500;TSS1500;TSS1500;TSS1500;TSS1500
cg14159818	0	0	0	0	0	0	0	0	0	1	0	1	20	3749519	chr20:3748053-3749407	S_Shore	C20orf27	TSS1500
cg14163776	0	0	1	0	0	0	0	0	0	0	0	1	3	195164580	chr3:195162891-195164119	S_Shore	ACAP2	TSS1500
cg14175438	0	0	1	0	0	0	0	0	0	1	1	3	7	121036729	chr7:121035820-121036670	S_Shore	FAM3C;FAM3C	TSS1500;TSS1500
cg14207210	0	0	0	0	0	0	0	1	0	0	0	1	17	56833195	chr17:56832961-56833986	Island	PPM1E	TSS200
cg14223995	0	0	0	0	0	0	0	0	0	1	0	1	4	141489799	chr4:141489962-141490378	N_Shore	UCP1	1stExon
cg14258236	0	0	1	0	0	0	0	0	0	0	0	1	6	29323330			OR5V1	1stExon
cg14281160	0	0	0	0	0	0	0	0	0	1	0	1	12	66524943	chr12:66524464-66524792	S_Shore	LLPH	TSS1500
cg14308452	0	0	1	0	0	0	0	0	0	0	0	1	19	5784184	chr19:5785399-5785819	N_Shore	PRR22;PRR22	Body;1stExon
cg14314729	0	0	0	0	0	0	0	0	0	0	1	1	5	179815975	chr5:179816662-179817005	N_Shore
cg14329157	0	0	1	0	0	0	0	0	0	0	0	1	2	228736135	chr2:228736230-228736544	N_Shore	WDR69	TSS200
cg14334310	0	0	0	0	0	0	0	0	0	0	1	1	14	103558502	chr14:103557606-103558235	S_Shore
cg14345128	0	0	0	0	0	0	0	1	0	0	0	1	18	55102849	chr18:55103154-55108853	N_Shore	ONECUT2	TSS200
cg14345676	0	0	0	0	0	0	0	0	0	0	1	1	5	175109098			HRH2;HRH2;HRH2	5'UTR;5'UTR;1stExon
cg14350002	0	0	0	0	0	0	0	0	0	1	0	1	9	89562473	chr9:89560584-89562647	Island	GAS1	TSS1500
cg14361627	0	0	0	1	0	0	0	0	0	0	0	1	7	130419116	chr7:130417912-130419378	Island	KLF14	TSS1500
cg14396995	0	0	0	0	0	0	0	0	0	0	1	1	7	42278089	chr7:42276003-42277850	S_Shore	GLI3	TSS1500
cg14408969	0	0	1	0	0	0	0	0	0	0	0	1	8	42396118	chr8:42396235-42397195	N_Shore	C8orf40;C8orf40;C8orf40;SLC20A2;C8orf40	TSS1500;TSS1500;TSS1500;5'UTR;TSS200
cg14409958	0	0	1	0	0	0	0	0	0	0	0	1	8	120651652			ENPP2;ENPP2;ENPP2	TSS1500;TSS1500;TSS1500
cg14411282	0	0	0	0	0	0	0	0	0	0	1	1	9	140476961	chr9:140473002-140473681	S_Shelf	ZMYND19	3'UTR
cg14423778	0	0	1	0	0	0	0	0	0	1	1	3	3	151985433	chr3:151986327-151987325	N_Shore	MBNL1;MBNL1;LOC401093;LOC401093	TSS1500;TSS1500;Body;Body
cg14424579	0	0	1	0	0	0	0	0	0	0	0	1	2	27274309	chr2:27274165-27274953	Island	AGBL5;AGBL5	TSS200;TSS200
cg14456683	0	0	0	0	0	1	0	1	0	0	0	2	3	147127010	chr3:147126988-147128999	Island	ZIC1	TSS200
cg14467840	0	0	0	0	0	0	0	0	0	1	0	1	1	153600972			S100A13;S100A1;S100A13;S100A13;S100A13;S100A13	TSS1500;5'UTR;TSS1500;TSS1500;5'UTR;TSS1500
cg14473016	0	0	0	0	0	0	0	0	0	1	0	1	22	35937495	chr22:35935981-35937537	Island	RASD2;RASD2	1stExon;5'UTR
cg14473102	0	0	0	0	0	0	0	1	0	0	0	1	2	176994448	chr2:176993479-176995557	Island	HOXD8	TSS200
cg14492800	0	0	0	0	0	0	0	1	0	0	0	1	5	37839923	chr5:37836747-37840726	Island	GDNF	TSS200
cg14501253	0	0	1	0	0	0	0	0	0	0	0	1	8	12809014	chr8:12808798-12809862	Island	C8orf79	5'UTR
cg14522800	0	0	0	0	0	0	0	0	0	0	1	1	17	4648566			ZMYND15;ZMYND15	Body;Body
cg14546394	0	0	0	0	0	0	0	1	0	0	0	1	8	72756863	chr8:72755783-72756667	S_Shore	MSC	TSS200
cg14550518	0	0	0	0	0	0	0	0	0	1	0	1	3	21792938			ZNF385D	TSS200
cg14556683	0	0	0	1	0	0	0	0	0	0	1	2	19	15342982	chr19:15342626-15343181	Island	EPHX3;EPHX3	1stExon;Body
cg14565725	0	0	0	0	0	0	0	0	0	0	1	1	1	119532044	chr1:119531991-119532196	Island	TBX15;TBX15	1stExon;5'UTR
cg14597908	0	0	1	0	0	0	0	0	0	0	0	1	20	57414960	chr20:57415135-57417153	N_Shore	GNASAS;GNAS;GNAS	Body;1stExon;5'UTR
cg14614643	0	0	0	0	0	0	0	0	0	0	1	1	1	56646507
cg14654875	0	0	1	0	0	0	0	0	0	0	0	1	16	3493997	chr16:3493098-3493569	S_Shore	NAT15;ZNF597	5'UTR;TSS1500
cg14658362	0	0	1	0	0	0	0	0	0	0	0	1	8	30241661	chr8:30241416-30242878	Island	RBPMS;RBPMS;RBPMS;RBPMS	TSS1500;TSS1500;TSS1500;TSS1500
cg14681055	0	0	0	0	0	0	0	1	0	0	0	1	10	104001261	chr10:104000254-104001741	Island	PITX3	TSS200
cg14689355	0	0	0	0	0	0	0	0	0	1	0	1	2	148602399	chr2:148601280-148602859	Island	ACVR2A	TSS200
cg14692377	0	0	0	1	0	0	0	0	0	0	0	1	17	28562685	chr17:28562387-28563186	Island	SLC6A4;SLC6A4	1stExon;5'UTR
cg14717170	0	0	0	0	0	0	0	1	0	0	0	1	3	164914471			SLITRK3	TSS200
cg14723032	0	0	1	0	0	0	0	0	0	0	0	1	17	6460572	chr17:6459129-6459829	S_Shore	PITPNM3;PITPNM3	TSS1500;TSS1500
cg14727952	0	0	1	0	0	0	0	0	0	0	0	1	11	102218358	chr11:102217574-102218247	S_Shore	BIRC2	5'UTR
cg14747225	0	0	0	0	0	0	0	0	0	1	0	1	16	103024	chr16:103424-104190	N_Shore	SNRNP25;POLR3K	TSS1500;Body
cg14754581	0	0	0	0	0	0	0	0	0	1	0	1	3	46448753			CCRL2;CCRL2;CCRL2	TSS1500;5'UTR;1stExon
cg14769207	0	0	0	0	0	0	0	1	0	0	0	1	21	38071807	chr21:38068193-38073891	Island	SIM2;SIM2	TSS200;TSS200
cg14834938	0	0	0	0	0	0	0	1	0	0	0	1	5	50678919	chr5:50678632-50679375	Island	ISL1	TSS200
cg14894144	0	0	1	0	0	0	0	0	0	0	0	1	18	21270554	chr18:21269269-21270349	S_Shore	LAMA3;LAMA3	Body;Body
cg14916213	0	0	0	0	0	0	0	0	0	1	0	1	11	66405818	chr11:66405742-66406691	Island	RBM4	TSS1500
cg14918082	0	0	0	0	0	1	0	0	0	1	0	2	17	7833237	chr17:7835171-7835569	N_Shore	KCNAB3	TSS1500
cg14962509	0	0	0	0	0	0	0	0	0	0	1	1	1	36039655	chr1:36038927-36040051	Island	TFAP2E	Body
cg14972143	0	0	0	0	0	0	0	0	0	1	0	1	4	99851003	chr4:99849305-99850552	S_Shore	EIF4E;EIF4E;EIF4E;EIF4E;EIF4E	5'UTR;1stExon;5'UTR;TSS1500;1stExon
cg14975410	0	0	0	0	0	0	0	0	1	0	0	1	3	171180070	chr3:171177829-171178964	S_Shore
cg14991487	0	0	0	0	0	0	0	1	0	0	0	1	2	176987404	chr2:176986424-176988291	Island	HOXD9	TSS200
cg14992253	0	0	1	0	0	0	0	0	0	0	0	1	1	32687567	chr1:32687521-32688040	Island	EIF3I;C1orf91	TSS1500;Body
cg15013019	0	0	0	0	0	0	0	0	0	1	0	1	19	13213451	chr19:13213450-13213821	Island	LYL1;LYL1	5'UTR;1stExon
cg15015340	0	0	0	0	0	0	0	0	0	0	1	1	11	61486220	chr11:61488132-61488357	N_Shore	DAGLA	5'UTR
cg15119027	0	0	0	0	0	0	0	1	0	0	0	1	11	69634363	chr11:69632033-69634710	Island	FGF3	TSS200
cg15149655	0	0	0	0	0	0	0	0	0	0	1	1	2	98703698	chr2:98703354-98703889	Island	VWA3B;VWA3B	1stExon;5'UTR
cg15171237	0	0	0	0	0	0	0	0	0	1	0	1	4	185571958	chr4:185569961-185570638	S_Shore	CASP3;CCDC111;CASP3	TSS1500;5'UTR;TSS1500
cg15185286	0	0	1	0	0	0	0	0	0	0	0	1	6	143381675	chr6:143381444-143381918	Island	AIG1	TSS1500
cg15186181	0	0	0	0	0	0	0	1	0	0	0	1	8	55370434	chr8:55370170-55372525	Island	SOX17	TSS200
cg15188939	0	0	0	0	0	0	0	0	0	0	1	1	15	72809154			ARIH1	Body
cg15195412	0	0	0	0	0	1	0	0	0	0	0	1	16	57406955			CX3CL1	Body
cg15201877	0	0	0	0	0	0	0	0	0	1	1	2	1	71512973	chr1:71512224-71513804	Island	PTGER3;PTGER3;PTGER3;PTGER3;PTGER3;PTGER3;PTGER3;PTGER3;PTGER3;PTGER3	1stExon;Body;1stExon;Body;1stExon;1stExon;Body;1stExon;1stExon;1stExon
cg15237923	0	0	0	0	0	0	0	1	0	0	0	1	8	4852424	chr8:4848968-4852635	Island	CSMD1	TSS200
cg15262928	0	0	1	0	0	0	0	0	0	0	0	1	1	201924572	chr1:201924336-201925053	Island	TIMM17A	TSS200
cg15272362	0	0	0	0	0	0	0	1	0	0	0	1	20	25062823	chr20:25061761-25062928	Island	VSX1;VSX1	TSS200;TSS200
cg15277914	0	0	0	0	0	0	0	0	0	0	1	1	3	154042611	chr3:154042004-154042376	S_Shore	DHX36;DHX36	TSS1500;TSS1500
cg15297650	0	0	0	0	0	1	0	0	0	0	0	1	2	135477056	chr2:135475698-135476993	S_Shore	TMEM163	TSS1500
cg15341340	0	0	1	0	0	0	0	0	0	0	0	1	19	12992237	chr19:12991690-12992508	Island	DNASE2;DNASE2	5'UTR;1stExon
cg15344028	0	0	0	0	0	0	0	0	0	1	0	1	2	204801510			ICOS;ICOS	5'UTR;1stExon
cg15353061	0	0	0	0	0	0	0	1	0	0	0	1	14	51562486	chr14:51560116-51562487	Island	TRIM9;TRIM9	TSS200;TSS200
cg15379633	0	0	0	0	0	1	0	0	0	0	0	1	22	23487586	chr22:23487368-23487970	Island	RAB36	1stExon
cg15381313	0	0	0	0	0	0	0	0	0	1	0	1	12	100867509			NR1H4	TSS200
cg15381769	0	0	1	0	0	0	0	0	0	0	0	1	6	128841972	chr6:128840158-128842126	Island	PTPRK;PTPRK	TSS200;TSS200
cg15405572	0	0	0	0	0	0	0	0	0	0	1	1	12	78224552			NAV3	TSS1500
cg15427448	0	0	0	0	0	0	0	0	0	1	0	1	11	117186896	chr11:117186344-117186979	Island	BACE1;BACE1;BACE1;BACE1;BACE1;BACE1;BACE1;BACE1	1stExon;1stExon;1stExon;5'UTR;5'UTR;5'UTR;5'UTR;1stExon
cg15447479	0	0	0	0	0	0	0	0	0	1	0	1	7	128828765	chr7:128828333-128829366	Island	SMO;SMO	5'UTR;1stExon
cg15480367	0	0	0	0	0	0	0	0	0	0	1	1	14	93389485	chr14:93389245-93389899	Island	CHGA;CHGA	5'UTR;1stExon
cg15489301	0	0	0	0	0	0	0	0	0	1	0	1	7	134213038			AKR1B10	Body
cg15493780	0	0	0	0	0	0	0	1	0	0	0	1	10	120355201	chr10:120353692-120355821	Island	PRLHR	TSS200
cg15498283	0	0	0	0	0	0	0	0	0	1	0	1	11	747520	chr11:746877-748032	Island	TALDO1	1stExon
cg15538427	0	0	0	0	0	1	0	0	0	0	0	1	11	62457014	chr11:62455073-62455868	S_Shore	LRRN4CL;LRRN4CL	5'UTR;1stExon
cg15547534	0	0	1	0	0	0	0	0	0	0	0	1	7	100034410	chr7:100033262-100034253	S_Shore	C7orf47	TSS1500
cg15551881	0	0	0	0	0	0	0	0	0	1	0	1	9	123688715	chr9:123690771-123691675	N_Shelf	TRAF1	5'UTR
cg15554875	0	0	0	0	0	0	0	1	0	0	0	1	2	45236686	chr2:45235511-45237792	Island	SIX2	TSS200
cg15569512	0	0	0	0	0	0	0	0	0	1	0	1	14	104029667	chr14:104028308-104029671	Island	BAG5;BAG5;BAG5;C14orf153	TSS1500;TSS1500;TSS1500;Body
cg15611364	0	0	0	0	0	0	0	0	0	1	0	1	3	25831423			OXSM;NGLY1;OXSM;OXSM;NGLY1	TSS200;1stExon;TSS200;TSS200;5'UTR
cg15642326	0	0	0	0	0	0	0	0	0	1	0	1	19	45754146	chr19:45754630-45755261	N_Shore	MARK4	TSS1500
cg15661409	0	0	1	0	0	0	0	0	0	0	0	1	14	57960976			C14orf105	TSS1500
cg15680624	0	0	0	0	0	0	0	1	0	0	0	1	2	219858132	chr2:219857682-219858917	Island	CRYBA2;CRYBA2;CRYBA2	TSS200;TSS200;TSS200
cg15703512	0	0	1	0	0	0	0	0	0	0	0	1	16	22012565			C16orf65	TSS200
cg15778437	0	0	0	0	0	0	0	1	0	0	0	1	11	31839521	chr11:31839363-31839813	Island	PAX6	TSS200
cg15804973	0	0	1	0	0	1	0	0	0	0	0	2	6	137114513	chr6:137112676-137114366	S_Shore	MAP3K5	TSS1500
cg15811427	0	0	0	0	0	0	0	0	0	1	1	2	19	52254222			FPR1	5'UTR
cg15856055	0	0	0	0	0	0	0	0	0	1	0	1	10	135121295	chr10:135121991-135122669	N_Shore	TUBGCP2;ZNF511	5'UTR;TSS1500
cg15881088	0	0	0	0	0	0	0	0	0	1	0	1	3	51422374	chr3:51421986-51423031	Island	MANF	TSS1500
cg15887846	0	0	0	0	0	0	0	0	0	1	0	1	11	65779192	chr11:65779311-65779767	N_Shore	CST6	TSS1500
cg15897645	0	0	0	0	0	0	0	1	0	0	0	1	4	85419547	chr4:85417659-85420799	Island	NKX6-1	TSS200
cg15903282	0	0	0	0	0	0	0	0	0	1	0	1	3	134513690	chr3:134514085-134515980	N_Shore	EPHB1	TSS1500
cg15910502	0	0	0	0	0	0	0	0	0	0	1	1	3	20085136	chr3:20081458-20082426	S_Shelf	KAT2B	Body
cg15963417	0	0	0	0	0	0	0	0	0	1	0	1	12	103311300	chr12:103311040-103311253	S_Shore	PAH;PAH	5'UTR;1stExon
cg15966757	0	0	0	0	0	0	0	0	0	1	0	1	12	372259			SLC6A13	TSS1500
cg15974053	0	0	1	0	0	0	0	0	0	0	0	1	19	49339789	chr19:49340488-49340774	N_Shore	HSD17B14;HSD17B14	5'UTR;1stExon
cg15984718	0	0	0	0	0	0	0	1	0	0	0	1	4	96470349	chr4:96469859-96470994	Island	UNC5C	TSS200
cg15987088	0	0	0	0	0	0	0	1	0	0	0	1	3	172166234	chr3:172165372-172166738	Island	GHSR;GHSR	TSS200;TSS200
cg15988232	0	0	1	0	0	0	0	0	0	0	1	2	3	47621127	chr3:47619112-47621131	Island	CSPG5	TSS1500
cg16008966	0	0	0	0	0	0	0	0	0	0	1	1	1	114761794
cg16012294	0	0	0	0	0	0	0	0	0	0	1	1	7	2151681	chr7:2154677-2155252	N_Shelf	MAD1L1;MAD1L1;MAD1L1	Body;Body;Body
cg16023545	0	0	0	0	0	0	0	1	0	0	0	1	2	237076726	chr2:237071794-237078762	Island	GBX2	TSS200
cg16027761	0	0	0	0	0	0	0	1	0	0	0	1	13	53422871	chr13:53419897-53422872	Island	PCDH8;PCDH8	TSS200;TSS200
cg16033053	0	0	0	0	0	0	0	1	0	0	0	1	10	28034794	chr10:28030182-28035211	Island	MKX	TSS200
cg16034652	0	0	1	0	0	0	0	0	0	0	0	1	14	93798309	chr14:93798709-93799804	N_Shore	BTBD7;BTBD7;KIAA1409	5'UTR;5'UTR;TSS1500
cg16054275	0	0	0	1	0	0	0	0	0	0	1	2	1	169556022			F5	TSS1500
cg16085042	0	0	0	0	0	0	0	0	0	1	0	1	12	104323957	chr12:104323017-104324811	Island	LOC253724;HSP90B1	Body;TSS1500
cg16150435	0	0	1	0	0	0	0	0	0	0	0	1	6	31080529			C6orf15	TSS200
cg16168311	0	0	1	0	0	0	0	0	0	0	0	1	1	156561947	chr1:156561485-156561880	S_Shore	APOA1BP	Body
cg16173067	0	0	0	0	0	0	0	0	0	1	0	1	20	1309722	chr20:1305899-1306554	S_Shelf	SDCBP2	5'UTR
cg16241714	0	0	1	0	0	0	0	0	0	0	0	1	8	48650511	chr8:48649766-48651653	Island	CEBPD	1stExon
cg16255583	0	0	0	0	0	0	0	0	0	0	1	1	6	72220122
cg16281600	0	0	0	0	0	0	0	0	0	0	1	1	5	152869431			GRIA1;GRIA1	TSS1500;TSS1500
cg16295988	0	0	0	0	0	0	0	0	0	1	0	1	9	115480625	chr9:115480082-115480481	S_Shore	C9orf80	TSS1500
cg16313343	0	0	0	0	0	0	0	0	0	1	0	1	14	105768109	chr14:105766558-105767996	S_Shore	BRF1	TSS1500
cg16319578	0	0	0	0	0	0	0	0	0	1	0	1	14	65007512	chr14:65006874-65009197	Island	HSPA2;HSPA2	1stExon;5'UTR
cg16333846	0	0	0	0	0	0	0	0	0	0	1	1	6	155538155	chr6:155539975-155540193	N_Shore	TIAM2;TIAM2;TIAM2	1stExon;Body;5'UTR
cg16340918	0	0	0	0	0	0	0	0	0	1	0	1	10	94352700	chr10:94352667-94353159	Island	KIF11	TSS200
cg16352283	0	0	0	0	0	1	0	0	0	0	0	1	1	27338978	chr1:27338879-27339441	Island	FAM46B	1stExon
cg16354207	0	0	0	0	0	0	0	0	0	1	0	1	2	238874908	chr2:238875131-238876327	N_Shore	UBE2F	TSS1500
cg16357381	0	0	0	0	0	0	0	0	0	1	0	1	3	48632892	chr3:48631882-48632901	Island	COL7A1	TSS1500
cg16358826	0	0	1	0	0	0	0	0	0	0	0	1	4	46996264	chr4:46995128-46995872	S_Shore	GABRA4	TSS1500
cg16363586	0	0	0	0	0	1	0	0	0	0	0	1	19	17516329			BST2	1stExon
cg16372520	0	0	0	0	0	0	0	0	0	1	0	1	14	78869751			NRXN3	TSS1500
cg16386080	0	0	0	0	0	1	1	0	0	0	0	2	9	90589146	chr9:90589209-90589807	N_Shore	CDK20;CDK20;CDK20;CDK20;CDK20	Body;Body;Body;Body;Body
cg16408394	0	0	1	0	0	0	0	0	0	0	0	1	9	137219075	chr9:137217062-137218078	S_Shore	RXRA	Body
cg16408970	0	0	0	0	0	0	0	0	0	1	0	1	10	28965584	chr10:28965704-28967266	N_Shore	BAMBI	TSS1500
cg16419235	0	0	0	1	0	0	0	0	0	0	1	2	8	57360613	chr8:57360585-57360815	Island	PENK	TSS1500
cg16419345	0	0	1	0	0	0	0	0	0	0	0	1	17	73976089	chr17:73974971-73975731	S_Shore	ACOX1;ACOX1;C17orf106	TSS1500;TSS1500;5'UTR
cg16426339	0	0	0	0	0	0	0	1	0	0	0	1	4	85419530	chr4:85417659-85420799	Island	NKX6-1	TSS200
cg16466334	0	0	0	0	0	0	0	0	0	1	0	1	11	102714358			MMP3	TSS200
cg16492377	0	0	0	0	0	0	0	1	0	0	0	1	18	28622811	chr18:28621489-28623117	Island	DSC3;DSC3	TSS200;TSS200
cg16494477	0	0	1	0	0	0	0	0	0	0	0	1	5	170847251	chr5:170845760-170848124	Island	FGF18	Body
cg16523380	0	0	0	0	0	0	0	1	0	0	0	1	1	10856707	chr1:10853894-10856964	Island	CASZ1;CASZ1	TSS200;TSS200
cg16543027	0	0	0	0	0	0	0	0	0	1	0	1	15	40599680			PLCB2	Body
cg16547529	0	0	1	0	0	0	0	0	0	0	0	1	11	75140681	chr11:75140737-75141849	N_Shore	KLHL35	Body
cg16579101	0	0	1	0	0	0	0	0	0	0	0	1	12	6677158	chr12:6676999-6677755	Island	NOP2;NOP2	5'UTR;5'UTR
cg16599143	0	0	0	0	0	0	0	0	0	0	1	1	1	171058672			FMO3;FMO3	TSS1500;TSS1500
cg16612562	0	0	0	0	0	0	0	0	0	1	1	2	22	29712045	chr22:29709281-29712013	S_Shore	RASL10A;RASL10A	TSS1500;TSS1500
cg16648841	0	0	0	0	0	0	0	0	0	1	0	1	1	57320685			C8A	Body
cg16696270	0	0	0	0	0	0	0	1	0	0	0	1	8	132052934	chr8:132052203-132054749	Island	ADCY8	TSS200
cg16713727	0	0	0	0	0	0	0	0	0	1	0	1	1	16062720			SLC25A34	TSS200
cg16717122	0	0	0	0	0	0	0	0	0	0	1	1	15	51973920	chr15:51973533-51973838	S_Shore	SCG3;SCG3;SCG3;SCG3	5'UTR;1stExon;5'UTR;1stExon
cg16718891	0	0	0	0	0	0	0	0	0	1	0	1	12	54813155	chr12:54812702-54813191	Island	ITGA5	TSS200
cg16728114	0	0	0	0	0	0	0	0	0	1	0	1	1	156697793	chr1:156698111-156698916	N_Shore	C1orf66;ISG20L2;C1orf66	TSS1500;TSS200;TSS1500
cg16743289	0	0	0	0	0	0	0	0	0	1	0	1	1	174968144	chr1:174968490-174969624	N_Shore	CACYBP;CACYBP	TSS1500;TSS1500
cg16744741	0	0	1	0	0	1	0	0	0	0	0	2	4	82126025			PRKG2	1stExon
cg16800165	0	0	0	0	0	0	0	1	0	0	0	1	14	85996364	chr14:85996494-85996958	N_Shore	FLRT2	TSS200
cg16816226	0	0	0	0	0	0	0	0	0	1	0	1	3	5228848	chr3:5228958-5230190	N_Shore	EDEM1	TSS1500
cg16854606	0	0	0	0	0	0	0	0	0	1	0	1	19	13080743			DAND5	1stExon
cg16867657	0	1	0	1	0	0	0	0	0	0	1	3	6	11044877	chr6:11043913-11045206	Island	ELOVL2	TSS1500
cg16899442	0	0	1	0	0	0	0	0	0	0	0	1	16	776458	chr16:776636-779417	N_Shore	CCDC78;HAGHL;CCDC78;HAGHL	5'UTR;TSS1500;1stExon;TSS1500
cg16933388	0	0	0	0	0	0	0	0	0	1	1	2	3	49592529	chr3:49591578-49592534	Island	BSN	Body
cg16983159	0	0	0	0	0	0	0	0	0	0	1	1	5	138862441			TMEM173	TSS200
cg16984944	0	0	1	0	0	0	0	0	0	1	0	2	3	99979425	chr3:99979678-99980038	N_Shore	TBC1D23	TSS1500
cg17009433	0	0	0	0	0	0	0	0	0	1	0	1	9	6645686	chr9:6645080-6645975	Island	GLDC;GLDC	5'UTR;1stExon
cg17037282	0	0	0	0	0	0	0	1	0	0	0	1	5	50678928	chr5:50678632-50679375	Island	ISL1	TSS200
cg17038116	0	0	0	0	0	0	0	0	0	1	0	1	1	155533405	chr1:155531914-155533280	S_Shore	ASH1L;LOC645676	TSS1500;Body
cg17063929	0	0	1	0	0	0	0	0	0	0	0	1	11	89224799	chr11:89224416-89224718	S_Shore	NOX4;NOX4;NOX4;NOX4	5'UTR;TSS200;TSS200;TSS200
cg17076890	0	0	0	0	0	0	0	1	0	0	0	1	10	23481421	chr10:23480697-23482455	Island	PTF1A	TSS200
cg17099569	0	0	1	0	0	0	0	0	0	0	0	1	2	121549866
cg17110586	0	0	0	0	0	0	0	0	0	0	1	1	19	36454623	chr19:36449871-36451135	S_Shelf
cg17129388	0	0	0	0	0	0	0	0	0	1	0	1	17	47571986	chr17:47572345-47575316	N_Shore	NGFR	TSS1500
cg17133388	0	0	0	0	0	0	0	0	0	1	0	1	3	122102727	chr3:122102851-122103198	N_Shore	FAM162A;CCDC58	TSS1500;TSS1500
cg17152757	0	0	0	0	0	0	0	1	0	0	0	1	3	172166258	chr3:172165372-172166738	Island	GHSR;GHSR	TSS200;TSS200
cg17243289	0	0	0	0	0	0	0	0	0	0	1	1	18	45458021	chr18:45456484-45458024	Island	SMAD2;SMAD2;SMAD2	TSS1500;TSS1500;TSS1500
cg17266282	0	0	0	0	0	0	0	0	0	0	1	1	6	112294532
cg17274064	0	0	1	0	0	0	0	0	0	0	1	2	21	40033892	chr21:40032243-40033665	S_Shore	ERG;ERG	TSS200;TSS200
cg17285325	0	0	1	0	0	0	0	0	0	0	0	1	22	50968343	chr22:50963608-50970768	Island	TYMP;TYMP;TYMP;TYMP;TYMP	1stExon;5'UTR;1stExon;5'UTR;TSS200
cg17321954	0	0	0	0	0	0	0	0	0	0	1	1	3	120626881	chr3:120626880-120627579	Island	STXBP5L	TSS200
cg17324128	0	0	1	0	0	0	0	0	0	1	0	2	10	45455500	chr10:45454795-45455044	S_Shore	RASSF4	5'UTR
cg17334018	0	0	0	0	0	0	0	1	0	0	0	1	4	96470293	chr4:96469859-96470994	Island	UNC5C	TSS200
cg17338403	0	0	1	0	0	0	0	0	0	0	0	1	15	92395836	chr15:92396013-92397682	N_Shore	SLCO3A1;SLCO3A1	TSS1500;TSS1500
cg17339147	0	0	0	0	0	0	0	1	0	0	0	1	7	116963500	chr7:116962841-116964803	Island	WNT2;WNT2	TSS200;TSS200
cg17369527	0	0	0	0	0	0	0	1	0	0	0	1	13	28366702	chr13:28366549-28368505	Island	GSX1	TSS200
cg17371081	0	0	0	0	0	0	0	1	0	0	0	1	11	20690957	chr11:20690579-20691845	Island	NELL1;NELL1	TSS200;TSS200
cg17381377	0	0	0	0	0	0	0	1	0	0	0	1	11	17498601	chr11:17497463-17498626	Island	ABCC8	TSS200
cg17389504	0	0	0	0	0	0	0	1	0	0	0	1	10	28034853	chr10:28030182-28035211	Island	MKX	TSS200
cg17408647	0	0	1	0	0	0	0	0	0	0	0	1	7	43769049	chr7:43768814-43769479	Island	C7orf44;C7orf44	5'UTR;1stExon
cg17412886	0	0	0	0	0	0	0	1	0	0	0	1	5	50678913	chr5:50678632-50679375	Island	ISL1	TSS200
cg17421623	0	0	0	0	0	1	0	0	0	0	0	1	3	119187570	chr3:119187747-119188308	N_Shore	KTELC1;KTELC1	TSS1500;TSS1500
cg17431739	0	0	0	0	0	1	0	0	0	1	0	2	10	23384047	chr10:23384533-23385078	N_Shore	MSRB2	TSS1500
cg17471102	0	0	0	0	0	1	1	0	0	0	0	2	19	5851255			FUT3;FUT3;FUT3;FUT3	5'UTR;5'UTR;5'UTR;5'UTR
cg17477445	0	0	0	0	0	0	0	1	0	0	0	1	12	64062526	chr12:64061836-64062774	Island	DPY19L2	TSS200
cg17498296	0	0	0	0	0	0	0	1	0	0	0	1	10	124907540	chr10:124907283-124911035	Island	HMX2	TSS200
cg17526300	0	0	0	0	0	0	0	0	0	1	0	1	10	16478919	chr10:16478803-16479303	Island	PTER;PTER	TSS200;TSS200
cg17535595	0	0	0	0	0	0	0	1	0	0	0	1	13	53422808	chr13:53419897-53422872	Island	PCDH8;PCDH8	TSS200;TSS200
cg17536848	0	0	0	0	0	0	0	0	0	1	0	1	7	156686555	chr7:156685008-156686179	S_Shore	LMBR1	TSS1500
cg17567560	0	0	0	0	0	0	0	1	0	0	0	1	10	105036863	chr10:105036628-105038084	Island	INA	TSS200
cg17576288	0	0	0	0	0	0	0	1	0	0	0	1	13	79177877	chr13:79175610-79177985	Island	POU4F1	TSS200
cg17589341	0	0	1	0	0	0	0	0	0	0	1	2	18	43304079			SLC14A1;SLC14A1;SLC14A1	TSS200;TSS200;TSS200
cg17605084	0	0	0	0	0	0	0	0	0	1	0	1	12	54891491			NCKAP1L	TSS200
cg17627559	0	0	0	0	0	0	0	0	0	1	1	2	11	2323896			TSPAN32;C11orf21;C11orf21	Body;TSS1500;TSS1500
cg17641104	0	0	0	0	0	0	0	0	0	1	0	1	12	96794247	chr12:96793191-96794530	Island	CDK17;CDK17;CDK17;CDK17	5'UTR;1stExon;1stExon;5'UTR
cg17655614	0	0	1	0	0	0	0	0	0	0	0	1	16	68770944	chr16:68771034-68772344	N_Shore	CDH1	TSS1500
cg17686885	0	0	1	0	0	0	0	0	0	0	0	1	17	52977769	chr17:52977866-52978307	N_Shore	TOM1L1	TSS1500
cg17726022	0	0	0	0	0	0	0	0	0	1	0	1	12	46662421	chr12:46661054-46663408	Island	SLC38A1;SLC38A1;SLC38A1	5'UTR;1stExon;5'UTR
cg17729667	0	0	1	0	0	0	0	0	0	0	0	1	20	25566382	chr20:25565437-25566547	Island	NINL	TSS1500
cg17749443	0	0	0	0	0	0	0	0	0	1	0	1	9	115819190	chr9:115818836-115819343	Island	ZFP37	TSS200
cg17770886	0	0	0	0	0	0	0	0	0	1	0	1	10	135121331	chr10:135121991-135122669	N_Shore	TUBGCP2;ZNF511	5'UTR;TSS1500
cg17791651	0	0	0	0	0	1	0	0	0	0	0	1	1	38513489	chr1:38510102-38513642	Island	POU3F1	TSS1500
cg17816908	0	0	0	0	0	0	0	1	0	0	0	1	8	41167109	chr8:41165852-41167140	Island	SFRP1	TSS200
cg17853587	0	0	1	0	0	0	0	0	0	0	0	1	4	118954386	chr4:118954410-118955207	N_Shore	NDST3	TSS1500
cg17861230	0	0	0	0	1	1	0	0	0	1	1	4	19	18343901	chr19:18343496-18344196	Island	PDE4C	Body
cg17863912	0	0	0	0	0	0	0	1	0	0	0	1	2	176994362	chr2:176993479-176995557	Island	HOXD8	TSS200
cg17879376	0	0	0	0	0	0	0	0	0	0	1	1	1	32212024	chr1:32208486-32208704	S_Shelf	BAI2	Body
cg17896249	0	0	0	0	0	0	0	0	0	1	0	1	16	67225987			E2F4	TSS200
cg17903544	0	0	0	0	0	0	0	0	0	1	0	1	12	133286774	chr12:133286760-133287992	Island	PGAM5;PGAM5;PGAM5	TSS1500;TSS1500;TSS1500
cg17923358	0	0	0	0	0	0	0	0	0	1	0	1	7	103629618	chr7:103629525-103630652	Island	RELN;RELN	1stExon;1stExon
cg17929687	0	0	0	0	0	0	0	1	0	0	0	1	14	52734325	chr14:52734207-52735486	Island	PTGDR	TSS200
cg17940013	0	0	0	0	0	0	0	0	0	1	0	1	1	9188688	chr1:9188503-9189743	Island	GPR157	Body
cg17960516	0	0	1	0	0	0	0	0	0	0	0	1	4	3465004	chr4:3464799-3465440	Island	DOK7;DOK7	TSS200;TSS200
cg17966192	0	0	0	0	0	0	0	0	0	1	0	1	2	108994116			SULT1C4	TSS1500
cg18001427	0	0	0	0	0	0	0	0	0	1	0	1	21	30391784	chr21:30391264-30391758	S_Shore	RWDD2B	TSS200
cg18003795	0	0	0	0	0	0	0	0	0	1	0	1	22	17690463			CECR1	1stExon
cg18031008	0	0	1	0	0	0	0	0	0	0	0	1	1	150266311	chr1:150266476-150266689	N_Shore	MRPS21;MRPS21;MRPS21;MRPS21	1stExon;5'UTR;1stExon;5'UTR
cg18055007	0	0	1	0	0	0	0	0	0	0	0	1	6	31698226	chr6:31695894-31698245	Island	DDAH2	TSS200
cg18097532	0	0	0	0	0	0	0	1	0	0	0	1	11	17498541	chr11:17497463-17498626	Island	ABCC8	TSS200
cg18117393	0	0	0	0	0	0	0	0	0	1	0	1	1	182761262	chr1:182758395-182759097	S_Shelf	NPL	TSS200
cg18139769	0	0	1	0	0	0	0	0	0	0	0	1	7	94286955	chr7:94284858-94286527	S_Shore	SGCE;PEG10;SGCE;PEG10;SGCE	TSS1500;5'UTR;TSS1500;5'UTR;TSS1500
cg18180783	0	0	1	0	0	0	0	0	0	0	0	1	10	75402320			MYOZ1	TSS1500
cg18182399	0	0	0	0	0	1	0	0	0	0	0	1	2	220283175	chr2:220283200-220283750	N_Shore	DES;DES	1stExon;5'UTR
cg18241647	0	0	0	0	0	0	0	0	0	1	0	1	20	43753347			WFDC12	TSS1500
cg18267374	0	0	0	0	0	0	0	0	0	1	1	2	8	24771273	chr8:24770908-24772547	Island	NEFM;NEFM;NEFM	TSS1500;5'UTR;1stExon
cg18303397	0	0	0	0	0	0	0	0	0	0	1	1	3	129160135	chr3:129158602-129159477	S_Shore	IFT122;IFT122;MBD4;IFT122;IFT122	Body;Body;TSS1500;Body;Body
cg18328933	0	0	1	0	0	0	0	0	0	0	0	1	3	52008538	chr3:52008943-52009339	N_Shore	ABHD14B;ABHD14B;ABHD14B;ABHD14A;ABHD14B;ABHD14B	1stExon;Body;5'UTR;TSS1500;1stExon;5'UTR
cg18335931	0	0	0	0	0	0	0	0	0	0	1	1	19	18229242	chr19:18228622-18229284	Island	MAST3	Body
cg18349138	0	0	0	0	0	0	0	1	0	0	0	1	21	19617138	chr21:19617098-19617874	Island	CHODL	TSS200
cg18369866	0	0	0	0	0	0	0	1	0	0	0	1	5	145718392	chr5:145718289-145720095	Island	POU4F3	TSS200
cg18384097	0	0	0	0	0	0	0	0	0	1	0	1	1	202129566			PTPN7;PTPN7	TSS1500;5'UTR
cg18392482	0	0	0	0	0	0	0	0	0	1	0	1	12	96338011	chr12:96336245-96337411	S_Shore	AMDHD1	Body
cg18424634	0	0	0	0	0	0	0	1	0	0	0	1	3	147127097	chr3:147126988-147128999	Island	ZIC1	TSS200
cg18438944	0	0	0	0	0	0	0	1	0	0	0	1	16	56672525	chr16:56671937-56672530	Island	MT1A	TSS200
cg18440048	0	0	1	0	0	0	0	0	0	0	0	1	22	24093826	chr22:24093026-24093621	S_Shore	ZNF70	TSS1500
cg18442362	0	0	0	0	0	0	0	0	0	0	1	1	7	44677772			OGDH;OGDH;OGDH	Body;Body;Body
cg18468088	0	0	0	0	0	0	0	0	0	0	1	1	6	35490818
cg18468844	0	0	0	0	0	0	0	0	0	1	0	1	1	28503720			PTAFR;PTAFR;PTAFR;PTAFR	TSS1500;TSS1500;5'UTR;5'UTR
cg18473521	0	0	0	1	0	0	0	0	0	0	0	1	12	54448265	chr12:54447744-54448091	S_Shore	HOXC4;HOXC4	Body;Body
cg18498593	0	0	0	0	0	0	0	1	0	0	0	1	17	46806134	chr17:46805553-46806148	Island	HOXB13	TSS200
cg18501647	0	0	0	0	0	0	0	0	0	0	1	1	6	32117379	chr6:32118101-32118544	N_Shore	PRRT1	Body
cg18529845	0	0	0	0	0	0	0	1	0	0	0	1	2	31806042	chr2:31805293-31806403	Island	SRD5A2	TSS200
cg18573383	0	0	1	0	0	0	0	0	0	0	1	2	12	75603401	chr12:75601081-75601752	S_Shore	KCNC2;KCNC2;KCNC2;KCNC2;KCNC2;KCNC2	1stExon;1stExon;5'UTR;5'UTR;1stExon;5'UTR
cg18582260	0	0	0	0	0	0	0	0	0	0	1	1	13	25085301	chr13:25086522-25087067	N_Shore	PARP4	5'UTR
cg18587364	0	0	0	0	0	0	0	0	0	1	0	1	19	9785779	chr19:9785480-9785806	Island	ZNF562;ZNF562;ZNF562	TSS200;TSS200;TSS200
cg18589016	0	0	0	0	0	0	0	1	0	0	0	1	4	85419557	chr4:85417659-85420799	Island	NKX6-1	TSS200
cg18633600	0	0	0	0	0	0	0	0	0	0	1	1	12	1940452			LRTM2;LRTM2;CACNA2D4;LRTM2	Body;Body;Body;Body
cg18639233	0	0	0	0	0	0	0	1	0	0	0	1	14	60975846	chr14:60975732-60978180	Island	SIX6	TSS200
cg18660898	0	0	0	0	0	1	0	0	0	0	0	1	1	151030968	chr1:151031767-151032352	N_Shore	CDC42SE1;CDC42SE1;MLLT11	5'UTR;5'UTR;TSS1500
cg18691434	0	0	0	0	0	0	0	0	0	1	0	1	7	99775425	chr7:99774733-99775583	Island	STAG3;GPC2	TSS200;TSS1500
cg18693704	0	0	0	0	0	0	0	0	0	1	1	2	16	66731313	chr16:66729825-66731262	S_Shore	CMTM4;CMTM4	TSS1500;TSS1500
cg18732541	0	0	0	0	0	0	0	0	0	1	0	1	19	7741602	chr19:7745490-7747714	N_Shelf	C19orf59	TSS1500
cg18738190	0	0	0	0	0	0	0	0	0	0	1	1	10	73740291			CHST3	5'UTR
cg18769120	0	0	0	0	0	0	0	0	0	0	1	1	7	155162662	chr7:155164557-155167854	N_Shore
cg18771300	0	0	0	0	0	0	0	0	0	1	1	2	14	63671737			RHOJ	1stExon
cg18794577	0	0	0	0	0	0	0	1	0	0	0	1	9	104501030	chr9:104499849-104501076	Island	GRIN3A	TSS200
cg18809289	0	0	0	0	0	0	0	0	0	1	0	1	10	45869816	chr10:45868718-45870156	Island	ALOX5	1stExon
cg18881501	0	0	0	0	0	0	0	0	0	1	0	1	17	21187376	chr17:21187552-21188443	N_Shore	MAP2K3	TSS1500
cg18920423	0	0	0	0	0	0	0	1	0	0	0	1	10	23481389	chr10:23480697-23482455	Island	PTF1A	TSS200
cg18933331	0	0	0	0	0	0	0	0	0	0	1	1	1	110186418	chr1:110185961-110186164	S_Shore
cg18956095	0	0	1	0	0	0	0	0	0	0	0	1	8	124287111	chr8:124286209-124287666	Island	ZHX1;ZHX1	TSS1500;TSS1500
cg18983672	0	0	1	0	0	0	0	0	0	0	0	1	1	47881256	chr1:47881896-47883065	N_Shore	FOXE3	TSS1500
cg18984151	0	0	1	0	0	0	0	0	0	0	0	1	3	47555476	chr3:47554805-47555404	S_Shore	C3orf75	TSS1500
cg18996776	0	0	0	0	0	0	0	0	0	1	0	1	3	160284003	chr3:160282505-160283874	S_Shore	KPNA4	TSS1500
cg19008809	0	0	1	0	0	0	0	0	0	1	0	2	3	53080682	chr3:53078956-53081101	Island	SFMBT1;SFMBT1;SFMBT1	TSS1500;TSS1500;TSS1500
cg19015086	0	0	0	0	0	0	0	0	0	0	1	1	22	30817820	chr22:30819399-30820297	N_Shore	SEC14L2	Body
cg19028160	0	0	0	0	0	0	0	0	0	1	0	1	2	240322010	chr2:240321777-240323919	Island	HDAC4	5'UTR
cg19042459	0	0	0	0	0	0	0	1	0	0	0	1	18	49866371	chr18:49868377-49868759	N_Shelf	DCC	TSS200
cg19044674	0	0	1	0	0	0	0	0	0	0	0	1	1	43232628	chr1:43232214-43233359	Island	LEPRE1;LEPRE1;C1orf50	1stExon;1stExon;TSS1500
cg19046959	0	0	1	0	0	1	0	0	0	0	0	2	1	36565856			COL8A2	TSS200
cg19054524	0	0	0	0	0	0	0	1	0	0	0	1	20	21686273	chr20:21686199-21687689	Island	PAX1	TSS200
cg19104072	0	0	0	0	0	0	0	0	0	1	0	1	11	66114776	chr11:66114497-66115525	Island	B3GNT1	1stExon
cg19117365	0	0	0	0	0	0	0	1	0	0	0	1	3	139653915	chr3:139653430-139655115	Island	CLSTN2	TSS200
cg19149785	0	0	0	0	0	0	0	0	0	1	0	1	19	51506273	chr19:51505914-51506363	Island	KLK9;KLK8;KLK8;KLK8;KLK8	3'UTR;TSS1500;TSS1500;TSS1500;TSS1500
cg19167673	0	0	1	0	0	0	0	0	0	0	0	1	22	39640835	chr22:39638219-39640966	Island	PDGFB;PDGFB	1stExon;5'UTR
cg19180624	0	0	0	0	0	0	0	1	0	0	0	1	2	177053297	chr2:177052957-177054350	Island	HOXD1	TSS200
cg19269039	0	0	0	0	0	0	0	0	0	0	1	1	1	111743200	chr1:111746337-111747303	N_Shelf	DENND2D;DENND2D	1stExon;5'UTR
cg19273182	0	0	1	0	0	0	0	0	0	0	0	1	2	60983417	chr2:60983193-60983870	Island	PAPOLG;PAPOLG	1stExon;5'UTR
cg19283196	0	0	0	0	0	0	0	1	0	0	0	1	4	48485233	chr4:48485362-48486473	N_Shore	SLC10A4	TSS200
cg19283806	0	0	0	1	0	0	0	0	0	0	1	2	18	66389420			CCDC102B	5'UTR
cg19287114	0	0	0	0	0	0	0	0	0	1	0	1	9	108006611	chr9:108006467-108007921	Island	SLC44A1	TSS1500
cg19297232	0	0	0	0	0	0	0	0	0	1	0	1	16	68483021	chr16:68480864-68482822	S_Shore	SMPD3	TSS1500
cg19305227	0	0	1	0	0	0	0	0	0	0	0	1	15	45544335			SLC28A2	TSS200
cg19345165	0	0	0	0	0	0	0	0	0	1	0	1	11	47600677	chr11:47600129-47600927	Island	NDUFS3;KBTBD4;KBTBD4;KBTBD4	1stExon;TSS200;TSS200;TSS200
cg19346193	0	0	1	0	0	0	0	0	0	0	0	1	10	127513190	chr10:127511329-127512197	S_Shore	BCCIP;BCCIP;UROS;BCCIP	Body;Body;TSS1500;Body
cg19346645	0	0	0	0	0	0	0	1	0	0	0	1	4	141490153	chr4:141489962-141490378	Island	UCP1	TSS200
cg19356189	0	0	0	0	0	0	0	0	0	1	0	1	19	51524690	chr19:51522004-51522803	S_Shore	KLK10;KLK10	TSS1500;TSS1500
cg19367540	0	0	0	0	0	0	0	1	0	0	0	1	1	112531802	chr1:112531559-112533773	Island	KCND3;KCND3	TSS200;TSS200
cg19371795	0	0	0	0	0	0	0	0	0	1	0	1	19	7295107	chr19:7294882-7295108	Island	INSR;INSR	TSS1500;TSS1500
cg19378133	0	0	0	0	0	0	0	0	0	1	0	1	16	6068835	chr16:6068914-6070401	N_Shore	A2BP1;A2BP1	TSS1500;TSS1500
cg19381811	0	0	0	0	0	0	0	0	0	0	1	1	3	49851713			UBA7	TSS1500
cg19384289	0	0	0	0	0	0	0	1	0	0	0	1	2	176994365	chr2:176993479-176995557	Island	HOXD8	TSS200
cg19398783	0	0	0	0	0	0	0	0	0	1	0	1	4	38784578			TLR10;TLR10;TLR10;TLR10	5'UTR;5'UTR;1stExon;1stExon
cg19401340	0	0	0	0	0	0	0	1	0	0	0	1	17	56833197	chr17:56832961-56833986	Island	PPM1E	TSS200
cg19420968	0	0	1	0	0	0	0	0	0	0	0	1	1	32084964	chr1:32083149-32084069	S_Shore	HCRTR1	Body
cg19439331	0	0	0	0	0	0	0	0	0	1	0	1	10	70320470	chr10:70320130-70320822	Island	TET1;TET1	1stExon;5'UTR
cg19478743	0	0	1	0	0	0	0	0	0	0	0	1	17	4642647	chr17:4642038-4643410	Island	ZMYND15;CXCL16;CXCL16;ZMYND15	TSS1500;1stExon;1stExon;TSS1500
cg19497517	0	0	0	0	0	0	0	0	0	0	1	1	8	145028257	chr8:145027911-145028352	Island	PLEC1;PLEC1;PLEC1	Body;Body;TSS200
cg19514469	0	0	0	0	0	0	0	0	0	1	0	1	16	67233432	chr16:67233032-67233862	Island	ELMO3	Body
cg19514928	0	0	1	0	0	0	0	0	0	0	0	1	1	95583636	chr1:95582750-95583572	S_Shore	TMEM56	5'UTR
cg19542816	0	0	0	0	0	0	0	1	0	0	0	1	2	177053295	chr2:177052957-177054350	Island	HOXD1	TSS200
cg19556572	0	0	0	0	0	0	0	0	0	1	0	1	9	117156701	chr9:117160139-117161064	N_Shelf	AKNA	TSS200
cg19560210	0	0	0	0	0	0	0	0	0	1	0	1	1	230513337			PGBD5	1stExon
cg19566405	0	0	0	0	0	0	0	0	0	1	0	1	17	33759965			SLFN12	TSS1500
cg19569684	0	0	1	0	0	0	0	0	0	0	0	1	5	138726419	chr5:138727710-138730911	N_Shore	MGC29506	TSS1500
cg19572487	0	0	0	0	0	0	0	0	1	0	0	1	17	38476024	chr17:38474197-38474980	S_Shore	RARA;RARA;RARA	5'UTR;5'UTR;5'UTR
cg19573166	0	0	0	0	0	0	0	0	0	1	0	1	14	23822408	chr14:23821087-23822106	S_Shore	SLC22A17;SLC22A17	TSS1500;TSS1500
cg19586576	0	0	0	0	0	0	0	0	0	1	0	1	17	42906845	chr17:42906810-42908061	Island	GJC1;GJC1	5'UTR;5'UTR
cg19615059	0	0	0	0	0	0	0	0	0	1	0	1	12	110270919	chr12:110271000-110271582	N_Shore	TRPV4;TRPV4	5'UTR;5'UTR
cg19632206	0	0	0	0	0	0	0	0	0	1	0	1	1	190446756			FAM5C;FAM5C	1stExon;5'UTR
cg19663246	0	0	0	0	0	0	0	0	0	0	1	1	7	32339095	chr7:32337983-32338725	S_Shore
cg19663795	0	0	0	0	0	0	0	0	0	1	0	1	16	30393854	chr16:30389035-30390631	S_Shelf	1-Sep	5'UTR
cg19685066	0	0	0	0	0	0	0	0	0	1	0	1	1	18082003			ACTL8	5'UTR
cg19686152	0	0	0	0	0	0	0	0	0	1	0	1	15	52121542	chr15:52121816-52122452	N_Shore	TMOD3	TSS1500
cg19692710	0	0	1	0	0	0	0	0	0	0	0	1	11	73661920			DNAJB13;DNAJB13	1stExon;5'UTR
cg19702785	0	0	0	0	0	0	0	0	0	0	1	1	20	43727089	chr20:43726297-43727372	Island	KCNS1	Body
cg19706682	0	0	1	0	0	0	0	0	0	0	0	1	16	84179331	chr16:84178000-84179223	S_Shore	LRRC50;HSDL1;HSDL1	Body;TSS1500;TSS1500
cg19711579	0	0	0	0	0	0	0	1	0	0	0	1	2	182545562	chr2:182547873-182549177	N_Shelf	NEUROD1	TSS200
cg19712603	0	0	0	0	0	0	0	1	0	0	0	1	13	53422777	chr13:53419897-53422872	Island	PCDH8;PCDH8	TSS200;TSS200
cg19722847	0	0	1	1	0	1	0	0	0	1	1	5	12	30849114	chr12:30848264-30849016	S_Shore	IPO8	TSS1500
cg19724470	0	0	1	0	0	1	0	0	0	1	1	4	9	5450936	chr9:5450409-5450629	S_Shore	CD274	5'UTR
cg19731122	0	0	0	0	0	0	0	0	0	1	0	1	17	1396395	chr17:1394439-1394813	S_Shore	MYO1C;MYO1C	TSS1500;TSS1500
cg19761273	0	0	1	0	0	1	1	0	0	0	0	3	17	80232096	chr17:80231019-80231820	S_Shore	CSNK1D;CSNK1D	TSS1500;TSS1500
cg19761848	0	0	0	0	0	0	0	1	0	0	0	1	2	237076815	chr2:237071794-237078762	Island	GBX2	TSS200
cg19853760	0	0	1	0	0	0	0	0	0	0	1	2	22	38071677	chr22:38073037-38073412	N_Shore	LGALS1;LGALS1	1stExon;5'UTR
cg19859445	0	0	0	0	0	0	0	0	0	0	1	1	8	19588125
cg19883905	0	0	0	0	0	0	0	0	0	1	0	1	18	12254024	chr18:12254147-12255089	N_Shore	CIDEA;CIDEA	TSS1500;TSS1500
cg19935065	0	0	0	1	0	0	0	0	0	0	0	1	10	98062687			DNTT;DNTT	TSS1500;TSS1500
cg19945840	0	0	1	0	0	0	0	0	0	0	0	1	1	1168036	chr1:1167001-1168985	Island	SDF4;SDF4;B3GALT6	TSS1500;TSS1500;1stExon
cg19974854	0	0	0	0	0	0	0	1	0	0	0	1	5	145718491	chr5:145718289-145720095	Island	POU4F3	TSS200
cg19993589	0	0	0	0	0	0	0	1	0	0	0	1	1	177140510	chr1:177140120-177140323	S_Shore	FAM5B	TSS200
cg20007130	0	0	0	0	0	0	0	1	0	0	0	1	4	155413075	chr4:155410623-155413393	Island	DCHS2;DCHS2	TSS200;TSS200
cg20014049	0	0	0	0	0	0	0	1	0	0	0	1	10	23481385	chr10:23480697-23482455	Island	PTF1A	TSS200
cg20052760	0	0	0	1	0	0	0	0	0	0	1	2	6	10510789
cg20063906	0	0	0	0	0	0	0	0	0	0	1	1	11	85929769
cg20066677	0	0	0	0	0	0	0	0	0	1	0	1	12	133424420			CHFR;CHFR;CHFR;CHFR;CHFR	Body;Body;Body;Body;Body
cg20090497	0	0	0	0	0	0	0	0	0	1	0	1	12	10962437			TAS2R9	1stExon
cg20097440	0	0	0	0	0	0	0	1	0	0	0	1	2	72374969	chr2:72371121-72375004	Island	CYP26B1	TSS200
cg20100381	0	0	1	0	0	0	0	0	0	0	0	1	16	66864408	chr16:66864407-66864991	Island	NAE1;NAE1;NAE1	5'UTR;Body;5'UTR
cg20102280	0	0	0	0	0	0	0	0	0	0	1	1	13	47470793			HTR2A;HTR2A	5'UTR;Body
cg20162159	0	0	0	0	0	0	0	0	0	1	0	1	3	49967065	chr3:49967121-49967472	N_Shore	MON1A;MON1A	1stExon;1stExon
cg20173259	0	0	0	0	0	0	0	0	0	1	0	1	19	49520930	chr19:49521087-49522241	N_Shore	LHB	TSS1500
cg20234170	0	0	0	0	0	0	0	0	0	1	0	1	11	34460107	chr11:34460165-34460857	N_Shore	CAT	TSS1500
cg20240860	0	0	1	0	0	0	0	0	0	0	0	1	11	44087423	chr11:44087518-44088165	N_Shore	ACCS;ACCS	TSS1500;TSS1500
cg20264732	0	0	0	0	0	1	0	0	0	0	0	1	16	68269763	chr16:68269010-68272143	Island	ESRP2	1stExon
cg20295671	0	0	1	0	0	0	0	0	0	0	0	1	22	22090486	chr22:22089624-22090909	Island	YPEL1	TSS1500
cg20305610	0	0	1	0	0	0	0	0	0	0	0	1	4	95373302	chr4:95372801-95373535	Island	PDLIM5;PDLIM5;PDLIM5;PDLIM5;PDLIM5	5'UTR;Body;5'UTR;5'UTR;5'UTR
cg20366832	0	0	0	0	0	1	0	0	0	0	0	1	17	73520850	chr17:73520956-73522540	N_Shore	LLGL2;LLGL2;LLGL2	TSS1500;TSS1500;TSS1500
cg20375342	0	0	0	0	0	0	0	1	0	0	0	1	3	68981895	chr3:68980783-68982035	Island	FAM19A4;FAM19A4	TSS200;TSS200
cg20393324	0	0	0	0	0	0	0	1	0	0	0	1	4	13546169	chr4:13543562-13546494	Island	NKX3-2	TSS200
cg20397034	0	0	0	0	0	0	0	0	0	0	1	1	7	130794584	chr7:130794689-130795032	N_Shore	MKLN1;FLJ43663	TSS1500;TSS1500
cg20404336	0	0	0	0	0	0	0	0	0	0	1	1	12	133757909	chr12:133757946-133758188	N_Shore	ZNF268;ZNF268;ZNF268;ZNF268;ZNF268;ZNF268;ZNF268;ZNF268;ZNF268	TSS200;TSS200;TSS200;TSS200;TSS200;TSS200;TSS200;TSS200;TSS200
cg20426994	0	0	0	1	0	0	0	0	0	0	1	2	7	130418324	chr7:130417912-130419378	Island	KLF14	1stExon
cg20492933	0	0	0	0	0	0	0	0	0	1	0	1	5	154320616	chr5:154317459-154317930	S_Shelf	MRPL22;MRPL22	TSS200;TSS200
cg20524216	0	0	1	0	0	0	0	0	0	0	0	1	3	47555100	chr3:47554805-47555404	Island	C3orf75;C3orf75	5'UTR;1stExon
cg20539752	0	0	0	0	0	0	0	1	0	0	0	1	2	176994305	chr2:176993479-176995557	Island	HOXD8	TSS200
cg20540209	0	0	0	0	0	0	0	0	0	0	1	1	15	76633981	chr15:76632262-76635515	Island	ISL2	Body
cg20550118	0	0	0	0	0	0	0	0	0	1	0	1	15	78633662	chr15:78633322-78634089	Island	CRABP1	Body
cg20570279	0	0	0	0	0	0	0	0	0	1	0	1	11	116659129	chr11:116661034-116661410	N_Shore	ZNF259	TSS1500
cg20572838	0	0	0	0	0	0	0	0	0	1	0	1	17	48450745	chr17:48450456-48450665	S_Shore	EME1;MRPL27;EME1	5'UTR;TSS200;5'UTR
cg20576153	0	0	0	0	0	0	0	1	0	0	0	1	14	60975841	chr14:60975732-60978180	Island	SIX6	TSS200
cg20585530	0	0	0	0	0	0	0	1	0	0	0	1	14	60975912	chr14:60975732-60978180	Island	SIX6	TSS200
cg20598560	0	0	0	0	0	0	0	1	0	0	0	1	2	223289176	chr2:223288922-223290013	Island	SGPP2	TSS200
cg20626645	0	0	0	0	0	0	0	1	0	0	0	1	3	53528846	chr3:53527927-53530106	Island	CACNA1D;CACNA1D;CACNA1D	TSS200;TSS200;TSS200
cg20652640	0	0	0	0	0	0	0	0	0	1	0	1	16	88520056	chr16:88518729-88522514	Island	ZFPM1	1stExon
cg20654468	0	0	0	0	0	1	0	0	0	0	1	2	11	58342997	chr11:58345673-58347321	N_Shelf	LPXN;LPXN	Body;Body
cg20665157	0	0	0	0	0	0	0	0	0	0	1	1	7	121969421			CADPS2;CADPS2;CADPS2	Body;Body;Body
cg20669012	0	0	0	0	0	0	0	0	0	0	1	1	3	11102341
cg20674577	0	0	0	0	0	0	0	0	0	1	0	1	20	58179540	chr20:58179808-58180787	N_Shore	PHACTR3	TSS200
cg20692569	0	0	1	0	0	0	0	0	0	0	1	2	7	72848481	chr7:72847933-72850032	Island	FZD9	1stExon
cg20720059	0	0	0	0	0	0	0	1	0	0	0	1	2	14772731	chr2:14772377-14775809	Island	FAM84A	TSS200
cg20755989	0	0	0	0	0	0	0	0	0	0	1	1	5	28403960
cg20761322	0	0	1	0	0	0	0	0	0	1	0	2	15	78423564	chr15:78423593-78424096	N_Shore	CIB2;CIB2	1stExon;5'UTR
cg20795863	0	0	1	0	0	0	0	0	0	0	0	1	2	233896119			NEU2	TSS1500
cg20822990	0	0	0	1	0	0	0	0	0	0	1	2	1	17338766	chr1:17337829-17338590	S_Shore	ATP13A2;ATP13A2;ATP13A2	TSS1500;TSS1500;TSS1500
cg20828084	0	0	1	0	0	0	0	0	0	1	0	2	15	81070851	chr15:81071267-81073220	N_Shore	KIAA1199	TSS1500
cg20891917	0	0	0	0	0	0	0	0	0	1	0	1	7	112064031			IFRD1	5'UTR
cg20914508	0	0	1	0	0	0	0	0	0	0	0	1	3	115342333			GAP43;GAP43;GAP43;GAP43	1stExon;5'UTR;5'UTR;1stExon
cg20926035	0	0	0	0	0	0	0	1	0	0	0	1	2	45236630	chr2:45235511-45237792	Island	SIX2	TSS200
cg20947775	0	0	1	0	0	0	0	0	0	0	0	1	4	83720240	chr4:83719009-83720241	Island	SCD5;SCD5	TSS1500;TSS1500
cg20967028	0	0	0	0	0	0	0	0	0	1	0	1	12	14996272			ART4;ART4	5'UTR;1stExon
cg20999813	0	0	1	0	0	0	0	0	0	0	0	1	16	84734014	chr16:84733163-84734028	Island	USP10	Body
cg21006686	0	0	0	0	0	0	0	0	0	1	0	1	12	117800240	chr12:117798076-117799448	S_Shore	NOS1	TSS1500
cg21053529	0	0	0	0	0	0	0	1	0	1	0	2	15	35046760	chr15:35046443-35047480	Island	GJD2	TSS200
cg21081971	0	0	0	0	0	0	0	0	0	1	0	1	13	38444765	chr13:38443682-38444228	S_Shore	TRPC4;TRPC4;TRPC4;TRPC4;TRPC4;TRPC4	TSS1500;TSS1500;TSS1500;TSS1500;TSS1500;TSS1500
cg21096399	0	0	1	0	0	0	0	0	0	0	0	1	11	119188145	chr11:119186947-119187894	S_Shore	MCAM	TSS1500
cg21099326	0	0	0	0	0	0	0	0	0	1	0	1	8	27168591	chr8:27168205-27169082	Island	TRIM35;PTK2B;PTK2B	1stExon;TSS1500;TSS1500
cg21120249	0	0	0	0	0	1	0	0	0	1	0	2	9	139921971	chr9:139922197-139923447	N_Shore	C9orf139;C9orf139;ABCA2;ABCA2	5'UTR;1stExon;Body;Body
cg21137706	0	0	0	0	0	0	0	0	0	1	0	1	12	64173304	chr12:64173448-64174238	N_Shore	TMEM5	TSS1500
cg21139312	0	0	0	1	0	0	0	0	0	0	0	1	17	55663225			MSI2;MSI2	Body;Body
cg21184495	0	0	0	0	0	0	0	0	0	1	0	1	17	30677090	chr17:30677001-30677460	Island	ZNF207;ZNF207;ZNF207;MIR632	TSS200;TSS200;TSS200;TSS200
cg21184711	0	0	0	0	0	0	0	0	0	0	1	1	7	122488330			CADPS2;CADPS2;CADPS2	Body;Body;Body
cg21200703	0	0	0	0	0	0	0	0	0	1	0	1	4	25657628	chr4:25657119-25657547	S_Shore	SLC34A2	5'UTR
cg21201109	0	0	0	0	0	0	0	0	0	1	0	1	19	11307090	chr19:11307495-11308276	N_Shore	KANK2	5'UTR
cg21205978	0	0	0	0	0	0	0	0	0	0	1	1	22	36044151			APOL6	TSS1500
cg21207418	0	0	0	0	0	0	0	0	0	1	0	1	19	11688711	chr19:11689417-11689768	N_Shore	ACP5;ACP5;ACP5;ACP5	5'UTR;5'UTR;TSS200;5'UTR
cg21211748	0	0	1	0	0	0	0	0	0	0	0	1	1	23858035	chr1:23857033-23858089	Island	E2F2	TSS1500
cg21237313	0	0	0	0	0	0	0	1	0	0	0	1	17	37764293	chr17:37764092-37764304	Island	NEUROD2	TSS200
cg21254939	0	0	0	0	0	0	0	0	0	0	1	1	4	7657303			SORCS2	Body
cg21264189	0	0	0	0	0	0	0	1	0	0	0	1	13	79177782	chr13:79175610-79177985	Island	POU4F1	TSS200
cg21269843	0	0	0	0	0	0	0	1	0	0	0	1	5	76934696	chr5:76934581-76935296	Island	OTP	TSS200
cg21296230	0	0	0	1	0	1	0	0	0	1	1	4	15	33010536	chr15:33009530-33011696	Island	GREM1	5'UTR
cg21305265	0	0	1	0	0	0	0	0	0	0	0	1	8	25316571	chr8:25315286-25317028	Island	KCTD9;CDCA2;CDCA2	TSS1500;1stExon;5'UTR
cg21363706	0	0	0	0	0	0	0	0	0	1	0	1	8	18066485			NAT1;NAT1;NAT1;NAT1;NAT1;NAT1;NAT1;NAT1	TSS1500;TSS1500;TSS1500;TSS1500;TSS1500;TSS1500;TSS1500;5'UTR
cg21370143	0	0	1	0	0	0	0	0	0	0	0	1	11	47374208	chr11:47376651-47377236	N_Shelf	MYBPC3;MYBPC3	5'UTR;1stExon
cg21378206	0	0	1	0	0	0	0	0	0	0	0	1	2	113817043			IL1F5;IL1F5	Body;Body
cg21395782	0	0	1	0	0	0	0	0	0	0	0	1	19	19626814	chr19:19624954-19627258	Island	NDUFA13;TSSK6	TSS1500;TSS1500
cg21426003	0	0	0	0	0	0	0	1	0	0	0	1	2	237076811	chr2:237071794-237078762	Island	GBX2	TSS200
cg21448423	0	0	0	0	0	1	0	0	0	0	0	1	1	55013956			ACOT11;ACOT11;ACOT11;ACOT11	1stExon;5'UTR;1stExon;5'UTR
cg21460081	0	0	1	0	0	0	0	0	0	0	0	1	17	46656012	chr17:46654053-46654369	S_Shore	HOXB4	TSS1500
cg21467614	0	0	0	0	0	0	0	0	0	0	1	1	6	31543638			TNF	1stExon
cg21517947	0	0	0	0	0	0	0	1	0	0	0	1	8	41167107	chr8:41165852-41167140	Island	SFRP1	TSS200
cg21572722	0	0	0	0	0	0	0	0	0	0	1	1	6	11044894	chr6:11043913-11045206	Island	ELOVL2	TSS1500
cg21649520	0	0	0	0	0	0	0	0	0	1	0	1	8	82359799			PMP2	TSS200
cg21712685	0	0	0	0	0	0	0	0	0	1	0	1	6	35744605	chr6:35744225-35744562	S_Shore	C6orf126	Body
cg21743182	0	0	0	0	0	0	0	0	0	0	1	1	7	90339132			CDK14	Body
cg21747310	0	0	0	0	0	0	0	0	0	0	1	1	12	11709115
cg21762589	0	0	0	0	0	0	0	0	0	1	0	1	10	133796476	chr10:133794898-133796598	Island	BNIP3	TSS1500
cg21801378	0	0	1	0	0	1	0	0	0	1	1	4	15	72612125	chr15:72611946-72612802	Island	BRUNOL6	1stExon
cg21815258	0	0	0	0	0	0	0	0	0	0	1	1	5	1336833	chr5:1335077-1335280	S_Shore	CLPTM1L	Body
cg21816539	0	0	0	0	0	0	0	1	0	0	0	1	21	31312328	chr21:31311386-31312106	S_Shore	GRIK1;GRIK1	TSS200;TSS200
cg21835643	0	0	0	0	0	0	0	0	0	1	0	1	20	43935361	chr20:43935199-43935633	Island	MATN4;MATN4;RBPJL;MATN4	5'UTR;5'UTR;TSS200;5'UTR
cg21859781	0	0	0	0	0	0	0	1	0	0	0	1	8	97173034	chr8:97172634-97173880	Island	GDF6	TSS200
cg21870884	0	0	1	0	0	1	0	0	0	0	1	3	1	200842429	chr1:200842196-200843388	Island	GPR25	1stExon
cg21874213	0	0	0	0	0	0	0	0	0	0	1	1	5	139229292	chr5:139227605-139228279	S_Shore	NRG2;NRG2;NRG2;NRG2	Body;Body;Body;Body
cg21878650	0	0	0	0	0	0	0	0	0	0	1	1	5	64558623			ADAMTS6	Body
cg21883754	0	0	0	0	0	0	0	1	0	0	0	1	19	54926437	chr19:54927902-54928225	N_Shore	TTYH1;TTYH1	TSS200;TSS200
cg21907579	0	0	0	0	0	0	0	0	0	1	1	2	12	114845868	chr12:114845861-114847650	Island	TBX5;TBX5;TBX5;TBX5	1stExon;1stExon;5'UTR;5'UTR
cg21911021	0	0	0	0	0	0	0	0	0	0	1	1	19	58095011	chr19:58094739-58095764	Island	ZIK1	TSS1500
cg21913681	0	0	0	0	0	0	0	1	0	0	0	1	12	115122060	chr12:115120774-115122945	Island	TBX3;TBX3	TSS200;TSS200
cg21926612	0	0	0	0	0	0	0	0	0	1	0	1	6	163149169	chr6:163148376-163149017	S_Shore	PACRG;PACRG;PACRG;PACRG;PARK2;PARK2;PARK2	5'UTR;1stExon;5'UTR;5'UTR;TSS1500;TSS1500;TSS1500
cg21940708	0	0	0	0	0	0	0	0	0	0	1	1	19	50191683	chr19:50192499-50192802	N_Shore	PRMT1;C19orf76;PRMT1;PRMT1	3'UTR;TSS1500;3'UTR;3'UTR
cg21944491	0	0	0	0	0	0	0	0	0	0	1	1	19	41119829	chr19:41119031-41120394	Island	LTBP4;LTBP4;LTBP4	Body;Body;Body
cg21950518	0	0	1	0	0	0	0	0	0	0	0	1	5	55290746	chr5:55290335-55291389	Island	IL6ST;IL6ST;IL6ST;IL6ST	1stExon;5'UTR;1stExon;5'UTR
cg21992250	0	0	0	0	0	1	0	0	0	0	1	2	11	60718709	chr11:60718428-60718888	Island	SLC15A3;SLC15A3	1stExon;Body
cg21993406	0	0	0	0	0	0	0	0	0	1	0	1	5	68484783	chr5:68485215-68485577	N_Shore	CENPH	TSS1500
cg22006386	0	0	1	0	0	0	0	0	0	0	0	1	19	38827378	chr19:38826303-38826573	S_Shore	CATSPERG	5'UTR
cg22016779	0	0	0	1	0	0	0	0	0	0	0	1	2	230452311			DNER	Body
cg22061831	0	0	0	0	0	0	0	0	0	0	1	1	2	131721692	chr2:131720819-131721867	Island	ARHGEF4;ARHGEF4	Body;Body
cg22090592	0	0	0	0	0	0	0	0	0	1	0	1	14	105174642			INF2;INF2	Body;Body
cg22152407	0	0	0	0	0	0	0	1	0	0	0	1	20	23030446	chr20:23028403-23032218	Island	THBD	TSS200
cg22158769	0	0	0	1	0	0	0	0	0	0	0	1	2	39187539	chr2:39186777-39187968	Island	LOC375196;LOC100271715	TSS200;Body
cg22171829	0	0	1	0	0	0	0	0	0	0	0	1	7	95225520	chr7:95225503-95226194	Island	PDK4	1stExon
cg22179082	0	0	0	0	0	0	0	0	0	1	1	2	13	27334259	chr13:27334226-27335205	Island	GPR12	5'UTR
cg22190114	0	0	1	0	0	0	0	0	0	0	0	1	19	56459234			NLRP8;NLRP8	5'UTR;1stExon
cg22194129	0	0	0	0	0	0	0	0	0	1	0	1	12	7901661			CLEC4C;CLEC4C	5'UTR;5'UTR
cg22197830	0	0	1	0	0	0	0	0	0	1	0	2	5	134209784	chr5:134209887-134210504	N_Shore	TXNDC15;TXNDC15	1stExon;5'UTR
cg22213242	0	0	0	1	0	0	0	0	0	0	0	1	11	66083573	chr11:66083572-66083782	Island	CD248	1stExon
cg22240472	0	0	0	0	0	0	0	1	0	0	0	1	11	17498517	chr11:17497463-17498626	Island	ABCC8	TSS200
cg22264409	0	0	0	0	0	0	0	0	0	0	1	1	3	71828408			PROK2;PROK2	Body;Body
cg22274395	0	0	0	0	0	0	0	1	0	0	0	1	4	141490067	chr4:141489962-141490378	Island	UCP1	TSS200
cg22277994	0	0	0	0	0	0	0	1	0	0	0	1	17	71161157	chr17:71160922-71162350	Island	SSTR2	TSS200
cg22282672	0	0	0	0	0	0	0	0	0	1	0	1	5	121465223			ZNF474;ZNF474	1stExon;5'UTR
cg22285878	0	0	0	1	0	0	0	0	0	0	0	1	7	130419173	chr7:130417912-130419378	Island	KLF14	TSS1500
cg22289837	0	0	1	0	0	0	0	0	0	0	0	1	8	86350278	chr8:86350765-86351196	N_Shore	CA3	TSS1500
cg22359606	0	0	0	0	0	0	0	1	0	0	0	1	2	182545492	chr2:182547873-182549177	N_Shelf	NEUROD1	TSS200
cg22372849	0	0	0	0	0	0	0	0	0	0	1	1	7	1501248	chr7:1498575-1499123	S_Shelf
cg22395019	0	0	0	0	0	0	0	0	0	1	0	1	2	31361692	chr2:31360321-31361821	Island	GALNT14	TSS200
cg22396353	0	0	0	0	0	0	0	0	0	1	0	1	22	46692687	chr22:46692210-46693349	Island	GTSE1;GTSE1;CN5H6.4	5'UTR;1stExon;TSS200
cg22407458	0	0	0	0	0	0	0	0	0	1	0	1	6	35109121	chr6:35108801-35109499	Island	TCP11;TCP11;TCP11;TCP11	5'UTR;1stExon;5'UTR;1stExon
cg22428147	0	0	0	0	0	0	0	1	0	0	0	1	7	137531791	chr7:137531125-137532382	Island	DGKI	TSS200
cg22432269	0	0	1	0	0	0	0	0	0	0	0	1	15	22892697	chr15:22891937-22893998	Island	CYFIP1;CYFIP1	5'UTR;1stExon
cg22449114	0	0	1	0	0	0	0	0	0	0	0	1	20	590243	chr20:590222-591222	Island	TCF15	Body
cg22454769	0	0	0	1	0	0	0	0	0	0	1	2	2	106015767	chr2:106014878-106015884	Island	FHL2;FHL2;FHL2;FHL2	TSS200;TSS200;5'UTR;TSS200
cg22473095	0	0	0	0	0	0	0	0	0	1	0	1	20	18477967	chr20:18477659-18477892	S_Shore	RBBP9	TSS200
cg22484793	0	0	0	0	0	0	0	0	0	1	0	1	3	52261325			TLR9	TSS1500
cg22495124	0	0	0	0	0	0	0	0	0	1	0	1	17	64873528			CACNG5;CACNG5	1stExon;1stExon
cg22507023	0	0	0	0	0	0	0	0	0	0	1	1	17	55946195			CUEDC1	Body
cg22511262	0	0	0	0	0	0	0	0	0	1	0	1	11	32455192	chr11:32454874-32457311	Island	WT1;WT1;WT1;WT1	Body;Body;Body;Body
cg22512531	0	0	0	0	0	0	0	0	0	1	0	1	11	122709551			CRTAM	Body
cg22512670	0	0	0	1	0	0	0	0	0	0	0	1	1	26855765	chr1:26856191-26856684	N_Shore	RPS6KA1	TSS1500
cg22568540	0	0	1	0	0	0	0	0	0	0	0	1	19	58864846	chr19:58867397-58868868	N_Shelf	NCRNA00181;A1BG;A1BG	Body;5'UTR;1stExon
cg22580353	0	0	0	0	0	0	0	0	0	1	0	1	19	45146900	chr19:45147074-45147721	N_Shore	PVR;PVR;PVR;PVR	TSS200;TSS200;TSS200;TSS200
cg22580512	0	0	0	0	0	1	0	0	0	0	0	1	12	125002474	chr12:125002880-125003101	N_Shore	NCOR2;NCOR2	5'UTR;5'UTR
cg22582569	0	0	0	0	0	0	0	0	0	1	0	1	11	111636425	chr11:111636594-111637214	N_Shore	PPP2R1B;PPP2R1B	Body;Body
cg22594309	0	0	0	0	0	0	0	0	0	1	0	1	1	202679504	chr1:202678881-202679769	Island	SYT2;SYT2	1stExon;5'UTR
cg22600043	0	0	0	0	0	0	0	1	0	0	0	1	8	109095991	chr8:109094485-109095849	S_Shore	RSPO2	TSS200
cg22603247	0	0	0	0	0	0	0	1	0	0	0	1	10	124907553	chr10:124907283-124911035	Island	HMX2	TSS200
cg22613010	0	0	1	0	0	0	0	0	0	0	0	1	3	184079172	chr3:184079215-184081286	N_Shore	CLCN2;CLCN2;CLCN2;CLCN2	Body;Body;Body;Body
cg22630755	0	0	0	0	0	0	0	1	0	0	0	1	5	134871807	chr5:134870740-134872051	Island	NEUROG1	TSS200
cg22637507	0	0	1	0	0	0	0	0	0	0	0	1	11	43902407	chr11:43902254-43902528	Island	ALKBH3;ALKBH3	1stExon;5'UTR
cg22653976	0	0	0	0	0	0	0	1	0	0	0	1	11	17741070	chr11:17740789-17743779	Island	MYOD1	TSS200
cg22679120	0	0	1	0	0	0	0	0	0	0	1	2	7	2353402	chr7:2353629-2354075	N_Shore	SNX8	Body
cg22714094	0	0	0	0	0	0	0	1	0	0	0	1	4	164253820	chr4:164252954-164253471	S_Shore	NPY1R	TSS200
cg22733687	0	0	0	0	0	0	0	1	0	0	0	1	11	101000618	chr11:100998030-100999774	S_Shore	PGR	TSS200
cg22736354	0	0	1	1	0	1	0	0	0	1	1	5	6	18122719	chr6:18122250-18122994	Island	NHLRC1	1stExon
cg22763718	0	0	0	0	0	0	0	1	0	0	0	1	13	53422780	chr13:53419897-53422872	Island	PCDH8;PCDH8	TSS200;TSS200
cg22796704	0	0	0	1	0	0	0	0	0	0	1	2	10	49673534	chr10:49674243-49674776	N_Shore	ARHGAP22	Body
cg22797735	0	0	0	0	0	0	0	1	0	0	0	1	12	115122157	chr12:115120774-115122945	Island	TBX3;TBX3	TSS200;TSS200
cg22809047	0	0	1	0	0	0	0	0	0	1	1	3	2	101618261	chr2:101618247-101618658	Island	RPL31;RPL31;RPL31	TSS1500;TSS1500;TSS1500
cg22827210	0	0	0	0	0	0	0	0	0	0	1	1	12	104998182			CHST11	Body
cg22843803	0	0	0	0	0	0	0	0	0	0	1	1	11	65196125
cg22851420	0	0	0	0	0	0	0	0	0	0	1	1	1	40149650	chr1:40149431-40150013	Island	HPCAL4	Body
cg22889573	0	0	0	0	0	0	0	1	0	0	0	1	3	134369939	chr3:134369464-134370242	Island	KY	TSS200
cg22901840	0	0	1	0	0	0	0	0	0	0	0	1	1	68512777	chr1:68512643-68513005	Island	DIRAS3	Body
cg22919728	0	0	0	0	0	1	0	0	0	0	0	1	3	126242490	chr3:126242783-126243358	N_Shore	CHST13	TSS1500
cg22920873	0	0	1	0	0	0	0	0	0	0	0	1	7	139025153	chr7:139024930-139026298	Island	C7orf55	TSS1500
cg22943590	0	0	0	0	0	0	0	0	0	0	1	1	2	66648797	chr2:66652691-66654218	N_Shelf
cg22947000	0	0	1	0	0	1	0	0	0	1	1	4	16	81272281			BCMO1	TSS200
cg22971191	0	0	0	0	0	0	0	0	0	1	0	1	13	103719706			SLC10A2	TSS1500
cg22982767	0	0	0	0	0	0	0	0	0	0	1	1	22	46454012	chr22:46457095-46458028	N_Shelf	LOC150381	Body
cg22983092	0	0	0	0	0	0	0	0	0	1	0	1	17	38911538			KRT25;KRT25	1stExon;5'UTR
cg22991148	0	0	0	0	0	0	0	0	0	1	0	1	21	46131099	chr21:46129391-46129689	S_Shore	C21orf29	Body
cg23027583	0	0	0	0	0	0	0	1	0	0	0	1	1	221052558	chr1:221051966-221053673	Island	HLX	TSS200
cg23028740	0	0	0	0	0	0	0	0	0	0	1	1	1	244545617			C1orf100	Body
cg23045908	0	0	0	0	0	0	0	0	0	0	1	1	1	66799419			PDE4B;PDE4B;PDE4B;PDE4B	Body;Body;Body;Body
cg23077820	0	0	0	0	0	0	0	0	0	0	1	1	2	223154176	chr2:223155726-223156154	N_Shore	PAX3;PAX3;PAX3;PAX3;PAX3;PAX3	Body;Body;Body;Body;Body;Body
cg23091758	0	0	0	1	0	0	0	0	0	0	1	2	11	9025767	chr11:9025095-9026315	Island	NRIP3	TSS200
cg23092072	0	0	1	0	0	0	0	0	0	0	0	1	4	87927706	chr4:87927928-87928667	N_Shore	AFF1;AFF1	Body;TSS1500
cg23124451	0	0	1	0	0	1	0	0	0	1	1	4	22	39548131	chr22:39548102-39548432	Island	CBX7	Body
cg23127998	0	0	0	0	0	0	0	0	0	1	0	1	20	14318152			FLRT3;MACROD2;FLRT3;FLRT3;FLRT3	5'UTR;Body;5'UTR;1stExon;1stExon
cg23132624	0	0	0	0	0	0	0	1	0	0	0	1	13	33590473	chr13:33589928-33591428	Island	KL	TSS200
cg23140554	0	0	0	0	0	0	0	1	0	0	0	1	4	151000014	chr4:150999250-151000706	Island	DCLK2;DCLK2	TSS200;TSS200
cg23148701	0	0	0	0	0	0	0	1	0	0	0	1	12	64062498	chr12:64061836-64062774	Island	DPY19L2	TSS200
cg23152772	0	0	0	0	0	0	0	0	0	1	0	1	9	133813632	chr9:133813631-133815781	Island	FIBCD1;FIBCD1	Body;Body
cg23159337	0	0	0	0	0	0	0	0	0	1	0	1	3	193272778			ATP13A4	TSS200
cg23173910	0	0	0	0	0	0	0	0	0	1	0	1	2	74120274			ACTG2	5'UTR
cg23180365	0	0	1	0	0	0	0	0	0	0	0	1	3	33138627	chr3:33138083-33138769	Island	GLB1;GLB1;TMPPE;TMPPE;GLB1;GLB1;GLB1	TSS1500;1stExon;TSS1500;TSS1500;5'UTR;5'UTR;1stExon
cg23191950	0	0	0	0	0	0	0	0	0	1	0	1	15	101419074	chr15:101419261-101421133	N_Shore	ALDH1A3	TSS1500
cg23213217	0	0	0	0	0	0	0	0	0	1	0	1	1	224370155	chr1:224370585-224371755	N_Shore	DEGS1;DEGS1	TSS1500;TSS1500
cg23217126	0	0	0	0	0	0	0	1	0	0	0	1	18	67068268	chr18:67067509-67069168	Island	DOK6	TSS200
cg23234999	0	0	0	0	0	0	0	0	0	1	0	1	15	23811205			MKRN3	1stExon
cg23239039	0	0	0	0	0	0	0	0	0	1	0	1	4	4389115	chr4:4387593-4389919	Island	D4S234E;D4S234E	5'UTR;5'UTR
cg23239150	0	0	0	0	0	0	0	0	0	0	1	1	4	5754217			EVC	Body
cg23253569	0	0	0	0	0	0	0	1	0	0	0	1	21	34398222	chr21:34395128-34400245	Island	OLIG2	TSS200
cg23320649	0	0	0	0	0	1	0	0	0	0	0	1	3	50604613	chr3:50604905-50605359	N_Shore	C3orf18	5'UTR
cg23335460	0	0	0	0	0	0	0	1	0	0	0	1	10	99790593	chr10:99789614-99791320	Island	CRTAC1	TSS200
cg23338195	0	0	0	0	0	0	0	0	0	1	0	1	8	118146418			SLC30A8	TSS1500
cg23357533	0	0	0	0	0	0	0	0	0	0	1	1	13	42044673			C13orf15	3'UTR
cg23375552	0	0	0	0	0	0	0	0	0	0	1	1	6	10426310	chr6:10426200-10426638	Island
cg23376526	0	0	0	0	0	0	0	0	0	1	0	1	1	153748118	chr1:153747655-153748698	Island	SLC27A3	1stExon
cg23389651	0	0	0	0	0	0	0	0	0	0	1	1	13	95327390
cg23398076	0	0	0	0	0	0	0	0	0	0	1	1	2	66664960	chr2:66661118-66661657	S_Shelf	MEIS1	Body
cg23400512	0	0	0	0	0	0	0	1	0	0	0	1	14	85996315	chr14:85996494-85996958	N_Shore	FLRT2	TSS200
cg23405575	0	0	0	0	0	0	0	1	0	0	0	1	3	11034281	chr3:11034446-11035384	N_Shore	SLC6A1	TSS200
cg23420260	0	0	0	0	0	0	0	1	0	0	0	1	2	177053285	chr2:177052957-177054350	Island	HOXD1	TSS200
cg23462687	0	0	0	0	0	0	0	0	0	0	1	1	2	240060883	chr2:240061326-240061602	N_Shore	HDAC4	Body
cg23500537	0	0	0	1	0	0	0	0	0	0	1	2	5	140419819
cg23517605	0	0	1	0	0	0	0	0	0	0	1	2	6	3228365	chr6:3227025-3229688	Island	TUBB2B	TSS1500
cg23568913	0	0	0	0	0	0	0	0	0	1	0	1	22	30987549	chr22:30987605-30988384	N_Shore	PES1	Body
cg23584743	0	0	0	0	0	0	0	1	0	0	0	1	4	13546157	chr4:13543562-13546494	Island	NKX3-2	TSS200
cg23604012	0	0	0	0	0	0	0	1	0	0	0	1	2	223289173	chr2:223288922-223290013	Island	SGPP2	TSS200
cg23605843	0	0	0	0	0	0	0	0	0	0	1	1	1	26735630	chr1:26737246-26738148	N_Shore
cg23606718	0	0	0	1	0	0	0	0	0	0	1	2	2	131513927	chr2:131513363-131514183	Island	FAM123C;FAM123C;FAM123C;FAM123C;FAM123C;FAM123C	5'UTR;5'UTR;1stExon;1stExon;5'UTR;5'UTR
cg23643435	0	0	0	0	0	0	0	0	0	0	1	1	2	38893251			GALM;GALM	5'UTR;1stExon
cg23662675	0	0	1	0	0	0	0	0	0	0	0	1	20	45985596			ZMYND8;ZMYND8;ZMYND8	TSS200;TSS200;TSS200
cg23665802	0	0	0	0	0	0	0	0	1	0	0	1	13	92002338	chr13:91999541-92001441	S_Shore	MIR19A;MIR17HG;MIR92A1;MIR17HG;MIR20A;MIR17;MIR19B1;MIR18A	TSS1500;Body;TSS1500;Body;TSS1500;TSS1500;TSS1500;TSS1500
cg23668631	0	0	0	0	0	0	0	0	0	1	1	2	17	3796936	chr17:3795519-3796868	S_Shore	CAMKK1;CAMKK1	TSS1500;TSS1500
cg23679724	0	0	0	0	0	1	0	0	0	0	0	1	20	57581478	chr20:57581902-57582595	N_Shore	CTSZ	Body
cg23709172	0	0	0	0	0	0	0	0	0	0	1	1	14	100763736			SLC25A29	Body
cg23710218	0	0	0	0	0	0	0	0	0	1	1	2	8	72756656	chr8:72755783-72756667	Island	MSC;MSC	1stExon;5'UTR
cg23744638	0	0	0	1	0	0	0	0	0	0	0	1	11	10323902	chr11:10324353-10324828	N_Shore
cg23754392	0	0	0	0	0	0	0	0	0	0	1	1	10	22611454	chr10:22614275-22614934	N_Shelf	BMI1	5'UTR
cg23774356	0	0	0	0	0	0	0	1	0	0	0	1	22	19137874	chr22:19136293-19138512	Island	GSC2	TSS200
cg23786576	0	0	1	0	0	0	0	0	0	0	0	1	1	47133596	chr1:47133674-47134395	N_Shore	ATPAF1;ATPAF1	Body;Body
cg23805360	0	0	0	0	0	0	0	1	0	0	0	1	9	976947	chr9:976162-977828	Island	DMRT3	TSS200
cg23818978	0	0	0	0	0	0	0	0	0	1	0	1	11	118083239			AMICA1;AMICA1	Body;Body
cg23827572	0	0	0	0	0	0	0	1	0	0	0	1	12	114846313	chr12:114845861-114847650	Island	TBX5;TBX5	TSS200;TSS200
cg23832061	0	0	0	0	0	0	0	0	0	1	0	1	6	109761667	chr6:109761395-109762604	Island	PPIL6;PPIL6;SMPD2	1stExon;1stExon;TSS1500
cg23836737	0	0	0	0	0	0	0	0	0	0	1	1	4	53411703
cg23847712	0	0	0	0	0	0	0	1	0	0	0	1	4	9783196	chr4:9783035-9784960	Island	DRD5	TSS200
cg23857078	0	0	0	0	0	0	0	0	0	0	1	1	7	87975315
cg23941599	0	0	1	0	0	0	0	0	0	0	0	1	5	114880796	chr5:114880113-114880772	S_Shore	FEM1C	TSS1500
cg23995914	0	0	0	0	0	0	0	0	0	0	1	1	4	10459228	chr4:10458129-10459353	Island	ZNF518B	TSS200
cg24046474	0	0	0	0	0	0	0	0	0	0	1	1	9	130212550	chr9:130213143-130214335	N_Shore	RPL12;LRSAM1;LRSAM1	Body;TSS1500;TSS1500
cg24058132	0	0	1	0	0	0	0	0	0	0	1	2	14	88459866	chr14:88459118-88459689	S_Shore	GALC;GALC;GALC;GALC	1stExon;5'UTR;1stExon;5'UTR
cg24079702	0	0	0	1	0	0	0	0	0	0	0	1	2	106015771	chr2:106014878-106015884	Island	FHL2;FHL2;FHL2;FHL2	TSS200;TSS200;5'UTR;TSS200
cg24081819	0	0	1	0	0	0	0	0	0	0	0	1	8	27348940	chr8:27348658-27348883	S_Shore	EPHX2	Body
cg24107728	0	0	0	0	0	0	0	0	0	0	1	1	1	53760337			LRP8;LRP8;LRP8;LRP8	Body;Body;Body;Body
cg24110063	0	0	0	0	0	0	0	0	0	1	0	1	16	31439752	chr16:31438891-31439682	S_Shore	COX6A2	TSS200
cg24116886	0	0	1	0	0	0	0	0	0	0	0	1	20	137877			DEFB127	TSS1500
cg24125648	0	0	0	0	0	0	0	0	0	1	0	1	15	44092606	chr15:44092737-44093140	N_Shore	SERINC4;C15orf63	TSS1500;TSS200
cg24126851	0	0	1	0	0	0	0	0	0	0	0	1	11	6678143	chr11:6676496-6677096	S_Shore	DCHS1	TSS1500
cg24154839	0	0	0	0	0	0	0	1	0	0	0	1	4	46995741	chr4:46995128-46995872	Island	GABRA4	TSS200
cg24178740	0	0	0	0	0	1	0	0	0	0	0	1	2	219850465	chr2:219848919-219850541	Island	FEV	TSS200
cg24188073	0	0	0	0	0	0	0	1	0	0	0	1	4	75858269	chr4:75858300-75859931	N_Shore	PARM1	TSS200
cg24208206	0	0	0	0	0	0	0	0	0	1	0	1	3	46036571	chr3:46037013-46037473	N_Shore	FYCO1	5'UTR
cg24213507	0	0	0	0	0	0	0	1	0	0	0	1	3	6902689	chr3:6902823-6903516	N_Shore	GRM7;GRM7	TSS200;TSS200
cg24217948	0	0	0	0	0	0	0	0	0	0	1	1	18	42261980	chr18:42258983-42260795	S_Shore	SETBP1;SETBP1	5'UTR;5'UTR
cg24248713	0	0	0	0	0	0	0	1	0	0	0	1	18	31803615	chr18:31802358-31803792	Island	NOL4	TSS200
cg24249778	0	0	0	0	0	0	0	1	0	0	0	1	4	55095226	chr4:55096185-55100331	N_Shore	PDGFRA	TSS200
cg24254120	0	0	1	0	0	0	0	0	0	0	0	1	13	34392869	chr13:34392127-34392493	S_Shore	RFC3;RFC3	Body;Body
cg24262469	0	0	1	0	0	0	0	0	0	0	0	1	3	156391694	chr3:156391811-156393607	N_Shore	TIPARP;LOC100287227	TSS1500;Body
cg24304712	0	0	0	0	0	0	0	0	0	1	0	1	1	244624785	chr1:244624501-244624920	Island	C1orf101;C1orf101	1stExon;1stExon
cg24319902	0	0	0	0	0	0	0	1	0	0	0	1	8	41166990	chr8:41165852-41167140	Island	SFRP1	TSS200
cg24332433	0	0	0	0	0	0	0	0	0	1	0	1	17	71088903			SLC39A11;SLC39A11	TSS200;TSS200
cg24359323	0	0	0	0	0	0	0	1	0	0	0	1	11	69634372	chr11:69632033-69634710	Island	FGF3	TSS200
cg24374738	0	0	0	0	0	0	0	1	0	0	0	1	2	219858146	chr2:219857682-219858917	Island	CRYBA2;CRYBA2;CRYBA2	TSS200;TSS200;TSS200
cg24375409	0	0	0	0	0	0	0	0	0	0	1	1	1	38200920	chr1:38200919-38201200	Island	EPHA10	Body
cg24403845	0	0	0	0	0	0	0	1	0	0	0	1	10	108924366	chr10:108923780-108924805	Island	SORCS1;SORCS1	TSS200;TSS200
cg24407308	0	0	0	0	0	0	0	0	0	1	0	1	11	46354997	chr11:46354091-46355190	Island	DGKZ	1stExon
cg24450312	0	0	1	0	0	0	0	0	0	0	0	1	1	206681158	chr1:206680236-206681444	Island	RASSF5;RASSF5	1stExon;1stExon
cg24471894	0	0	1	0	0	0	0	0	0	0	0	1	9	2838508			KIAA0020	5'UTR
cg24493940	0	0	0	0	0	0	0	0	0	1	0	1	12	132313678	chr12:132312439-132315739	Island	MMP17	Body
cg24505122	0	0	0	0	0	0	0	0	0	1	0	1	12	1726292			WNT5B;WNT5B	1stExon;5'UTR
cg24505341	0	0	0	0	0	0	0	0	0	1	0	1	3	62861544	chr3:62859617-62861190	S_Shore	CADPS;CADPS;CADPS	TSS1500;TSS1500;TSS1500
cg24526702	0	0	0	0	0	0	0	1	0	0	0	1	17	56833201	chr17:56832961-56833986	Island	PPM1E	TSS200
cg24556026	0	0	0	0	0	0	0	0	0	1	0	1	9	36258971	chr9:36258170-36258886	S_Shore	GNE;GNE	TSS1500;Body
cg24580001	0	0	1	0	0	0	0	0	0	0	0	1	11	64106532	chr11:64109822-64110228	N_Shelf	CCDC88B	TSS1500
cg24632756	0	0	0	0	0	0	0	1	0	0	0	1	15	33603026	chr15:33602816-33604003	Island	RYR3	TSS200
cg24651706	0	0	0	0	0	0	0	0	0	1	0	1	2	113341872	chr2:113341684-113342453	Island	CHCHD5	TSS200
cg24674703	0	0	0	0	0	0	0	0	0	1	0	1	11	60869960			CD5;CD5	5'UTR;1stExon
cg24680586	0	0	0	0	0	0	0	1	0	0	0	1	10	105036727	chr10:105036628-105038084	Island	INA	TSS200
cg24704287	0	0	0	0	0	0	0	0	1	0	0	1	19	13951481	chr19:13953222-13953554	N_Shore
cg24713204	0	0	0	0	0	1	0	0	0	0	0	1	19	57019373	chr19:57018743-57019506	Island	ZNF471	5'UTR
cg24768561	0	0	0	0	0	1	1	0	0	0	0	2	2	236401800	chr2:236401799-236403946	Island	AGAP1;AGAP1	TSS1500;TSS1500
cg24834740	0	0	1	0	0	0	0	0	0	0	1	2	20	37434552	chr20:37434206-37435592	Island	PPP1R16B	5'UTR
cg24838825	0	0	0	0	0	0	0	0	0	0	1	1	10	111693923
cg24843443	0	0	0	0	0	0	0	0	0	0	1	1	4	169402197	chr4:169401350-169401725	S_Shore	DDX60L	TSS1500
cg24869535	0	0	0	0	0	0	0	1	0	0	0	1	4	106816548	chr4:106816415-106817769	Island	NPNT	TSS200
cg24888049	0	0	1	0	0	0	0	0	0	0	0	1	15	91426667	chr15:91427540-91427905	N_Shore	FES;FURIN;FES	TSS1500;3'UTR;TSS1500
cg24888989	0	0	0	0	0	0	0	0	0	0	1	1	3	44803291	chr3:44802852-44803618	Island	KIF15;KIF15;KIAA1143	1stExon;5'UTR;TSS200
cg24891539	0	0	0	0	0	0	0	1	0	0	0	1	8	55370407	chr8:55370170-55372525	Island	SOX17	TSS200
cg24899750	0	0	1	0	0	0	0	0	0	0	0	1	20	16710314	chr20:16710507-16711115	N_Shore	SNRPB2;SNRPB2	TSS1500;TSS1500
cg24921089	0	0	0	0	0	0	0	0	0	1	0	1	11	10472840	chr11:10472000-10472857	Island	AMPD3	Body
cg24974423	0	0	0	0	0	0	0	1	0	0	0	1	13	96742905	chr13:96742138-96744162	Island	HS6ST3	TSS200
cg24989962	0	0	0	0	0	0	0	1	0	0	0	1	14	52734286	chr14:52734207-52735486	Island	PTGDR	TSS200
cg25005357	0	0	0	0	0	0	0	0	0	0	1	1	15	57426631			TCF12;TCF12;TCF12;TCF12	Body;Body;Body;Body
cg25022327	0	0	0	0	0	0	0	0	0	1	0	1	11	128812462			TP53AIP1	5'UTR
cg25070637	0	0	1	0	0	0	0	0	0	0	0	1	8	97505868	chr8:97505747-97507607	Island	SDC2	TSS200
cg25077778	0	0	0	0	0	0	0	1	0	0	0	1	14	51562591	chr14:51560116-51562487	S_Shore	TRIM9;TRIM9	TSS200;TSS200
cg25092328	0	0	0	0	0	0	0	0	0	1	0	1	20	32308119	chr20:32307817-32308120	Island	PXMP4;PXMP4;PXMP4;PXMP4	1stExon;5'UTR;1stExon;5'UTR
cg25101936	0	0	1	0	0	0	0	0	0	0	0	1	11	113929164	chr11:113929633-113932190	N_Shore	ZBTB16	TSS1500
cg25116388	0	0	0	0	0	0	0	1	0	0	0	1	17	46692422	chr17:46690390-46691055	S_Shore	HOXB8	TSS200
cg25135555	0	0	0	0	0	0	0	0	0	0	1	1	17	9832474			GAS7;GAS7;GAS7;GAS7	Body;Body;Body;Body
cg25136687	0	0	0	0	0	0	0	0	0	1	0	1	6	111805186	chr6:111803556-111805509	Island	REV3L	TSS1500
cg25148589	0	0	1	0	0	0	0	0	0	0	1	2	4	158141936	chr4:158143296-158144053	N_Shore	GRIA2;GRIA2;GRIA2;GRIA2;GRIA2	1stExon;5'UTR;5'UTR;1stExon;5'UTR
cg25159610	0	0	1	0	0	0	0	0	0	0	0	1	5	57756802	chr5:57755334-57756803	Island	PLK2	TSS1500
cg25166896	0	0	1	0	0	0	0	0	0	0	0	1	22	20009063	chr22:20008347-20009100	Island	C22orf25	5'UTR
cg25229964	0	0	0	0	0	0	0	0	0	1	0	1	1	26503623			CNKSR1;CNKSR1	TSS1500;TSS1500
cg25251635	0	0	0	0	0	0	0	0	0	1	0	1	7	100303170	chr7:100303014-100304079	Island	POP7	TSS1500
cg25256723	0	0	0	0	0	1	0	0	0	1	1	3	1	169555944			F5	TSS200
cg25268718	0	0	0	0	0	1	0	0	0	0	0	1	14	24604711	chr14:24605082-24605760	N_Shore	PSME1;PSME1	TSS1500;TSS1500
cg25307168	0	0	0	0	0	0	0	1	0	0	0	1	20	37353035	chr20:37352130-37357372	Island	SLC32A1	TSS200
cg25410668	0	0	0	1	0	0	0	0	0	0	1	2	1	28241577	chr1:28240584-28241535	S_Shore	RPA2	TSS1500
cg25411725	0	0	1	0	0	0	0	0	0	0	0	1	3	38306672			SLC22A13	TSS1500
cg25427880	0	0	0	0	0	0	0	0	0	0	1	1	10	102322128	chr10:102321832-102322395	Island
cg25428451	0	0	0	0	0	0	0	0	0	1	0	1	1	87597544	chr1:87597543-87598515	Island	LOC339524;LOC339524;LOC339524;LOC339524;LOC339524	Body;TSS200;Body;TSS200;TSS200
cg25428494	0	0	0	1	0	0	0	0	0	0	0	1	4	84255411	chr4:84255726-84256399	N_Shore	HPSE;HPSE;HPSE	Body;Body;Body
cg25431974	0	0	0	0	0	1	0	0	0	0	0	1	2	233352936	chr2:233350278-233352974	Island	ECEL1	TSS1500
cg25436157	0	0	0	0	0	0	0	0	0	0	1	1	18	21018562	chr18:21017671-21018011	S_Shore	C18orf45	TSS1500
cg25459323	0	0	0	0	0	0	0	0	0	1	1	2	22	42372359	chr22:42372483-42373299	N_Shore	SEPT3;SEPT3	TSS1500;TSS1500
cg25478614	0	0	0	1	0	0	0	0	0	0	1	2	3	187387866	chr3:187387914-187388176	N_Shore	SST	Body
cg25505610	0	0	1	0	0	0	0	0	0	0	0	1	11	32605184	chr11:32605183-32605729	Island	EIF3M	TSS1500
cg25536676	0	0	0	0	0	0	0	0	0	1	0	1	1	55353327	chr1:55352463-55353328	Island	DHCR24	TSS1500
cg25538571	0	0	0	0	0	1	0	0	0	0	0	1	8	49502710
cg25552492	0	0	1	0	0	0	0	0	0	0	0	1	8	22013999	chr8:22014152-22014559	N_Shore	LGI3	1stExon
cg25564800	0	0	1	0	0	0	0	0	0	0	0	1	3	122234134	chr3:122233408-122233944	S_Shore	KPNA1;KPNA1	TSS1500;TSS1500
cg25599538	0	0	0	0	0	0	0	1	0	0	0	1	4	141490075	chr4:141489962-141490378	Island	UCP1	TSS200
cg25602684	0	0	0	0	0	0	0	1	0	0	0	1	5	37839918	chr5:37836747-37840726	Island	GDNF	TSS200
cg25640822	0	0	0	0	0	0	0	1	0	0	0	1	5	134871645	chr5:134870740-134872051	Island	NEUROG1	TSS200
cg25657834	0	0	1	0	0	0	0	0	0	0	0	1	2	11810365	chr2:11809606-11810433	Island	NTSR2	TSS200
cg25662463	0	0	0	0	0	0	0	1	0	0	0	1	10	118897857	chr10:118895963-118898037	Island	VAX1;VAX1	TSS200;TSS200
cg25682299	0	0	0	0	0	0	0	1	0	0	0	1	13	79177886	chr13:79175610-79177985	Island	POU4F1	TSS200
cg25683012	0	0	1	0	0	0	0	0	0	0	0	1	12	57030113	chr12:57028393-57028747	S_Shore	BAZ2A;BAZ2A	1stExon;5'UTR
cg25694447	0	0	0	0	0	0	0	1	0	0	0	1	3	157824150	chr3:157822973-157823836	S_Shore	SHOX2;SHOX2;SHOX2	TSS200;TSS200;TSS200
cg25713185	0	0	0	0	0	0	0	0	0	1	0	1	2	228582486	chr2:228582485-228582821	Island	SLC19A3	5'UTR
cg25719851	0	0	0	0	0	0	0	0	0	0	1	1	12	7055452	chr12:7053149-7053927	S_Shore	PTPN6	TSS1500
cg25762706	0	0	0	0	0	1	0	0	0	0	0	1	8	27115867			STMN4;STMN4	1stExon;5'UTR
cg25769980	0	0	0	0	0	0	0	0	0	1	0	1	4	38830902			TLR6	Body
cg25771195	0	0	1	0	0	0	0	0	0	0	0	1	16	58163814	chr16:58162754-58163682	S_Shore	C16orf80	TSS1500
cg25781123	0	0	1	0	0	0	0	0	0	0	0	1	3	9404598	chr3:9404683-9404938	N_Shore	THUMPD3;THUMPD3	TSS200;TSS200
cg25789861	0	0	0	0	0	0	0	1	0	0	0	1	18	28622940	chr18:28621489-28623117	Island	DSC3;DSC3	TSS200;TSS200
cg25797055	0	0	0	0	0	0	0	1	0	0	0	1	4	141490097	chr4:141489962-141490378	Island	UCP1	TSS200
cg25809905	0	0	1	0	1	1	1	0	0	0	1	5	17	42467728			ITGA2B	TSS1500
cg25861340	0	0	0	0	0	0	0	1	0	0	0	1	5	524683	chr5:523676-524887	Island	SLC9A3	TSS200
cg25881193	0	0	0	0	0	0	0	0	0	1	0	1	6	26383297			BTN2A2;BTN2A2	TSS200;TSS200
cg25898500	0	0	0	0	0	0	0	0	0	1	0	1	16	1877264	chr16:1876113-1877633	Island	HAGH;FAHD1;HAGH;FAHD1;FAHD1	TSS200;1stExon;TSS200;1stExon;1stExon
cg25928579	0	0	1	0	0	0	0	0	0	0	0	1	17	46692534	chr17:46690390-46691055	S_Shore	HOXB8	TSS1500
cg25938646	0	0	0	0	0	0	0	1	0	0	0	1	13	84456681	chr13:84453664-84453897	S_Shelf	SLITRK1	TSS200
cg25947945	0	0	0	0	0	1	0	0	0	0	0	1	1	201368946	chr1:201368560-201369032	Island	LAD1	TSS1500
cg25951981	0	0	0	0	0	0	0	1	0	0	0	1	4	46995743	chr4:46995128-46995872	Island	GABRA4	TSS200
cg25969122	0	0	0	0	0	0	0	0	0	0	1	1	11	119630362
cg25983901	0	0	0	0	0	0	0	0	1	0	0	1	7	46972700
cg25993718	0	0	0	0	0	0	0	1	0	0	0	1	20	54580196	chr20:54578603-54580678	Island	CBLN4	TSS200
cg26003813	0	0	1	0	0	0	0	0	0	0	0	1	16	23689802	chr16:23689891-23690671	N_Shore	PLK1	TSS1500
cg26005082	0	0	1	0	0	0	0	0	0	0	1	2	19	4769660			MIR7-3;C19orf30	TSS1500;Body
cg26011014	0	0	0	0	0	0	0	1	0	0	0	1	1	40783003	chr1:40782220-40783145	Island	COL9A2	TSS200
cg26022315	0	0	0	0	0	0	0	0	0	1	0	1	17	47021804	chr17:47022062-47022344	N_Shore	SNF8	Body
cg26043391	0	0	1	0	0	0	0	0	0	0	0	1	1	224302174	chr1:224301835-224302472	Island	FBXO28;FBXO28	Body;Body
cg26045434	0	0	1	0	0	0	0	0	0	0	0	1	8	21987861	chr8:21987532-21989013	Island	HR;HR	5'UTR;5'UTR
cg26091688	0	0	0	0	0	0	0	0	0	1	0	1	16	3285403	chr16:3284639-3285511	Island	ZNF200;ZNF200;ZNF200;ZNF200;ZNF200;ZNF200;ZNF200;ZNF200;ZNF200;ZNF200	5'UTR;TSS1500;TSS1500;5'UTR;5'UTR;5'UTR;1stExon;1stExon;1stExon;1stExon
cg26096837	0	0	0	0	0	0	0	0	0	1	0	1	11	69519974	chr11:69517840-69519929	S_Shore	FGF19	TSS1500
cg26101086	0	0	0	0	0	0	0	0	0	0	1	1	8	1851026			ARHGEF10	Body
cg26104204	0	0	0	0	0	0	0	0	0	1	0	1	19	40697425	chr19:40696811-40698193	Island	MAP3K10	TSS1500
cg26109803	0	0	0	0	0	0	0	0	0	1	0	1	10	102222798			WNT8B	TSS200
cg26124980	0	0	0	0	0	0	0	1	0	0	0	1	4	94749890	chr4:94749495-94750998	Island	ATOH1	TSS200
cg26129769	0	0	0	0	0	0	0	1	0	0	0	1	3	157824148	chr3:157822973-157823836	S_Shore	SHOX2;SHOX2;SHOX2	TSS200;TSS200;TSS200
cg26162695	0	0	1	0	0	0	0	0	0	0	0	1	17	12921313	chr17:12920956-12921566	Island	ELAC2;ELAC2;ELAC2;ELAC2;ELAC2;ELAC2	5'UTR;1stExon;1stExon;1stExon;5'UTR;5'UTR
cg26201213	0	0	0	0	0	0	0	0	0	1	0	1	10	131265796	chr10:131264948-131265710	S_Shore	MGMT	Body
cg26212924	0	0	0	0	0	0	0	0	0	1	0	1	8	145150439	chr8:145149550-145150440	Island	CYC1	Body
cg26219051	0	0	0	0	0	0	0	0	0	1	0	1	22	43739629	chr22:43738882-43740285	Island	SCUBE1	TSS1500
cg26295057	0	0	0	0	0	0	0	1	0	0	0	1	5	37839829	chr5:37836747-37840726	Island	GDNF	TSS200
cg26297688	0	0	1	0	0	0	0	0	0	0	0	1	12	107349093	chr12:107349152-107350089	N_Shore	C12orf23	TSS1500
cg26311454	0	0	0	0	0	0	0	0	0	0	1	1	12	49520648	chr12:49524072-49525492	N_Shelf
cg26312920	0	0	0	0	0	0	0	0	0	1	1	2	7	31380390	chr7:31375845-31376542	S_Shelf	NEUROD6;NEUROD6	5'UTR;1stExon
cg26315277	0	0	0	0	0	0	0	1	0	0	0	1	11	31839549	chr11:31839363-31839813	Island	PAX6	TSS200
cg26332560	0	0	0	0	0	0	0	1	0	0	0	1	8	132052887	chr8:132052203-132054749	Island	ADCY8	TSS200
cg26350286	0	0	0	0	0	0	0	0	0	1	0	1	8	95652691	chr8:95652455-95652873	Island	ESRP1;ESRP1;ESRP1;ESRP1;ESRP1	TSS1500;TSS1500;TSS1500;TSS1500;TSS1500
cg26357744	0	0	0	0	0	0	0	0	0	1	0	1	3	50374304	chr3:50374264-50375629	Island	RASSF1;RASSF1;RASSF1;RASSF1	Body;Body;Body;5'UTR
cg26372517	0	0	1	0	0	0	0	0	0	0	0	1	1	36039159	chr1:36038927-36040051	Island	TFAP2E;TFAP2E	5'UTR;1stExon
cg26382071	0	0	0	0	0	0	0	0	0	1	0	1	17	6544903	chr17:6543354-6544563	S_Shore	KIAA0753;TXNDC17	TSS1500;Body
cg26394737	0	0	0	0	0	0	0	0	0	1	0	1	14	23067081	chr14:23067443-23067773	N_Shore	ABHD4	TSS200
cg26394940	0	0	1	0	0	1	0	0	0	1	0	3	22	46449461	chr22:46449632-46450115	N_Shore	C22orf26;LOC150381	Body;TSS1500
cg26410450	0	0	0	0	0	0	0	1	0	0	0	1	11	17740967	chr11:17740789-17743779	Island	MYOD1	TSS200
cg26453588	0	0	1	0	0	0	0	0	0	0	0	1	22	43506021	chr22:43505951-43506167	Island	BIK	TSS1500
cg26456957	0	0	1	0	0	0	0	0	0	0	0	1	19	55629363	chr19:55628488-55629105	S_Shore	PPP1R12C	TSS1500
cg26533717	0	0	0	0	0	0	0	1	0	0	0	1	13	28543455	chr13:28542221-28543544	Island	CDX2	TSS200
cg26552743	0	0	0	0	0	0	0	0	0	0	1	1	11	58826414	chr11:58830063-58830739	N_Shelf
cg26554592	0	0	0	0	0	0	0	1	0	0	0	1	10	108924398	chr10:108923780-108924805	Island	SORCS1;SORCS1	TSS200;TSS200
cg26565021	0	0	0	0	0	0	0	1	0	0	0	1	19	34112825	chr19:34112279-34114353	Island	CHST8;CHST8	TSS200;TSS200
cg26581729	0	0	0	0	0	1	0	0	0	1	1	3	9	139939792	chr9:139939783-139941141	Island	NPDC1	Body
cg26610808	0	0	0	0	0	1	0	0	0	0	0	1	10	102046685	chr10:102046142-102046632	S_Shore	BLOC1S2;BLOC1S2	TSS1500;TSS1500
cg26614073	0	0	1	0	0	1	0	0	0	1	1	4	3	47517819	chr3:47516997-47517650	S_Shore	SCAP	TSS1500
cg26620959	0	0	1	0	0	0	0	0	0	0	0	1	6	152958489	chr6:152957810-152958472	S_Shore	SYNE1;SYNE1;SYNE1	1stExon;TSS1500;5'UTR
cg26665419	0	0	0	0	0	0	0	0	0	1	0	1	6	107349290	chr6:107349276-107349720	Island	C6orf203;C6orf203;C6orf203	TSS200;TSS200;TSS200
cg26677448	0	0	0	0	0	0	0	1	0	0	0	1	10	102505345	chr10:102503913-102506146	Island	PAX2;PAX2;PAX2;PAX2;PAX2	TSS200;TSS200;TSS200;TSS200;TSS200
cg26685352	0	0	0	0	0	0	0	1	0	0	0	1	4	48485328	chr4:48485362-48486473	N_Shore	SLC10A4	TSS200
cg26710722	0	0	0	0	0	0	0	1	0	0	0	1	1	40782991	chr1:40782220-40783145	Island	COL9A2	TSS200
cg26711820	0	0	0	0	0	0	0	0	0	1	0	1	12	81101689	chr12:81102034-81102716	N_Shore	MYF6	1stExon
cg26723847	0	0	1	0	0	0	0	0	0	0	0	1	11	134095652	chr11:134093696-134095491	S_Shore	VPS26B;NCAPD3	Body;TSS1500
cg26745332	0	0	0	0	0	0	0	1	0	0	0	1	4	94749942	chr4:94749495-94750998	Island	ATOH1	TSS200
cg26746469	0	0	0	0	0	0	0	0	0	1	0	1	20	36663290	chr20:36661834-36662495	S_Shore	KIAA0406;RPRD1B	TSS1500;Body
cg26789779	0	0	0	0	0	0	0	1	0	0	0	1	5	37839943	chr5:37836747-37840726	Island	GDNF	TSS200
cg26815229	0	0	0	0	0	0	0	0	0	1	0	1	1	60392933	chr1:60392272-60392583	S_Shore	CYP2J2	TSS1500
cg26824091	0	0	1	0	0	0	0	0	0	1	0	2	6	38670437	chr6:38670576-38670975	N_Shore	GLO1	Body
cg26824216	0	0	0	0	0	0	0	0	0	0	1	1	3	187086147			RTP4	TSS200
cg26842024	0	0	1	0	0	0	0	0	0	1	1	3	19	16436122	chr19:16435202-16438064	Island	KLF2	Body
cg26843711	0	0	0	0	0	0	0	0	0	0	1	1	5	140753449	chr5:140753654-140753952	N_Shore	PCDHGA4;PCDHGA6;PCDHGA1;PCDHGA5;PCDHGB1;PCDHGA6;PCDHGA3;PCDHGA2;PCDHGB2;PCDHGB3	Body;TSS1500;Body;Body;Body;TSS1500;Body;Body;Body;Body
cg26845300	0	0	1	0	0	0	0	0	0	0	0	1	6	158243833	chr6:158243601-158245035	Island	SNX9	TSS1500
cg26866325	0	0	0	0	0	0	0	0	0	1	0	1	4	74920559			PPBPL2	Body
cg26866482	0	0	0	0	0	0	0	1	0	0	0	1	12	103351443	chr12:103351579-103352695	N_Shore	ASCL1	TSS200
cg26898166	0	0	0	0	0	0	0	0	0	1	0	1	2	73143799	chr2:73143055-73148260	Island	EMX1	TSS1500
cg26921969	0	0	0	0	0	0	0	0	0	0	1	1	5	92948217
cg26927807	0	0	0	0	0	1	0	0	0	0	0	1	19	2016532			BTBD2	TSS1500
cg26932976	0	0	0	0	0	0	0	0	0	1	0	1	17	2615186	chr17:2614320-2615630	Island	KIAA0664	TSS1500
cg26933021	0	0	0	0	0	0	0	0	0	0	1	1	1	12618574
cg26974444	0	0	0	0	0	0	0	0	0	0	1	1	16	12214807	chr16:12210655-12211296	S_Shelf	SNX29	Body
cg26986871	0	0	0	0	0	0	0	0	0	0	1	1	12	10545083
cg26988406	0	0	0	0	0	0	0	1	0	0	0	1	8	65492666	chr8:65492935-65494452	N_Shore	BHLHE22	TSS200
cg27009703	0	0	0	0	0	0	0	0	0	0	1	1	7	27204894	chr7:27203915-27206462	Island	HOXA9	1stExon
cg27015931	0	0	1	0	0	0	0	0	0	1	0	2	16	22012404			C16orf65;C16orf65	1stExon;5'UTR
cg27016307	0	0	1	0	0	0	0	0	0	0	0	1	19	49658913	chr19:49660880-49661157	N_Shore	HRC	TSS1500
cg27019126	0	0	0	0	0	0	0	1	0	0	0	1	18	56940693	chr18:56939624-56941540	Island	RAX	TSS200
cg27037018	0	0	0	0	0	0	0	1	0	0	0	1	5	1445567	chr5:1444678-1446648	Island	SLC6A3	TSS200
cg27058486	0	0	0	0	0	0	0	1	0	0	0	1	19	34112683	chr19:34112279-34114353	Island	CHST8;CHST8	TSS200;TSS200
cg27092035	0	0	1	0	0	0	0	0	0	0	0	1	5	175792880	chr5:175792355-175793505	Island	ARL10	Body
cg27131176	0	0	0	0	0	0	0	0	0	0	1	1	22	46450114	chr22:46449632-46450115	Island	C22orf26;LOC150381	TSS200;Body
cg27169020	0	0	1	0	0	0	0	0	0	0	0	1	15	83954229	chr15:83951980-83953930	S_Shore	BNC1	TSS1500
cg27176138	0	0	0	0	0	0	0	1	0	0	0	1	13	96743087	chr13:96742138-96744162	Island	HS6ST3	TSS200
cg27187881	0	0	0	0	0	0	0	0	0	1	1	2	22	42466345	chr22:42466407-42467121	N_Shore	NAGA;NAGA	1stExon;5'UTR
cg27202708	0	0	1	0	0	0	0	0	0	0	0	1	1	223566709	chr1:223566642-223567268	Island	C1orf65	TSS200
cg27212234	0	0	0	0	0	0	0	0	0	0	1	1	19	36048757	chr19:36048556-36049673	Island	ATP4A	Body
cg27244482	0	0	0	0	0	0	0	0	0	1	0	1	5	149669488			CAMK2A;CAMK2A	TSS200;TSS200
cg27254482	0	0	0	0	0	0	0	1	0	0	0	1	21	34398085	chr21:34395128-34400245	Island	OLIG2	TSS200
cg27319898	0	0	1	0	0	0	0	0	0	0	0	1	7	88389003	chr7:88388488-88389283	Island	ZNF804B;ZNF804B	1stExon;5'UTR
cg27320127	0	0	0	0	0	1	0	0	0	0	0	1	2	47798396	chr2:47796923-47799166	Island	KCNK12	TSS1500
cg27335600	0	0	0	0	0	0	0	1	0	0	0	1	3	53528857	chr3:53527927-53530106	Island	CACNA1D;CACNA1D;CACNA1D	TSS200;TSS200;TSS200
cg27357571	0	0	0	0	0	0	0	1	0	0	0	1	21	34398226	chr21:34395128-34400245	Island	OLIG2	TSS200
cg27363829	0	0	0	0	0	0	0	1	0	0	0	1	3	164914614			SLITRK3	TSS200
cg27367952	0	0	0	0	0	0	0	0	0	1	0	1	2	219221586			C2orf62;C2orf62	5'UTR;1stExon
cg27377450	0	0	1	0	0	0	0	0	0	0	0	1	19	7446301
cg27413543	0	0	1	0	0	0	0	0	0	0	0	1	4	83812148	chr4:83811958-83812708	Island	SEC31A;SEC31A;SEC31A;SEC31A;SEC31A	5'UTR;5'UTR;5'UTR;5'UTR;5'UTR
cg27440834	0	0	0	0	0	0	0	0	0	1	0	1	3	125239841	chr3:125238496-125239201	S_Shore	SNX4	TSS1500
cg27493997	0	0	0	0	0	0	0	0	0	1	0	1	1	156675392	chr1:156674858-156676654	Island	CRABP2	TSS200
cg27494383	0	0	1	0	0	0	0	0	0	0	0	1	15	41805868	chr15:41803443-41805531	S_Shore	LTK;LTK;LTK	1stExon;1stExon;1stExon
cg27505273	0	0	0	0	0	0	0	1	0	0	0	1	3	137483543	chr3:137482964-137484454	Island	SOX14	TSS200
cg27514224	0	0	0	0	0	0	0	0	0	1	0	1	9	131708618	chr9:131709353-131710564	N_Shore	NUP188;DOLK	TSS1500;1stExon
cg27544190	0	0	1	0	0	0	0	0	0	0	1	2	21	33785434	chr21:33783914-33785717	Island	C21orf63	Body
cg27553955	0	0	0	0	0	1	0	0	0	0	0	1	2	42720326	chr2:42719784-42722166	Island	KCNG3;KCNG3	1stExon;1stExon
cg27625055	0	0	0	0	0	0	0	1	0	0	0	1	20	41818574	chr20:41817475-41819212	Island	PTPRT;PTPRT	TSS200;TSS200
cg27626102	0	0	0	0	0	0	0	0	0	1	0	1	7	89840731	chr7:89840813-89841491	N_Shore	STEAP2;STEAP2	TSS1500;TSS1500
cg27648075	0	0	0	0	0	0	0	1	0	0	0	1	18	28622876	chr18:28621489-28623117	Island	DSC3;DSC3	TSS200;TSS200
cg27649073	0	0	0	0	0	0	0	1	0	0	0	1	10	104001259	chr10:104000254-104001741	Island	PITX3	TSS200
cg27655905	0	0	0	0	0	0	0	0	0	1	0	1	11	68038788	chr11:68039300-68039880	N_Shore	C11orf24	5'UTR
ch.13.39564907R	0	0	0	1	0	0	0	0	0	0	0	1	13	40666907
ch.2.30415474F	0	0	0	1	0	0	0	0	0	0	0	1	2	30561970
