# Supplementary material for: Underlying features of epigenetic aging clocks in vivo and in vitro
Source: Aging Cell. 2020 Sep 15;19(10):e13229. doi: 10.1111/acel.13229 (PMC7576259; doi:10.1111/acel.13229)
Supplement: Supplementary file 3 [file ACEL-19-e13229-s003.xlsx]

## Sheet: CM1
termOntology	ID	Description	GeneRatio	BgRatio	pvalue	p.adjust	qvalue	geneID	Count
CC	GO:0005743	mitochondrial inner membrane	104/862	463/19659	4.69785e-45	2.79052e-42	2.12639e-42	COX4I1/ATP5MPL/SMIM20/ATP5PF/COX6C/MRPS22/TIMM17A/MRPL54/MRPL22/COX5B/MRPS10/UQCRQ/SDHB/ATP5MC2/GRPEL1/COX10/UQCRC1/NDUFA7/NDUFAF2/MRPS23/MRPL11/FAM173B/MRPL20/NDUFC2/MRPL24/PHB2/GUF1/COX7A2/MTCH1/COX5A/MRPL33/TIMM23/MRPS27/SLC25A3/GRPEL2/APOO/MRPL46/NDUFB1/MRPL39/SDHAF4/GHITM/PMPCB/SCO1/PARL/OXA1L/CRLS1/NDUFA12/PARK7/MRPL32/NDUFB11/COQ10B/NDUFAF1/NDUFS3/TMEM177/NDUFA8/NDUFA9/TIMM10/SNCA/SLC25A36…	104
CC	GO:0098798	mitochondrial protein complex	78/862	271/19659	3.54239e-42	1.05209e-39	8.01698e-40	COX4I1/ATP5MPL/ATP5PF/MRPS22/TIMM17A/MRPL54/MRPL22/COX5B/MRPS10/UQCRQ/SDHB/ATP5MC2/GRPEL1/UQCRC1/SAMM50/NDUFA7/MRPL11/MRPL20/NDUFC2/MRPL24/TOMM6/COX7A2/COX5A/MRPL33/TIMM23/MRPS27/GRPEL2/APOO/MRPL46/NDUFB1/MRPL39/SDHAF4/PMPCB/NDUFA12/MALSU1/PARK7/MRPL32/NDUFB11/NDUFAF1/NDUFS3/NDUFA8/NDUFA9/TIMM10/SNCA/ATP5MC3/AGK/TIMM10B/NDUFS5/MRPS14/SUCLG1/DAP3/COX6A1/MRPL34/NDUFA1/NDUFV1/MRPL17/COX7C/MRPL36/MRP…	78
CC	GO:0098800	inner mitochondrial membrane protein complex	50/862	144/19659	1.06006e-31	2.09892e-29	1.59939e-29	COX4I1/ATP5MPL/ATP5PF/TIMM17A/COX5B/UQCRQ/SDHB/ATP5MC2/GRPEL1/UQCRC1/NDUFA7/NDUFC2/COX7A2/COX5A/TIMM23/GRPEL2/APOO/NDUFB1/SDHAF4/PMPCB/NDUFA12/PARK7/NDUFB11/NDUFAF1/NDUFS3/NDUFA8/NDUFA9/TIMM10/SNCA/ATP5MC3/AGK/TIMM10B/NDUFS5/COX6A1/NDUFA1/NDUFV1/COX7C/NDUFB5/DMAC2/NDUFS4/ATP5MG/NDUFB7/CYC1/MINOS1/NDUFB2/NDUFA11/TIMM21/ATP5F1EP2/NDUFB6/SDHD	50
CC	GO:0044455	mitochondrial membrane part	62/862	234/19659	2.09481e-31	3.1108e-29	2.37045e-29	COX4I1/ATP5MPL/ATP5PF/TIMM17A/COX5B/UQCRQ/SDHB/ATP5MC2/GRPEL1/UQCRC1/SAMM50/NDUFA7/FAM173B/NDUFC2/TOMM6/COX7A2/COX5A/TIMM23/SLC25A3/GRPEL2/APOO/GDAP1/NDUFB1/SDHAF4/PMPCB/SCO1/OXA1L/NDUFA12/PARK7/NDUFB11/NDUFAF1/NDUFS3/TMEM177/NDUFA8/NDUFA9/TIMM10/SNCA/ATP5MC3/AGK/TIMM10B/NDUFS5/COX6A1/NDUFA1/NDUFV1/COX7C/COQ3/NDUFB5/DMAC2/NDUFS4/ATP5MG/NDUFB7/CYC1/MINOS1/COA3/COA1/NDUFB2/TMEM11/NDUFA11/TIMM21/ATP…	62
CC	GO:0098803	respiratory chain complex	35/862	88/19659	6.87427e-25	8.16663e-23	6.22302e-23	COX4I1/COX5B/UQCRQ/SDHB/UQCRC1/NDUFA7/NDUFC2/COX5A/NDUFB1/SDHAF4/PMPCB/NDUFA12/PARK7/NDUFB11/NDUFAF1/NDUFS3/NDUFA8/NDUFA9/SNCA/NDUFS5/COX6A1/NDUFA1/NDUFV1/COX7C/NDUFB5/DMAC2/COX8A/NDUFS4/NDUFB7/CYC1/NDUFB2/COX6B1/NDUFA11/NDUFB6/SDHD	35
CC	GO:0005759	mitochondrial matrix	77/862	462/19659	1.84396e-24	1.82552e-22	1.39106e-22	MLYCD/MRPS22/MRPL54/LACTB2/DNAJA3/MRPL22/MRPS10/GRPEL1/NDUFA7/MRPL11/MRPL20/MRPL24/GUF1/IDH3A/MRPL33/MRPS27/ACOT2/ETFA/GRPEL2/MRPL46/MRPL39/SDHAF4/PMPCB/NAXE/OXA1L/FASTKD5/MCEE/ISCU/PDHB/MALSU1/LYRM4/PARK7/ACO2/REXO2/MRPL32/NDUFS3/EARS2/NDUFA9/PCCB/ALKBH7/SNCA/TARS2/MRPS14/SUCLG1/DAP3/NAXD/MRPL34/UQCC2/RPUSD3/GLRX5/MRPL17/ACAT1/MRPL36/PARG/COQ3/IDH3G/MRPL18/MRPS17/GRSF1/MRPS7/PRDX5/MRPL14/MDH2/TS…	77
CC	GO:0070469	respiratory chain	37/862	103/19659	2.23163e-24	1.8937e-22	1.44301e-22	COX4I1/COX5B/UQCRQ/SDHB/UQCRC1/NDUFA7/NDUFC2/COX7A2/COX5A/NDUFB1/SDHAF4/PMPCB/OXA1L/NDUFA12/PARK7/NDUFB11/NDUFAF1/NDUFS3/NDUFA8/NDUFA9/SNCA/NDUFS5/COX6A1/NDUFA1/NDUFV1/COX7C/NDUFB5/DMAC2/COX8A/NDUFS4/NDUFB7/CYC1/NDUFB2/COX6B1/NDUFA11/NDUFB6/SDHD	37
CC	GO:0005746	mitochondrial respiratory chain	35/862	93/19659	6.32423e-24	4.69574e-22	3.57818e-22	COX4I1/COX5B/UQCRQ/SDHB/UQCRC1/NDUFA7/NDUFC2/COX7A2/COX5A/NDUFB1/SDHAF4/PMPCB/OXA1L/NDUFA12/PARK7/NDUFB11/NDUFAF1/NDUFS3/NDUFA8/NDUFA9/SNCA/NDUFS5/COX6A1/NDUFA1/NDUFV1/COX7C/NDUFB5/DMAC2/NDUFS4/NDUFB7/CYC1/NDUFB2/NDUFA11/NDUFB6/SDHD	35
BP	GO:0006091	generation of precursor metabolites and energy	0.0939024	0.0254691	1.14116e-23	4.61142e-20	4.25351e-20	COX4I1/ATP5PF/ECD/COX6C/MDH1/COX5B/UQCRQ/SDHB/COX10/UQCRC1/PID1/UGP2/NDUFA7/CYB561/NDUFAF2/PPP1R2/NDUFC2/PPP1CA/IDH3A/PGAM1/COX7A2/COX5A/ETFA/NDUFB1/SDHAF4/PMPCB/SCO1/OXA1L/FASTKD5/NDUFA12/PDHB/PARK7/ACO2/COQ10B/NDUFAF1/NDUFS3/NDUFA8/NDUFA9/HK1/SNCA/AKR1A1/NDUFS5/VCP/SUCLG1/COX6A1/NDUFA1/NDUFV1/UQCC2/ADSL/TIGAR/SRD5A1/GLRX5/COX7C/ACAT1/IDH3G/NDUFB5/COX8A/NDUFS4/ATP5MG/NDUFB7/CYC1/PFKM/MDH2/PGAM4/…	77
BP	GO:0009161	ribonucleoside monophosphate metabolic process	0.0731707	0.0162224	3.22633e-23	4.9124e-20	4.53114e-20	COX4I1/ATP5PF/ECD/COX5B/UQCRQ/PRPS1/ATP5MC2/COX10/UQCRC1/PID1/NMRK1/NDUFA7/NDUFC2/PGAM1/COX7A2/COX5A/IMPDH2/ATP6V1A/NDUFB1/PMPCB/MPP1/HPRT1/NDUFA12/PARK7/NDUFAF1/GMPR2/NDUFS3/PRPS2/NDUFA8/NDUFA9/HK1/SNCA/UCK2/ATP5MC3/NDUFS5/VCP/COX6A1/NDUFA1/NDUFV1/UQCC2/ADSL/TIGAR/GART/COX7C/PARG/NDUFB5/NDUFS4/ATP5MG/NDUFB7/CYC1/PFKM/PGAM4/NDUFB2/GPI/ATP5F1EP2/ADK/NDUFB6/PRKAG1/SDHD/LDHA	60
BP	GO:0045333	cellular respiration	0.0560976	0.00951711	3.90477e-23	4.9124e-20	4.53114e-20	COX4I1/MDH1/COX5B/UQCRQ/SDHB/COX10/UQCRC1/NDUFA7/NDUFAF2/NDUFC2/IDH3A/COX5A/NDUFB1/SDHAF4/PMPCB/OXA1L/FASTKD5/NDUFA12/PDHB/PARK7/ACO2/COQ10B/NDUFAF1/NDUFS3/NDUFA8/NDUFA9/SNCA/NDUFS5/VCP/SUCLG1/COX6A1/NDUFA1/NDUFV1/ADSL/COX7C/IDH3G/NDUFB5/NDUFS4/NDUFB7/CYC1/MDH2/NDUFB2/FASTKD3/NDUFB6/IDH3B/SDHD	46
BP	GO:0009123	nucleoside monophosphate metabolic process	0.0756098	0.017412	4.86256e-23	4.9124e-20	4.53114e-20	COX4I1/ATP5PF/ECD/COX5B/UQCRQ/PRPS1/ATP5MC2/COX10/UQCRC1/PID1/NMRK1/NDUFA7/NDUFC2/PGAM1/COX7A2/COX5A/IMPDH2/ATP6V1A/NDUFB1/PMPCB/MPP1/HPRT1/NDUFA12/PARK7/NDUFAF1/GMPR2/NDUFS3/PRPS2/NDUFA8/NDUFA9/HK1/SNCA/UCK2/ATP5MC3/NDUFS5/VCP/COX6A1/NDUFA1/NDUFV1/UQCC2/ADSL/TIGAR/GART/COX7C/PARG/NDUFB5/NDUFS4/ATP5MG/NDUFB7/CYC1/PFKM/PGAM4/DCK/NDUFB2/GPI/ATP5F1EP2/DGUOK/ADK/NDUFB6/PRKAG1/SDHD/LDHA	62
BP	GO:0032543	mitochondrial translation	0.0487805	0.00730006	1.71847e-22	1.38887e-19	1.28108e-19	MRPS22/MRPL54/NGRN/MRPL22/MRPS10/NDUFA7/MRPS23/MRPL11/MRPL20/MRPL24/MRPL33/MRPS27/MRPL46/MRPL39/OXA1L/MALSU1/MRPL32/GATB/ALKBH1/EARS2/TARS2/MRPS14/DAP3/MTERF3/MRPL34/UQCC2/RPUSD3/MRPL17/MRPL36/MRPL18/MRPS17/GATC/MRPS7/COA3/MRPL14/TSFM/FASTKD3/MRPS34/MRPL21/MRPS11	40
BP	GO:0033108	mitochondrial respiratory chain complex assembly	0.0414634	0.00513708	2.64312e-22	1.78014e-19	1.64198e-19	SMIM20/SAMM50/NDUFA7/NDUFAF2/NDUFC2/NDUFB1/SDHAF4/SCO1/OXA1L/NDUFA12/NDUFB11/NDUFAF1/NDUFS3/NDUFA8/NDUFA9/ACAD9/NDUFS5/NDUFA1/NDUFV1/UQCC2/COX14/NDUFB5/DMAC2/NDUFS4/NDUFB7/COA3/COA1/NDUFB2/FASTKD3/TMEM126B/NDUFA11/TIMM21/COX17/NDUFB6	34
BP	GO:0009150	purine ribonucleotide metabolic process	0.0926829	0.0263884	4.80814e-22	2.50651e-19	2.31197e-19	MLYCD/COX4I1/ATP5PF/ECD/ACSL3/HMGCR/COX5B/UQCRQ/ATP5MC2/COX10/UQCRC1/PID1/NDUFA7/ACOT8/NDUFC2/FAR2/IMPAD1/PGAM1/COX7A2/COX5A/IMPDH2/ATP6V1A/ACOT2/ITPA/NDUFB1/PMPCB/MPP1/MCEE/HPRT1/NDUFA12/PDHB/ACOT7/PANK4/PARK7/NDUFAF1/GMPR2/NDUFS3/PRPS2/NDUFA8/NDUFA9/HK1/SNCA/ATP5MC3/NDUFS5/VCP/SUCLG1/COX6A1/NDUFA1/NDUFV1/UQCC2/ADSL/TIGAR/GART/HMGCS1/COX7C/ACAT1/PARG/NDUFB5/HINT1/NDUFS4/ATP5MG/NDUFB7/CYC1/PFKM/A…	76
BP	GO:0009167	purine ribonucleoside monophosphate metabolic process	57/820	286/18493	4.96215e-22	2.50651e-19	2.31197e-19	COX4I1/ATP5PF/ECD/COX5B/UQCRQ/ATP5MC2/COX10/UQCRC1/PID1/NDUFA7/NDUFC2/PGAM1/COX7A2/COX5A/IMPDH2/ATP6V1A/NDUFB1/PMPCB/MPP1/HPRT1/NDUFA12/PARK7/NDUFAF1/GMPR2/NDUFS3/PRPS2/NDUFA8/NDUFA9/HK1/SNCA/ATP5MC3/NDUFS5/VCP/COX6A1/NDUFA1/NDUFV1/UQCC2/ADSL/TIGAR/GART/COX7C/PARG/NDUFB5/NDUFS4/ATP5MG/NDUFB7/CYC1/PFKM/PGAM4/NDUFB2/GPI/ATP5F1EP2/ADK/NDUFB6/PRKAG1/SDHD/LDHA	57
BP	GO:0009126	purine nucleoside monophosphate metabolic process	57/820	287/18493	5.93784e-22	2.52389e-19	2.328e-19	COX4I1/ATP5PF/ECD/COX5B/UQCRQ/ATP5MC2/COX10/UQCRC1/PID1/NDUFA7/NDUFC2/PGAM1/COX7A2/COX5A/IMPDH2/ATP6V1A/NDUFB1/PMPCB/MPP1/HPRT1/NDUFA12/PARK7/NDUFAF1/GMPR2/NDUFS3/PRPS2/NDUFA8/NDUFA9/HK1/SNCA/ATP5MC3/NDUFS5/VCP/COX6A1/NDUFA1/NDUFV1/UQCC2/ADSL/TIGAR/GART/COX7C/PARG/NDUFB5/NDUFS4/ATP5MG/NDUFB7/CYC1/PFKM/PGAM4/NDUFB2/GPI/ATP5F1EP2/ADK/NDUFB6/PRKAG1/SDHD/LDHA	57
BP	GO:0009141	nucleoside triphosphate metabolic process	59/820	307/18493	6.2457e-22	2.52389e-19	2.328e-19	COX4I1/ATP5PF/ECD/COX5B/UQCRQ/ATP5MC2/COX10/UQCRC1/PID1/NDUFA7/NDUFC2/PGAM1/COX7A2/COX5A/IMPDH2/TBPL1/ATP6V1A/ITPA/NDUFB1/PMPCB/NDUFA12/PARK7/NDUFAF1/NDUFS3/NDUFA8/NDUFA9/HK1/SNCA/UCK2/ATP5MC3/NDUFS5/VCP/SUCLG1/COX6A1/NDUFA1/NDUFV1/UQCC2/TIGAR/COX7C/PARG/NDUFB5/NDUFS4/ATP5MG/NDUFB7/CYC1/PFKM/ENTPD3/PGAM4/NDUFB2/GPI/ATP5F1EP2/NME2/DGUOK/ADK/NDUFB6/PRKAG1/SDHD/LDHA/DCTPP1	59
BP	GO:0022900	electron transport chain	44/820	182/18493	1.01277e-20	3.72056e-18	3.4318e-18	COX4I1/COX6C/COX5B/UQCRQ/SDHB/COX10/UQCRC1/NDUFA7/CYB561/NDUFAF2/NDUFC2/COX7A2/COX5A/ETFA/NDUFB1/PMPCB/NDUFA12/PARK7/NDUFAF1/NDUFS3/NDUFA8/NDUFA9/SNCA/AKR1A1/NDUFS5/COX6A1/NDUFA1/NDUFV1/SRD5A1/GLRX5/COX7C/NDUFB5/COX8A/NDUFS4/NDUFB7/CYC1/NDUFB2/GSR/COX6B1/GLRX2/PTGES2/NDUFB6/IDH3B/SDHD	44
BP	GO:0140053	mitochondrial gene expression	41/820	159/18493	1.62475e-20	5.47135e-18	5.04671e-18	MRPS22/MRPL54/NGRN/MRPL22/MRPS10/NDUFA7/MRPS23/MRPL11/MRPL20/MRPL24/MRPL33/MRPS27/MRPL46/MRPL39/OXA1L/FASTKD5/MALSU1/MRPL32/GATB/ALKBH1/EARS2/TARS2/MRPS14/DAP3/MTERF3/MRPL34/UQCC2/RPUSD3/MRPL17/MRPL36/MRPL18/MRPS17/GATC/MRPS7/COA3/MRPL14/TSFM/FASTKD3/MRPS34/MRPL21/MRPS11	41
BP	GO:0015980	energy derivation by oxidation of organic compounds	52/820	267/18493	9.95655e-20	2.89963e-17	2.67459e-17	COX4I1/MDH1/COX5B/UQCRQ/SDHB/COX10/UQCRC1/PID1/UGP2/NDUFA7/NDUFAF2/PPP1R2/NDUFC2/PPP1CA/IDH3A/COX5A/NDUFB1/SDHAF4/PMPCB/OXA1L/FASTKD5/NDUFA12/PDHB/PARK7/ACO2/COQ10B/NDUFAF1/NDUFS3/NDUFA8/NDUFA9/SNCA/NDUFS5/VCP/SUCLG1/COX6A1/NDUFA1/NDUFV1/ADSL/TIGAR/COX7C/IDH3G/NDUFB5/NDUFS4/NDUFB7/CYC1/PFKM/MDH2/NDUFB2/FASTKD3/NDUFB6/IDH3B/SDHD	52
BP	GO:0009144	purine nucleoside triphosphate metabolic process	54/820	287/18493	1.00458e-19	2.89963e-17	2.67459e-17	COX4I1/ATP5PF/ECD/COX5B/UQCRQ/ATP5MC2/COX10/UQCRC1/PID1/NDUFA7/NDUFC2/PGAM1/COX7A2/COX5A/IMPDH2/ATP6V1A/ITPA/NDUFB1/PMPCB/NDUFA12/PARK7/NDUFAF1/NDUFS3/NDUFA8/NDUFA9/HK1/SNCA/ATP5MC3/NDUFS5/VCP/COX6A1/NDUFA1/NDUFV1/UQCC2/TIGAR/COX7C/PARG/NDUFB5/NDUFS4/ATP5MG/NDUFB7/CYC1/PFKM/PGAM4/NDUFB2/GPI/ATP5F1EP2/NME2/DGUOK/ADK/NDUFB6/PRKAG1/SDHD/LDHA	54
BP	GO:0009199	ribonucleoside triphosphate metabolic process	53/820	286/18493	4.50692e-19	1.21416e-16	1.11993e-16	COX4I1/ATP5PF/ECD/COX5B/UQCRQ/ATP5MC2/COX10/UQCRC1/PID1/NDUFA7/NDUFC2/PGAM1/COX7A2/COX5A/IMPDH2/ATP6V1A/ITPA/NDUFB1/PMPCB/NDUFA12/PARK7/NDUFAF1/NDUFS3/NDUFA8/NDUFA9/HK1/SNCA/UCK2/ATP5MC3/NDUFS5/VCP/COX6A1/NDUFA1/NDUFV1/UQCC2/TIGAR/COX7C/PARG/NDUFB5/NDUFS4/ATP5MG/NDUFB7/CYC1/PFKM/PGAM4/NDUFB2/GPI/ATP5F1EP2/NME2/NDUFB6/PRKAG1/SDHD/LDHA	53
BP	GO:0046034	ATP metabolic process	49/820	250/18493	8.85191e-19	2.11446e-16	1.95035e-16	COX4I1/ATP5PF/ECD/COX5B/UQCRQ/ATP5MC2/COX10/UQCRC1/PID1/NDUFA7/NDUFC2/PGAM1/COX7A2/COX5A/ATP6V1A/NDUFB1/PMPCB/NDUFA12/PARK7/NDUFAF1/NDUFS3/NDUFA8/NDUFA9/HK1/SNCA/ATP5MC3/NDUFS5/VCP/COX6A1/NDUFA1/NDUFV1/UQCC2/TIGAR/COX7C/PARG/NDUFB5/NDUFS4/ATP5MG/NDUFB7/CYC1/PFKM/PGAM4/NDUFB2/GPI/ATP5F1EP2/NDUFB6/PRKAG1/SDHD/LDHA	49
BP	GO:0009205	purine ribonucleoside triphosphate metabolic process	52/820	280/18493	8.89527e-19	2.11446e-16	1.95035e-16	COX4I1/ATP5PF/ECD/COX5B/UQCRQ/ATP5MC2/COX10/UQCRC1/PID1/NDUFA7/NDUFC2/PGAM1/COX7A2/COX5A/IMPDH2/ATP6V1A/ITPA/NDUFB1/PMPCB/NDUFA12/PARK7/NDUFAF1/NDUFS3/NDUFA8/NDUFA9/HK1/SNCA/ATP5MC3/NDUFS5/VCP/COX6A1/NDUFA1/NDUFV1/UQCC2/TIGAR/COX7C/PARG/NDUFB5/NDUFS4/ATP5MG/NDUFB7/CYC1/PFKM/PGAM4/NDUFB2/GPI/ATP5F1EP2/NME2/NDUFB6/PRKAG1/SDHD/LDHA	52
BP	GO:0042775	mitochondrial ATP synthesis coupled electron transport	29/820	86/18493	2.14957e-18	4.82579e-16	4.45125e-16	COX4I1/COX5B/UQCRQ/COX10/UQCRC1/NDUFA7/NDUFC2/COX5A/NDUFB1/PMPCB/NDUFA12/PARK7/NDUFAF1/NDUFS3/NDUFA8/NDUFA9/SNCA/NDUFS5/COX6A1/NDUFA1/NDUFV1/COX7C/NDUFB5/NDUFS4/NDUFB7/CYC1/NDUFB2/NDUFB6/SDHD	29
BP	GO:0042773	ATP synthesis coupled electron transport	29/820	87/18493	3.09083e-18	6.57371e-16	6.06351e-16	COX4I1/COX5B/UQCRQ/COX10/UQCRC1/NDUFA7/NDUFC2/COX5A/NDUFB1/PMPCB/NDUFA12/PARK7/NDUFAF1/NDUFS3/NDUFA8/NDUFA9/SNCA/NDUFS5/COX6A1/NDUFA1/NDUFV1/COX7C/NDUFB5/NDUFS4/NDUFB7/CYC1/NDUFB2/NDUFB6/SDHD	29
BP	GO:0006119	oxidative phosphorylation	34/820	126/18493	6.67663e-18	1.34901e-15	1.24431e-15	COX4I1/ATP5PF/COX5B/UQCRQ/COX10/UQCRC1/NDUFA7/NDUFC2/COX7A2/COX5A/NDUFB1/PMPCB/NDUFA12/PARK7/NDUFAF1/NDUFS3/NDUFA8/NDUFA9/SNCA/NDUFS5/VCP/COX6A1/NDUFA1/NDUFV1/UQCC2/COX7C/NDUFB5/NDUFS4/ATP5MG/NDUFB7/CYC1/NDUFB2/NDUFB6/SDHD	34
BP	GO:0010257	NADH dehydrogenase complex assembly	25/820	64/18493	8.01879e-18	1.45845e-15	1.34526e-15	NDUFA7/NDUFAF2/NDUFC2/NDUFB1/OXA1L/NDUFA12/NDUFB11/NDUFAF1/NDUFS3/NDUFA8/NDUFA9/ACAD9/NDUFS5/NDUFA1/NDUFV1/NDUFB5/DMAC2/NDUFS4/NDUFB7/COA1/NDUFB2/TMEM126B/NDUFA11/TIMM21/NDUFB6	25
BP	GO:0032981	mitochondrial respiratory chain complex I assembly	25/820	64/18493	8.01879e-18	1.45845e-15	1.34526e-15	NDUFA7/NDUFAF2/NDUFC2/NDUFB1/OXA1L/NDUFA12/NDUFB11/NDUFAF1/NDUFS3/NDUFA8/NDUFA9/ACAD9/NDUFS5/NDUFA1/NDUFV1/NDUFB5/DMAC2/NDUFS4/NDUFB7/COA1/NDUFB2/TMEM126B/NDUFA11/TIMM21/NDUFB6	25
BP	GO:0022904	respiratory electron transport chain	31/820	104/18493	8.301e-18	1.45845e-15	1.34526e-15	COX4I1/COX5B/UQCRQ/SDHB/COX10/UQCRC1/NDUFA7/NDUFAF2/NDUFC2/COX5A/NDUFB1/PMPCB/NDUFA12/PARK7/NDUFAF1/NDUFS3/NDUFA8/NDUFA9/SNCA/NDUFS5/COX6A1/NDUFA1/NDUFV1/COX7C/NDUFB5/NDUFS4/NDUFB7/CYC1/NDUFB2/NDUFB6/SDHD	31
CC	GO:0005747	mitochondrial respiratory chain complex I	21/862	51/19659	7.83511e-16	4.23096e-14	3.22402e-14	NDUFA7/NDUFC2/NDUFB1/NDUFA12/PARK7/NDUFB11/NDUFAF1/NDUFS3/NDUFA8/NDUFA9/SNCA/NDUFS5/NDUFA1/NDUFV1/NDUFB5/DMAC2/NDUFS4/NDUFB7/NDUFB2/NDUFA11/NDUFB6	21
CC	GO:0030964	NADH dehydrogenase complex	21/862	51/19659	7.83511e-16	4.23096e-14	3.22402e-14	NDUFA7/NDUFC2/NDUFB1/NDUFA12/PARK7/NDUFB11/NDUFAF1/NDUFS3/NDUFA8/NDUFA9/SNCA/NDUFS5/NDUFA1/NDUFV1/NDUFB5/DMAC2/NDUFS4/NDUFB7/NDUFB2/NDUFA11/NDUFB6	21
CC	GO:0045271	respiratory chain complex I	21/862	51/19659	7.83511e-16	4.23096e-14	3.22402e-14	NDUFA7/NDUFC2/NDUFB1/NDUFA12/PARK7/NDUFB11/NDUFAF1/NDUFS3/NDUFA8/NDUFA9/SNCA/NDUFS5/NDUFA1/NDUFV1/NDUFB5/DMAC2/NDUFS4/NDUFB7/NDUFB2/NDUFA11/NDUFB6	21
BP	GO:0070125	mitochondrial translational elongation	27/820	88/18493	4.89471e-16	8.24147e-14	7.60183e-14	MRPS22/MRPL54/MRPL22/MRPS10/MRPS23/MRPL11/MRPL20/MRPL24/MRPL33/MRPS27/MRPL46/MRPL39/OXA1L/MRPL32/MRPS14/DAP3/MRPL34/MRPL17/MRPL36/MRPL18/MRPS17/MRPS7/MRPL14/TSFM/MRPS34/MRPL21/MRPS11	27
CC	GO:0000313	organellar ribosome	26/862	87/19659	2.73127e-15	1.15895e-13	8.83125e-14	MRPS22/MRPL54/MRPL22/MRPS10/NDUFA7/MRPL11/MRPL20/MRPL24/MRPL33/MRPS27/MRPL46/MRPL39/MALSU1/MRPL32/MRPS14/DAP3/MRPL34/MRPL17/MRPL36/MRPL18/MRPS17/MRPS7/MRPL14/MRPS34/MRPL21/MRPS11	26
CC	GO:0005761	mitochondrial ribosome	26/862	87/19659	2.73127e-15	1.15895e-13	8.83125e-14	MRPS22/MRPL54/MRPL22/MRPS10/NDUFA7/MRPL11/MRPL20/MRPL24/MRPL33/MRPS27/MRPL46/MRPL39/MALSU1/MRPL32/MRPS14/DAP3/MRPL34/MRPL17/MRPL36/MRPL18/MRPS17/MRPS7/MRPL14/MRPS34/MRPL21/MRPS11	26
CC	GO:1990204	oxidoreductase complex	29/862	110/19659	2.73153e-15	1.15895e-13	8.83125e-14	UQCRQ/SDHB/UQCRC1/NDUFA7/NDUFC2/NDUFB1/SDHAF4/PMPCB/NDUFA12/PDHB/PARK7/NDUFB11/NDUFAF1/NDUFS3/NDUFA8/NDUFA9/SNCA/NDUFS5/NDUFA1/NDUFV1/NDUFB5/DMAC2/NDUFS4/NDUFB7/CYC1/NDUFB2/NDUFA11/NDUFB6/SDHD	29
BP	GO:0006415	translational termination	28/820	101/18493	2.60677e-15	4.21358e-13	3.88656e-13	MRPS22/MRPL54/MRPL22/MRPS10/OGFOD1/MRPS23/MRPL11/MRPL20/MRPL24/MRPL33/MRPS27/MRPL46/MRPL39/GSPT2/OXA1L/MRPL32/MRPS14/DAP3/MRPL34/MRPL17/MRPL36/MRPL18/MRPS17/MRPS7/MRPL14/MRPS34/MRPL21/MRPS11	28
BP	GO:0070126	mitochondrial translational termination	26/820	89/18493	6.44134e-15	1.00113e-12	9.23432e-13	MRPS22/MRPL54/MRPL22/MRPS10/MRPS23/MRPL11/MRPL20/MRPL24/MRPL33/MRPS27/MRPL46/MRPL39/OXA1L/MRPL32/MRPS14/DAP3/MRPL34/MRPL17/MRPL36/MRPL18/MRPS17/MRPS7/MRPL14/MRPS34/MRPL21/MRPS11	26
BP	GO:0006414	translational elongation	31/820	134/18493	2.03827e-14	3.05061e-12	2.81384e-12	MRPS22/MRPL54/MRPL22/MRPS10/MRPS23/MRPL11/MRPL20/MRPL24/MRPL33/MRPS27/MRPL46/MRPL39/OXA1L/MRPL32/ALKBH1/SRP9/DPH5/MRPS14/DAP3/MRPL34/MRPL17/MRPL36/MRPL18/MRPS17/MRPS7/MRPL14/TSFM/MRPS34/DPH3/MRPL21/MRPS11	31
CC	GO:0005840	ribosome	40/862	276/19659	2.77097e-11	1.0973e-09	8.36153e-10	MRPS22/RPL17/MRPL54/MRPL22/MRPS10/NDUFA7/EIF3H/MRPS23/MRPL11/DHX9/MRPL20/MRPL24/SRP68/MRPL33/MRPS27/MRPL46/MRPL39/EIF2A/MALSU1/RPLP0/MRPL32/SNCA/ZNF622/MRPS14/DAP3/MRPL34/HSPA14/MRPL17/MRPL36/RPS21/MRPL18/MRPS17/MRPS7/MRPL14/RPL39L/MRPS34/APEX1/MRPL21/MRPS11/RPL27	40
BP	GO:0006120	mitochondrial electron transport, NADH to ubiquinone	17/820	48/18493	9.78751e-12	1.41255e-09	1.30292e-09	NDUFA7/NDUFC2/NDUFB1/PARK7/NDUFAF1/NDUFS3/NDUFA8/NDUFA9/SNCA/NDUFS5/NDUFA1/NDUFV1/NDUFB5/NDUFS4/NDUFB7/NDUFB2/NDUFB6	17
CC	GO:0044391	ribosomal subunit	32/862	191/19659	6.10033e-11	2.26475e-09	1.72575e-09	MRPS22/RPL17/MRPL54/MRPL22/MRPS10/MRPL11/MRPL20/MRPL24/MRPL33/MRPS27/MRPL46/MRPL39/EIF2A/MALSU1/RPLP0/MRPL32/ZNF622/MRPS14/DAP3/MRPL34/MRPL17/MRPL36/RPS21/MRPL18/MRPS17/MRPS7/MRPL14/RPL39L/MRPS34/MRPL21/MRPS11/RPL27	32
BP	GO:0009060	aerobic respiration	21/820	80/18493	2.51808e-11	3.50881e-09	3.23648e-09	COX4I1/MDH1/COX5B/SDHB/COX10/UQCRC1/IDH3A/COX5A/PMPCB/OXA1L/PDHB/ACO2/VCP/SUCLG1/COX6A1/ADSL/COX7C/IDH3G/MDH2/IDH3B/SDHD	21
MF	GO:0009055	electron transfer activity	26/823	114/17632	1.1494e-11	8.4366e-09	7.38036e-09	COX4I1/COX6C/COX5B/UQCRQ/SDHB/COX10/UQCRC1/NDUFAF2/COX7A2/COX5A/ETFA/NDUFA12/NDUFS3/AKR1A1/COX6A1/SRD5A1/GLRX5/COX7C/COX8A/CYC1/GSR/COX6B1/GLRX2/PTGES2/IDH3B/SDHD	26
CC	GO:0005758	mitochondrial intermembrane space	19/862	77/19659	5.92927e-10	2.07176e-08	1.57869e-08	CHCHD2/TIMM23/PRELID3B/NLN/PARK7/REXO2/COA7/NDUFA8/TIMM10/SNCA/AGK/TIMM10B/NDUFS5/HTRA2/UQCC2/NDUFB7/COX6B1/COX17/HAX1	19
MF	GO:0008137	NADH dehydrogenase (ubiquinone) activity	16/823	46/17632	1.16899e-10	2.86014e-08	2.50205e-08	NDUFA7/NDUFAF2/NDUFC2/NDUFB1/NDUFA12/NDUFS3/NDUFA8/NDUFA9/NDUFS5/NDUFA1/NDUFV1/NDUFB5/NDUFS4/NDUFB7/NDUFB2/NDUFB6	16
MF	GO:0050136	NADH dehydrogenase (quinone) activity	16/823	46/17632	1.16899e-10	2.86014e-08	2.50205e-08	NDUFA7/NDUFAF2/NDUFC2/NDUFB1/NDUFA12/NDUFS3/NDUFA8/NDUFA9/NDUFS5/NDUFA1/NDUFV1/NDUFB5/NDUFS4/NDUFB7/NDUFB2/NDUFB6	16
MF	GO:0003954	NADH dehydrogenase activity	16/823	47/17632	1.69619e-10	3.11251e-08	2.72283e-08	NDUFA7/NDUFAF2/NDUFC2/NDUFB1/NDUFA12/NDUFS3/NDUFA8/NDUFA9/NDUFS5/NDUFA1/NDUFV1/NDUFB5/NDUFS4/NDUFB7/NDUFB2/NDUFB6	16
BP	GO:0009124	nucleoside monophosphate biosynthetic process	29/820	167/18493	2.54502e-10	3.42814e-08	3.16207e-08	ATP5PF/ECD/COX5B/PRPS1/ATP5MC2/PID1/NMRK1/PGAM1/IMPDH2/HPRT1/PRPS2/HK1/UCK2/ATP5MC3/VCP/ADSL/TIGAR/GART/ATP5MG/CYC1/PFKM/PGAM4/DCK/GPI/ATP5F1EP2/DGUOK/ADK/PRKAG1/LDHA	29
CC	GO:0000315	organellar large ribosomal subunit	16/862	57/19659	1.73966e-09	5.43872e-08	4.14434e-08	MRPL54/MRPL22/MRPL11/MRPL20/MRPL24/MRPL33/MRPL46/MRPL39/MALSU1/MRPL32/MRPL34/MRPL17/MRPL36/MRPL18/MRPL14/MRPL21	16
CC	GO:0005762	mitochondrial large ribosomal subunit	16/862	57/19659	1.73966e-09	5.43872e-08	4.14434e-08	MRPL54/MRPL22/MRPL11/MRPL20/MRPL24/MRPL33/MRPL46/MRPL39/MALSU1/MRPL32/MRPL34/MRPL17/MRPL36/MRPL18/MRPL14/MRPL21	16
CC	GO:0031970	organelle envelope lumen	19/862	85/19659	3.56615e-09	1.05915e-07	8.07075e-08	CHCHD2/TIMM23/PRELID3B/NLN/PARK7/REXO2/COA7/NDUFA8/TIMM10/SNCA/AGK/TIMM10B/NDUFS5/HTRA2/UQCC2/NDUFB7/COX6B1/COX17/HAX1	19
BP	GO:0032984	protein-containing complex disassembly	41/820	317/18493	7.59171e-10	9.89616e-08	9.1281e-08	KLC1/MRPS22/MRPL54/VPS33A/MRPL22/MRPS10/OGFOD1/MRPS23/MRPL11/MRPL20/MRPL24/PPP1CA/TWF2/MRPL33/MRPS27/MRPL46/MRPL39/GSPT2/OXA1L/KATNB1/MRPL32/CHMP1B/PELO/MAP1LC3A/VCP/MRPS14/HIST3H2A/DAP3/MRPL34/MRPL17/UBQLN1/MRPL36/MRPL18/MRPS17/MRPS7/MRPL14/MRPS34/MRPL21/GBA/MRPS11/NAV3	41
BP	GO:0009156	ribonucleoside monophosphate biosynthetic process	27/820	155/18493	9.81453e-10	1.23939e-07	1.1432e-07	ATP5PF/ECD/COX5B/PRPS1/ATP5MC2/PID1/NMRK1/PGAM1/IMPDH2/HPRT1/PRPS2/HK1/UCK2/ATP5MC3/VCP/ADSL/TIGAR/GART/ATP5MG/CYC1/PFKM/PGAM4/GPI/ATP5F1EP2/ADK/PRKAG1/LDHA	27
BP	GO:1901293	nucleoside phosphate biosynthetic process	43/820	347/18493	1.12306e-09	1.35275e-07	1.24776e-07	MLYCD/ATP5PF/ECD/ACSL3/AGPAT5/COX5B/PRPS1/ATP5MC2/PID1/NMRK1/PGAM1/IMPDH2/TBPL1/NAXE/HPRT1/PDHB/ACOT7/PANK4/PRPS2/HK1/SNCA/UCK2/ATP5MC3/VCP/SUCLG1/ERH/NAXD/ADSL/TIGAR/GART/ACAT1/ATP5MG/CYC1/PFKM/PGAM4/DCK/GPI/ATP5F1EP2/NME2/DGUOK/ADK/PRKAG1/LDHA	43
BP	GO:0072522	purine-containing compound biosynthetic process	37/820	271/18493	1.13817e-09	1.35275e-07	1.24776e-07	MLYCD/ATP5PF/ECD/ACSL3/COX5B/PRPS1/ATP5MC2/PID1/PGAM1/IMPDH2/ADAL/HPRT1/PDHB/ACOT7/PANK4/GMPR2/PRPS2/HK1/SNCA/ATP5MC3/VCP/ADSL/TIGAR/GART/ACAT1/ATP5MG/CYC1/PFKM/PGAM4/DCK/GPI/ATP5F1EP2/NME2/DGUOK/ADK/PRKAG1/LDHA	37
MF	GO:0016655	oxidoreductase activity, acting on NAD(P)H, quinone or similar compound as acceptor	17/823	60/17632	1.17611e-09	1.72653e-07	1.51037e-07	NDUFA7/NDUFAF2/NDUFC2/NDUFB1/NDUFA12/NDUFS3/NDUFA8/NDUFA9/CRYZL1/NDUFS5/NDUFA1/NDUFV1/NDUFB5/NDUFS4/NDUFB7/NDUFB2/NDUFB6	17
BP	GO:0006732	coenzyme metabolic process	43/820	351/18493	1.60314e-09	1.85094e-07	1.70728e-07	MLYCD/ECD/ACSL3/MDH1/HMGCR/NMRK1/ACOT8/MAT2B/FAR2/RPE/PGAM1/ENOPH1/ACOT2/PTS/NAXE/MCEE/PDHB/ACOT7/PANK4/COQ10B/NDUFA9/PCCB/HK1/SNCA/AKR1A1/VCP/SUCLG1/NAXD/TIGAR/GART/HMGCS1/ACAT1/COQ3/GSTO1/PFKM/MDH2/ACOT13/PGAM4/GPI/LIAS/PRKAG1/LDHA/APIP	43
BP	GO:1902600	proton transmembrane transport	27/820	162/18493	2.68809e-09	3.00908e-07	2.77554e-07	COX4I1/ATP5PF/COX6C/COX5B/ATP5MC2/COX10/COX7A2/COX5A/ATP6V1A/MFSD3/SLC25A3/PARK7/ATP5MC3/COX6A1/ATP6V0E2/ATP6V0D1/ATP6V1D/COX7C/ATP6V1E1/COX8A/ATP5MG/CYC1/ATP6V1F/COX6B1/COX17/ATP5F1EP2/ATP6V0B	27
BP	GO:0009165	nucleotide biosynthetic process	42/820	344/18493	2.75516e-09	3.00908e-07	2.77554e-07	MLYCD/ATP5PF/ECD/ACSL3/AGPAT5/COX5B/PRPS1/ATP5MC2/PID1/NMRK1/PGAM1/IMPDH2/TBPL1/NAXE/HPRT1/PDHB/ACOT7/PANK4/PRPS2/HK1/SNCA/UCK2/ATP5MC3/VCP/ERH/NAXD/ADSL/TIGAR/GART/ACAT1/ATP5MG/CYC1/PFKM/PGAM4/DCK/GPI/ATP5F1EP2/NME2/DGUOK/ADK/PRKAG1/LDHA	42
BP	GO:0043624	cellular protein complex disassembly	31/820	210/18493	3.86119e-09	4.10607e-07	3.78739e-07	MRPS22/MRPL54/MRPL22/MRPS10/OGFOD1/MRPS23/MRPL11/MRPL20/MRPL24/TWF2/MRPL33/MRPS27/MRPL46/MRPL39/GSPT2/OXA1L/KATNB1/MRPL32/MRPS14/DAP3/MRPL34/MRPL17/MRPL36/MRPL18/MRPS17/MRPS7/MRPL14/MRPS34/MRPL21/MRPS11/NAV3	31
BP	GO:0046390	ribose phosphate biosynthetic process	35/820	259/18493	4.21714e-09	4.36961e-07	4.03047e-07	MLYCD/ATP5PF/ECD/ACSL3/COX5B/PRPS1/ATP5MC2/PID1/NMRK1/PGAM1/IMPDH2/HPRT1/PDHB/ACOT7/PANK4/PRPS2/HK1/SNCA/UCK2/ATP5MC3/VCP/ADSL/TIGAR/GART/ACAT1/ATP5MG/CYC1/PFKM/PGAM4/GPI/ATP5F1EP2/NME2/ADK/PRKAG1/LDHA	35
MF	GO:0016853	isomerase activity	26/823	147/17632	4.1221e-09	5.0427e-07	4.41137e-07	PDIA6/GNPDA2/RPE/PGAM1/FKBP1A/ENOPH1/NAXE/MCEE/PUS7L/AMACR/PIGK/PIN1/PMM1/GALE/RPUSD3/HMGCS1/PPIH/EBPL/PPIL1/EBP/PGAM4/GPI/PPID/GLRX2/PPIE/PTGES2	26
CC	GO:0070069	cytochrome complex	12/862	36/19659	2.2139e-08	6.26217e-07	4.77181e-07	COX4I1/COX5B/UQCRQ/COX10/UQCRC1/COX5A/PMPCB/COX6A1/COX7C/COX8A/CYC1/COX6B1	12
CC	GO:0016469	proton-transporting two-sector ATPase complex	14/862	51/19659	2.48715e-08	6.71532e-07	5.11711e-07	ATP5MPL/ATP5PF/ATP5MC2/ATP6V1A/CCDC115/ATP5MC3/ATP6V0E2/ATP6V0D1/ATP6V1D/ATP6V1E1/ATP5MG/ATP6V1F/ATP5F1EP2/ATP6V0B	14
BP	GO:0009260	ribonucleotide biosynthetic process	34/820	253/18493	8.10053e-09	8.18356e-07	7.54841e-07	MLYCD/ATP5PF/ECD/ACSL3/COX5B/ATP5MC2/PID1/NMRK1/PGAM1/IMPDH2/HPRT1/PDHB/ACOT7/PANK4/PRPS2/HK1/SNCA/UCK2/ATP5MC3/VCP/ADSL/TIGAR/GART/ACAT1/ATP5MG/CYC1/PFKM/PGAM4/GPI/ATP5F1EP2/NME2/ADK/PRKAG1/LDHA	34
BP	GO:0042254	ribosome biogenesis	36/820	282/18493	1.17192e-08	1.15506e-06	1.06541e-06	EXOSC5/MRPL22/EXOSC6/PIH1D1/EXOSC1/UTP14A/MRTO4/NGDN/MRPL11/MRPL20/EXOSC2/RSL1D1/EIF2A/IMP3/GTF2H5/MALSU1/RPLP0/EXOSC4/DDX47/SNU13/EBNA1BP2/GEMIN4/WDR12/ZNF622/MTERF3/BCCIP/RPS21/MRPS7/EXOSC7/NPM3/UTP11/WDR46/MRPS11/NHP2/RPL27/NOP10	36
BP	GO:0009127	purine nucleoside monophosphate biosynthetic process	24/820	141/18493	1.33485e-08	1.25445e-06	1.15709e-06	ATP5PF/ECD/COX5B/ATP5MC2/PID1/PGAM1/IMPDH2/HPRT1/PRPS2/HK1/ATP5MC3/VCP/ADSL/TIGAR/GART/ATP5MG/CYC1/PFKM/PGAM4/GPI/ATP5F1EP2/ADK/PRKAG1/LDHA	24
BP	GO:0009168	purine ribonucleoside monophosphate biosynthetic process	24/820	141/18493	1.33485e-08	1.25445e-06	1.15709e-06	ATP5PF/ECD/COX5B/ATP5MC2/PID1/PGAM1/IMPDH2/HPRT1/PRPS2/HK1/ATP5MC3/VCP/ADSL/TIGAR/GART/ATP5MG/CYC1/PFKM/PGAM4/GPI/ATP5F1EP2/ADK/PRKAG1/LDHA	24
CC	GO:0015934	large ribosomal subunit	21/862	121/19659	6.32053e-08	1.63235e-06	1.24386e-06	RPL17/MRPL54/MRPL22/MRPL11/MRPL20/MRPL24/MRPL33/MRPL46/MRPL39/MALSU1/RPLP0/MRPL32/ZNF622/MRPL34/MRPL17/MRPL36/MRPL18/MRPL14/RPL39L/MRPL21/RPL27	21
CC	GO:0019774	proteasome core complex, beta-subunit complex	7/862	11/19659	8.60258e-08	2.12914e-06	1.62242e-06	PSMB6/PSMB4/PSMB5/PSMB3/PSMB2/PSMB1/PSMB7	7
MF	GO:0015078	proton transmembrane transporter activity	24/823	137/17632	1.97167e-08	2.06744e-06	1.8086e-06	COX4I1/ATP5PF/COX6C/COX5B/ATP5MC2/COX10/COX7A2/COX5A/ATP6V1A/MFSD3/SLC25A3/ATP5MC3/COX6A1/ATP6V0E2/ATP6V0D1/ATP6V1D/COX7C/ATP6V1E1/COX8A/ATP5MG/ATP6V1F/COX6B1/ATP5F1EP2/ATP6V0B	24
BP	GO:0009142	nucleoside triphosphate biosynthetic process	24/820	145/18493	2.34575e-08	2.15436e-06	1.98716e-06	ATP5PF/ECD/COX5B/ATP5MC2/PID1/PGAM1/IMPDH2/TBPL1/HK1/UCK2/ATP5MC3/VCP/SUCLG1/TIGAR/ATP5MG/CYC1/PFKM/PGAM4/GPI/ATP5F1EP2/NME2/ADK/PRKAG1/LDHA	24
BP	GO:0009152	purine ribonucleotide biosynthetic process	32/820	239/18493	2.43358e-08	2.18535e-06	2.01574e-06	MLYCD/ATP5PF/ECD/ACSL3/COX5B/ATP5MC2/PID1/PGAM1/IMPDH2/HPRT1/PDHB/ACOT7/PANK4/PRPS2/HK1/SNCA/ATP5MC3/VCP/ADSL/TIGAR/GART/ACAT1/ATP5MG/CYC1/PFKM/PGAM4/GPI/ATP5F1EP2/NME2/ADK/PRKAG1/LDHA	32
BP	GO:0022613	ribonucleoprotein complex biogenesis	50/820	485/18493	2.65575e-08	2.33302e-06	2.15195e-06	EXOSC5/CLP1/MRPL22/SNRPD2/EXOSC6/EIF3I/PIH1D1/EXOSC1/OGFOD1/EIF3H/UTP14A/MRTO4/NGDN/MRPL11/DHX9/MRPL20/EXOSC2/GEMIN6/RSL1D1/EIF2A/IMP3/CLNS1A/GTF2H5/MALSU1/RPLP0/EXOSC4/DDX47/EIF3L/SNU13/EBNA1BP2/PRPF19/GEMIN4/WDR12/SNRPB/ZNF622/MTERF3/BCCIP/CD2BP2/RPS21/MRPS7/EXOSC7/SNRPF/NPM3/RUVBL2/UTP11/WDR46/MRPS11/NHP2/RPL27/NOP10	50
CC	GO:1905369	endopeptidase complex	15/862	66/19659	1.24786e-07	2.96492e-06	2.25929e-06	PSMB6/PSMC4/PSMA1/PSMD4/PSMD8/PSMB4/PSMB5/PSMB3/PSMB2/VCP/HTRA2/PSMB1/UBQLN1/PSMG3/PSMB7	15
CC	GO:0034709	methylosome	7/862	12/19659	1.98621e-07	4.53772e-06	3.45777e-06	SNRPD2/CLNS1A/WDR77/SNRPB/ERH/SNRPF/PRMT1	7
BP	GO:0034404	nucleobase-containing small molecule biosynthetic process	27/820	184/18493	4.41746e-08	3.79808e-06	3.5033e-06	MLYCD/ECD/NMRK1/PGAM1/IMPDH2/PUDP/ITPA/ADAL/HPRT1/ACOT7/HK1/UCK2/VCP/TIGAR/ACAT1/HINT1/PFKM/ENTPD3/PGAM4/DCK/GPI/NME2/PDE7A/ADK/PRKAG1/LDHA/DCTPP1	27
BP	GO:0006164	purine nucleotide biosynthetic process	33/820	258/18493	4.54163e-08	3.82348e-06	3.52673e-06	MLYCD/ATP5PF/ECD/ACSL3/COX5B/PRPS1/ATP5MC2/PID1/PGAM1/IMPDH2/HPRT1/PDHB/ACOT7/PANK4/PRPS2/HK1/SNCA/ATP5MC3/VCP/ADSL/TIGAR/GART/ACAT1/ATP5MG/CYC1/PFKM/PGAM4/GPI/ATP5F1EP2/NME2/ADK/PRKAG1/LDHA	33
CC	GO:0071007	U2-type catalytic step 2 spliceosome	10/862	29/19659	2.33593e-07	5.13904e-06	3.91598e-06	SNRPD2/SNRPA1/CWC15/CDC40/PRPF19/SNRPB/SNRNP40/PPIL1/SNRPF/PPIE	10
CC	GO:1905368	peptidase complex	17/862	91/19659	3.79583e-07	8.05258e-06	6.13612e-06	TAF12/PSMB6/SPCS3/PSMC4/PSMA1/PSMD4/PSMD8/PSMB4/PSMB5/PSMB3/PSMB2/VCP/HTRA2/PSMB1/UBQLN1/PSMG3/PSMB7	17
BP	GO:0006283	transcription-coupled nucleotide-excision repair	16/820	73/18493	9.50248e-08	7.83663e-06	7.22841e-06	ERCC3/RPA3/GTF2H3/RFC2/GTF2H5/RPA2/COPS7A/COPS6/PRPF19/COPS3/CDK7/ERCC8/GTF2H4/PPIE/RFC4/UBB	16
MF	GO:0016651	oxidoreductase activity, acting on NAD(P)H	20/823	107/17632	9.80722e-08	8.99813e-06	7.87159e-06	NDUFA7/NDUFAF2/NDUFC2/NDUFB1/NDUFA12/GMPR2/NDUFS3/NDUFA8/NDUFA9/CRYZL1/NDUFS5/NDUFA1/NDUFV1/NDUFB5/NDUFS4/NDUFB7/NDUFB2/GSR/NDUFB6/PRDX3	20
CC	GO:0000502	proteasome complex	14/862	65/19659	6.62578e-07	1.35714e-05	1.03415e-05	PSMB6/PSMC4/PSMA1/PSMD4/PSMD8/PSMB4/PSMB5/PSMB3/PSMB2/VCP/PSMB1/UBQLN1/PSMG3/PSMB7	14
BP	GO:0009145	purine nucleoside triphosphate biosynthetic process	21/820	128/18493	2.04559e-07	1.65325e-05	1.52493e-05	ATP5PF/ECD/COX5B/ATP5MC2/PID1/PGAM1/IMPDH2/HK1/ATP5MC3/VCP/TIGAR/ATP5MG/CYC1/PFKM/PGAM4/GPI/ATP5F1EP2/NME2/ADK/PRKAG1/LDHA	21
CC	GO:0005684	U2-type spliceosomal complex	15/862	78/19659	1.24286e-06	2.46086e-05	1.87519e-05	SNRPD2/LSM7/SF3B5/SNRPA1/CWC15/CDC40/ZMAT2/SNU13/PRPF19/SNRPB/SNRNP40/LSM8/PPIL1/SNRPF/PPIE	15
CC	GO:0031304	intrinsic component of mitochondrial inner membrane	11/862	42/19659	1.32749e-06	2.46415e-05	1.8777e-05	TIMM17A/TIMM23/SLC25A3/APOO/SCO1/TMEM177/AGK/MINOS1/COA3/COA1/TMEM11	11
CC	GO:0031305	integral component of mitochondrial inner membrane	11/862	42/19659	1.32749e-06	2.46415e-05	1.8777e-05	TIMM17A/TIMM23/SLC25A3/APOO/SCO1/TMEM177/AGK/MINOS1/COA3/COA1/TMEM11	11
BP	GO:0034470	ncRNA processing	40/820	376/18493	2.92928e-07	2.29842e-05	2.12004e-05	EXOSC5/CLP1/EXOSC6/MTFMT/PIH1D1/EXOSC1/POP7/UTP14A/MRTO4/NGDN/EXOSC2/LAGE3/RSL1D1/QTRT2/IMP3/GTF2H5/EXOSC4/DDX47/ALKBH1/SNU13/TP53RK/EBNA1BP2/GEMIN4/WDR12/RTCB/RPS21/POLR3K/GRSF1/RPP40/METTL1/EXOSC7/NPM3/UTP11/WDR46/DPH3/ELP5/MRPS11/NHP2/RPL27/NOP10	40
BP	GO:0008535	respiratory chain complex IV assembly	9/820	23/18493	2.95763e-07	2.29842e-05	2.12004e-05	SMIM20/COX10/SCO1/COX14/COA3/COA1/FASTKD3/TIMM21/COX17	9
MF	GO:0044769	ATPase activity, coupled to transmembrane movement of ions, rotational mechanism	11/823	35/17632	3.19327e-07	2.53489e-05	2.21753e-05	ATP5MC2/ATP6V1A/ATP5MC3/ATP6V0E2/ATP6V0D1/ATP6V1D/ATP6V1E1/ATP5MG/ATP6V1F/ATP5F1EP2/ATP6V0B	11
MF	GO:0004129	cytochrome-c oxidase activity	10/823	29/17632	4.14424e-07	2.53489e-05	2.21753e-05	COX4I1/COX6C/COX5B/COX10/COX7A2/COX5A/COX6A1/COX7C/COX8A/COX6B1	10
MF	GO:0015002	heme-copper terminal oxidase activity	10/823	29/17632	4.14424e-07	2.53489e-05	2.21753e-05	COX4I1/COX6C/COX5B/COX10/COX7A2/COX5A/COX6A1/COX7C/COX8A/COX6B1	10
MF	GO:0016676	oxidoreductase activity, acting on a heme group of donors, oxygen as acceptor	10/823	29/17632	4.14424e-07	2.53489e-05	2.21753e-05	COX4I1/COX6C/COX5B/COX10/COX7A2/COX5A/COX6A1/COX7C/COX8A/COX6B1	10
CC	GO:0005839	proteasome core complex	8/862	21/19659	1.61733e-06	2.91119e-05	2.21835e-05	PSMB6/PSMA1/PSMB4/PSMB5/PSMB3/PSMB2/PSMB1/PSMB7	8
CC	GO:0044438	microbody part	17/862	101/19659	1.75081e-06	2.97138e-05	2.26421e-05	MLYCD/ACSL3/HMGCR/PEX19/PEX11B/ACOT8/FAR2/IMPDH2/ACOT2/HACL1/PEX7/TTC1/AMACR/PECR/PRDX5/ARF1/ACBD5	17
CC	GO:0044439	peroxisomal part	17/862	101/19659	1.75081e-06	2.97138e-05	2.26421e-05	MLYCD/ACSL3/HMGCR/PEX19/PEX11B/ACOT8/FAR2/IMPDH2/ACOT2/HACL1/PEX7/TTC1/AMACR/PECR/PRDX5/ARF1/ACBD5	17
CC	GO:0000314	organellar small ribosomal subunit	9/862	28/19659	1.86936e-06	3.00109e-05	2.28685e-05	MRPS22/MRPS10/MRPS27/MRPS14/DAP3/MRPS17/MRPS7/MRPS34/MRPS11	9
CC	GO:0005763	mitochondrial small ribosomal subunit	9/862	28/19659	1.86936e-06	3.00109e-05	2.28685e-05	MRPS22/MRPS10/MRPS27/MRPS14/DAP3/MRPS17/MRPS7/MRPS34/MRPS11	9
BP	GO:0009201	ribonucleoside triphosphate biosynthetic process	21/820	133/18493	3.97468e-07	3.03051e-05	2.7953e-05	ATP5PF/ECD/COX5B/ATP5MC2/PID1/PGAM1/IMPDH2/HK1/UCK2/ATP5MC3/VCP/TIGAR/ATP5MG/CYC1/PFKM/PGAM4/GPI/ATP5F1EP2/NME2/PRKAG1/LDHA	21
BP	GO:0033617	mitochondrial respiratory chain complex IV assembly	8/820	18/18493	4.25292e-07	3.1826e-05	2.93559e-05	SMIM20/SCO1/COX14/COA3/COA1/FASTKD3/TIMM21/COX17	8
MF	GO:0016675	oxidoreductase activity, acting on a heme group of donors	10/823	30/17632	5.9573e-07	3.36358e-05	2.94247e-05	COX4I1/COX6C/COX5B/COX10/COX7A2/COX5A/COX6A1/COX7C/COX8A/COX6B1	10
MF	GO:0003735	structural constituent of ribosome	27/823	200/17632	6.84035e-07	3.5863e-05	3.1373e-05	MRPS22/RPL17/MRPL22/NDUFA7/MRPS23/MRPL11/MRPL20/MRPL24/MRPL33/MRPL46/RPLP0/MRPL32/MRPS14/DAP3/MRPL34/MRPL17/MRPL36/RPS21/MRPL18/MRPS17/MRPS7/MRPL14/RPL39L/MRPS34/MRPL21/MRPS11/RPL27	27
BP	GO:0006399	tRNA metabolic process	25/820	184/18493	6.18715e-07	4.54586e-05	4.19305e-05	CLP1/MTFMT/AIMP2/POP7/EXOSC2/LAGE3/EEF1E1/QTRT2/GATB/ALKBH1/EARS2/TP53RK/DTD1/TARS2/FARSA/RTCB/POLR3K/PPA1/GRSF1/GATC/RPP40/METTL1/EXOSC7/DPH3/ELP5	25
BP	GO:0070129	regulation of mitochondrial translation	9/820	25/18493	6.82479e-07	4.92481e-05	4.54259e-05	NGRN/MRPS27/MALSU1/ALKBH1/UQCC2/RPUSD3/COA3/TSFM/FASTKD3	9
BP	GO:0009206	purine ribonucleoside triphosphate biosynthetic process	20/820	127/18493	7.80796e-07	5.53544e-05	5.10582e-05	ATP5PF/ECD/COX5B/ATP5MC2/PID1/PGAM1/IMPDH2/HK1/ATP5MC3/VCP/TIGAR/ATP5MG/CYC1/PFKM/PGAM4/GPI/ATP5F1EP2/NME2/PRKAG1/LDHA	20
BP	GO:0051188	cofactor biosynthetic process	32/820	279/18493	8.78691e-07	6.12205e-05	5.6469e-05	MLYCD/ECD/ACSL3/COX10/NMRK1/MAT2B/GSS/PGAM1/PTS/NAXE/PDHB/ACOT7/UROD/PANK4/COQ10B/NDUFA9/HK1/SNCA/AKR1A1/NAXD/TIGAR/GART/UROS/ACAT1/COQ3/PFKM/PGAM4/GPI/TMEM14C/LIAS/PRKAG1/LDHA	32
BP	GO:0006099	tricarboxylic acid cycle	10/820	33/18493	1.01612e-06	6.84359e-05	6.31244e-05	MDH1/SDHB/IDH3A/PDHB/ACO2/SUCLG1/IDH3G/MDH2/IDH3B/SDHD	10
BP	GO:0017004	cytochrome complex assembly	10/820	33/18493	1.01612e-06	6.84359e-05	6.31244e-05	SMIM20/COX10/SCO1/UQCC2/COX14/COA3/COA1/FASTKD3/TIMM21/COX17	10
BP	GO:0009108	coenzyme biosynthetic process	27/820	217/18493	1.30047e-06	8.61506e-05	7.94642e-05	MLYCD/ECD/ACSL3/NMRK1/MAT2B/PGAM1/PTS/NAXE/PDHB/ACOT7/PANK4/COQ10B/NDUFA9/HK1/SNCA/AKR1A1/NAXD/TIGAR/GART/ACAT1/COQ3/PFKM/PGAM4/GPI/LIAS/PRKAG1/LDHA	27
BP	GO:0006364	rRNA processing	26/820	205/18493	1.4145e-06	9.21936e-05	8.50383e-05	EXOSC5/EXOSC6/PIH1D1/EXOSC1/UTP14A/MRTO4/NGDN/EXOSC2/RSL1D1/IMP3/GTF2H5/EXOSC4/DDX47/SNU13/EBNA1BP2/GEMIN4/WDR12/RPS21/EXOSC7/NPM3/UTP11/WDR46/MRPS11/NHP2/RPL27/NOP10	26
MF	GO:0004298	threonine-type endopeptidase activity	8/823	21/17632	2.57599e-06	0.000118173	0.000103378	PSMB6/PSMA1/PSMB4/PSMB5/PSMB3/PSMB2/PSMB1/PSMB7	8
MF	GO:0070003	threonine-type peptidase activity	8/823	21/17632	2.57599e-06	0.000118173	0.000103378	PSMB6/PSMA1/PSMB4/PSMB5/PSMB3/PSMB2/PSMB1/PSMB7	8
BP	GO:0043094	cellular metabolic compound salvage	10/820	35/18493	1.85909e-06	0.000119247	0.000109992	PUDP/ENOPH1/ADAL/HPRT1/GMPR2/UCK2/DCK/DGUOK/ADK/APIP	10
CC	GO:0031301	integral component of organelle membrane	24/862	204/19659	1.09582e-05	0.000169242	0.000128964	SLC22A17/SLC35A3/TIMM17A/PEX11B/FAR2/TIMM23/SLC25A3/APOO/GDAP1/PTPRN2/SCO1/OXA1L/SGMS1/TMEM177/VAMP4/UNC50/AGK/EMC6/SLC35A2/MINOS1/COA3/COA1/CASD1/TMEM11	24
CC	GO:0032592	integral component of mitochondrial membrane	13/862	71/19659	1.11119e-05	0.000169242	0.000128964	TIMM17A/TIMM23/SLC25A3/APOO/GDAP1/SCO1/OXA1L/TMEM177/AGK/MINOS1/COA3/COA1/TMEM11	13
BP	GO:0006605	protein targeting	41/820	424/18493	2.50624e-06	0.000158246	0.000145964	MLYCD/RPL17/TIMM17A/PEX19/SRP54/SPCS3/GRPEL1/SAMM50/UBL5/ACOT8/SRP68/TIMM23/CHM/ACOT2/GRPEL2/GDAP1/HACL1/PMPCB/PEX7/CDK5R1/PARL/KATNB1/RPLP0/AMACR/SRP9/TIMM10/AGK/TIMM10B/PMM1/CDK5/SSR2/HTRA2/SEC61G/RPS21/PECR/TIMM21/YWHAB/HAX1/RPL27/SRP14/UBB	41
CC	GO:0098573	intrinsic component of mitochondrial membrane	13/862	72/19659	1.30225e-05	0.000193384	0.00014736	TIMM17A/TIMM23/SLC25A3/APOO/GDAP1/SCO1/OXA1L/TMEM177/AGK/MINOS1/COA3/COA1/TMEM11	13
BP	GO:0006294	nucleotide-excision repair, preincision complex assembly	9/820	29/18493	2.85085e-06	0.000177235	0.000163479	CETN2/ERCC3/RPA3/GTF2H3/GTF2H5/RPA2/CDK7/GTF2H4/UBB	9
BP	GO:0016072	rRNA metabolic process	28/820	240/18493	3.00659e-06	0.000184085	0.000169798	EXOSC5/EXOSC6/H2AFY/PIH1D1/EXOSC1/UTP14A/MRTO4/NGDN/EXOSC2/RSL1D1/IMP3/GTF2H5/EXOSC4/DDX47/SNU13/EBNA1BP2/GEMIN4/WDR12/PELO/RPS21/EXOSC7/NPM3/UTP11/WDR46/MRPS11/NHP2/RPL27/NOP10	28
CC	GO:0005744	TIM23 mitochondrial import inner membrane translocase complex	6/862	14/19659	1.54939e-05	0.000224473	0.00017105	TIMM17A/GRPEL1/TIMM23/GRPEL2/TIMM10/TIMM21	6
BP	GO:0006101	citrate metabolic process	10/820	37/18493	3.25426e-06	0.000196276	0.000181042	MDH1/SDHB/IDH3A/PDHB/ACO2/SUCLG1/IDH3G/MDH2/IDH3B/SDHD	10
BP	GO:0006754	ATP biosynthetic process	18/820	116/18493	3.42481e-06	0.000203524	0.000187728	ATP5PF/ECD/COX5B/ATP5MC2/PID1/PGAM1/HK1/ATP5MC3/VCP/TIGAR/ATP5MG/CYC1/PFKM/PGAM4/GPI/ATP5F1EP2/PRKAG1/LDHA	18
BP	GO:0010499	proteasomal ubiquitin-independent protein catabolic process	8/820	23/18493	3.90951e-06	0.000228961	0.000211191	PSMB6/PSMA1/PSMB4/PSMB5/PSMB3/PSMB2/PSMB1/PSMB7	8
CC	GO:0045277	respiratory chain complex IV	7/862	21/19659	2.06035e-05	0.000291392	0.000222042	COX4I1/COX5B/COX5A/COX6A1/COX7C/COX8A/COX6B1	7
BP	GO:0009116	nucleoside metabolic process	18/820	119/18493	4.96724e-06	0.000286752	0.000264496	PRPS1/NMRK1/IMPDH2/PUDP/ENOPH1/ADAL/MPP1/HPRT1/GMPR2/PRPS2/UCK2/ERH/OARD1/DCK/NME2/DGUOK/ADK/APIP	18
BP	GO:0006289	nucleotide-excision repair	17/820	109/18493	5.93281e-06	0.000337669	0.000311461	CETN2/ERCC3/RPA3/GTF2H3/RFC2/GTF2H5/RPA2/COPS7A/COPS6/PRPF19/COPS3/CDK7/ERCC8/GTF2H4/PPIE/RFC4/UBB	17
BP	GO:0016236	macroautophagy	30/820	279/18493	7.13668e-06	0.000400546	0.000369459	VPS33A/VMP1/ATP6V1A/CDK5R1/LAMTOR5/PIM2/LAMTOR2/VPS25/DYNLL2/MAP1LC3A/VCP/CDK5/MTERF3/RRAGA/ATP6V0E2/HTRA2/ATG7/TIGAR/EMC6/ATP6V0D1/ATP6V1D/UBQLN1/ATP6V1E1/RNF5/RAB1A/FEZ1/ATP6V0B/GBA/ATG16L1/PRKAG1	30
CC	GO:0005669	transcription factor TFIID complex	9/862	39/19659	3.71566e-05	0.000513279	0.000391122	TAF12/TBP/ERCC3/TBPL1/GTF2H3/GTF2B/GTF2H5/GTF2A2/GTF2H4	9
CC	GO:0033177	proton-transporting two-sector ATPase complex, proton-transporting domain	7/862	23/19659	4.02229e-05	0.000543009	0.000413776	ATP5PF/ATP5MC2/ATP5MC3/ATP6V0E2/ATP6V0D1/ATP5MG/ATP6V0B	7
BP	GO:0072350	tricarboxylic acid metabolic process	10/820	41/18493	8.9156e-06	0.000493533	0.000455229	MDH1/SDHB/IDH3A/PDHB/ACO2/SUCLG1/IDH3G/MDH2/IDH3B/SDHD	10
CC	GO:0005778	peroxisomal membrane	11/862	60/19659	5.16749e-05	0.000667281	0.000508472	ACSL3/HMGCR/PEX19/PEX11B/FAR2/IMPDH2/PEX7/TTC1/PECR/ARF1/ACBD5	11
CC	GO:0031903	microbody membrane	11/862	60/19659	5.16749e-05	0.000667281	0.000508472	ACSL3/HMGCR/PEX19/PEX11B/FAR2/IMPDH2/PEX7/TTC1/PECR/ARF1/ACBD5	11
BP	GO:0006733	oxidoreduction coenzyme metabolic process	21/820	162/18493	1.01647e-05	0.000555074	0.000511993	ECD/MDH1/HMGCR/NMRK1/RPE/PGAM1/NAXE/PDHB/COQ10B/NDUFA9/HK1/VCP/NAXD/TIGAR/COQ3/PFKM/MDH2/PGAM4/GPI/PRKAG1/LDHA	21
CC	GO:0030137	COPI-coated vesicle	7/862	24/19659	5.46449e-05	0.000690618	0.000526255	TMED2/COPZ1/CCDC115/ARFGAP3/COPA/ARF1/COPE	7
CC	GO:0000176	nuclear exosome (RNase complex)	6/862	17/19659	5.70128e-05	0.000705533	0.00053762	EXOSC5/EXOSC6/EXOSC1/EXOSC2/EXOSC4/EXOSC7	6
CC	GO:0031300	intrinsic component of organelle membrane	24/862	226/19659	5.92959e-05	0.000718812	0.000547739	SLC22A17/SLC35A3/TIMM17A/PEX11B/FAR2/TIMM23/SLC25A3/APOO/GDAP1/PTPRN2/SCO1/OXA1L/SGMS1/TMEM177/VAMP4/UNC50/AGK/EMC6/SLC35A2/MINOS1/COA3/COA1/CASD1/TMEM11	24
BP	GO:0010498	proteasomal protein catabolic process	41/820	452/18493	1.19893e-05	0.000645986	0.00059585	PSMB6/FBXL5/PSMC4/MAEA/PSMA1/TMEM67/RNF187/SDF2/UBE2G1/PSMD4/SCO1/UBE2S/PSMD8/PSMB4/PSMB5/PARK7/PSMB3/PSMB2/PRPF19/ANAPC10/DNAJB9/VCP/PSMB1/ERCC8/GET4/UBQLN1/PCNP/DMAC2/KCTD2/PSMB7/PTTG1/RNF5/FAM192A/STUB1/CRBN/UBE2A/RNF14/GBA/HERPUD1/FBXW11/UBB	41
CC	GO:0055029	nuclear DNA-directed RNA polymerase complex	15/862	108/19659	7.33432e-05	0.000871317	0.000663949	TAF12/WDR61/TBP/ERCC3/TBPL1/GTF2H3/GTF2B/GTF2H5/GTF2A2/RPRD1A/CDK7/POLR3C/GTF2H4/POLR3K/POLR2M	15
CC	GO:0061695	transferase complex, transferring phosphorus-containing groups	26/862	259/19659	7.69098e-05	0.000881929	0.000672036	TAF12/WDR61/PRPS1/TBP/ERCC3/TBPL1/CKS1B/GTF2H3/CDK5R1/GTF2B/GTF2H5/GTF2A2/CKS2/PRPS2/RPRD1A/CDK7/CDK5/POLE3/BCCIP/POLR3C/GTF2H4/POLR3K/POLR2M/PFKM/PRKAG1/NRBF2	26
CC	GO:0005777	peroxisome	17/862	134/19659	7.99145e-05	0.000881929	0.000672036	MLYCD/ACSL3/HMGCR/PEX19/PEX11B/ACOT8/FAR2/IMPDH2/ACOT2/HACL1/PEX7/TTC1/AMACR/PECR/PRDX5/ARF1/ACBD5	17
CC	GO:0042579	microbody	17/862	134/19659	7.99145e-05	0.000881929	0.000672036	MLYCD/ACSL3/HMGCR/PEX19/PEX11B/ACOT8/FAR2/IMPDH2/ACOT2/HACL1/PEX7/TTC1/AMACR/PECR/PRDX5/ARF1/ACBD5	17
CC	GO:0016591	RNA polymerase II, holoenzyme	13/862	85/19659	8.02557e-05	0.000881929	0.000672036	TAF12/WDR61/TBP/ERCC3/TBPL1/GTF2H3/GTF2B/GTF2H5/GTF2A2/RPRD1A/CDK7/GTF2H4/POLR2M	13
CC	GO:0000428	DNA-directed RNA polymerase complex	15/862	109/19659	8.16601e-05	0.000881929	0.000672036	TAF12/WDR61/TBP/ERCC3/TBPL1/GTF2H3/GTF2B/GTF2H5/GTF2A2/RPRD1A/CDK7/POLR3C/GTF2H4/POLR3K/POLR2M	15
CC	GO:0043209	myelin sheath	19/862	162/19659	9.17468e-05	0.000973172	0.000741563	MDH1/CALM3/UQCRC1/CCT2/IDH3A/ATP6V1A/SLC25A3/ACO2/MPP5/NDUFS3/VCP/TUBB4B/SRD5A1/MDH2/GPI/NME2/CCT3/PRDX3/UBB	19
CC	GO:0033176	proton-transporting V-type ATPase complex	7/862	26/19659	9.6183e-05	0.00100233	0.00076378	ATP6V1A/CCDC115/ATP6V0E2/ATP6V0D1/ATP6V1D/ATP6V1F/ATP6V0B	7
CC	GO:0000784	nuclear chromosome, telomeric region	16/862	124/19659	0.000104843	0.00107374	0.000818194	THOC5/H2AFY/PPP1CA/TINF2/RPA2/FEN1/STN1/MCM6/WDR82/THOC7/APEX1/POT1/ALYREF/RAD51D/THOC3/NHP2	16
BP	GO:1901657	glycosyl compound metabolic process	19/820	143/18493	1.86554e-05	0.000991925	0.000914939	PRPS1/NMRK1/IMPDH2/PUDP/ENOPH1/ADAL/MPP1/HPRT1/GMPR2/PRPS2/UCK2/ERH/OARD1/DCK/NME2/DGUOK/ADK/GBA/APIP	19
CC	GO:0030880	RNA polymerase complex	15/862	113/19659	0.00012373	0.00121685	0.000927246	TAF12/WDR61/TBP/ERCC3/TBPL1/GTF2H3/GTF2B/GTF2H5/GTF2A2/RPRD1A/CDK7/POLR3C/GTF2H4/POLR3K/POLR2M	15
CC	GO:0071005	U2-type precatalytic spliceosome	7/862	27/19659	0.000124963	0.00121685	0.000927246	LSM7/SF3B5/SNRPA1/ZMAT2/SNU13/SNRPB/LSM8	7
CC	GO:0071011	precatalytic spliceosome	7/862	27/19659	0.000124963	0.00121685	0.000927246	LSM7/SF3B5/SNRPA1/ZMAT2/SNU13/SNRPB/LSM8	7
CC	GO:0005741	mitochondrial outer membrane	20/862	180/19659	0.000128848	0.00123444	0.000940652	ACSL3/BPHL/AGPAT5/ATP5MC2/SAMM50/STARD7/TOMM6/PHB2/GDAP1/GK/QTRT2/HK1/SNCA/ATP5MC3/AGK/MTERF3/TIGAR/LETMD1/HAX1/UBB	20
BP	GO:0006888	ER to Golgi vesicle-mediated transport	24/820	211/18493	2.29894e-05	0.00120649	0.00111285	TMED2/DCTN2/SEC22C/ARF4/COG8/COPZ1/ARFGAP3/PDCD6/TRAPPC2L/DCTN3/DYNLL2/VCP/COG6/RINT1/CNIH1/ACTR10/TMED4/COPA/TRAPPC4/RAB1A/TRAPPC2B/ARF1/COPE/BCAP29	24
BP	GO:0006914	autophagy	41/820	466/18493	2.45467e-05	0.00124375	0.00114722	VPS33A/VMP1/ANXA7/ATP6V1A/ARSB/CDK5R1/BNIP1/LAMTOR5/PARK7/PIM2/LAMTOR2/SNCA/VPS25/DYNLL2/MAP1LC3A/VCP/CDK5/MTERF3/RRAGA/ATP6V0E2/HTRA2/ATG7/TIGAR/TMEM59/EMC6/ATP6V0D1/ATP6V1D/UBQLN1/ATP6V1E1/RNF5/RAB1A/MFSD8/FEZ1/HAX1/ATP6V0B/GBA/ATG16L1/ACBD5/PRKAG1/NRBF2/TMEM208	41
BP	GO:0061919	process utilizing autophagic mechanism	41/820	466/18493	2.45467e-05	0.00124375	0.00114722	VPS33A/VMP1/ANXA7/ATP6V1A/ARSB/CDK5R1/BNIP1/LAMTOR5/PARK7/PIM2/LAMTOR2/SNCA/VPS25/DYNLL2/MAP1LC3A/VCP/CDK5/MTERF3/RRAGA/ATP6V0E2/HTRA2/ATG7/TIGAR/TMEM59/EMC6/ATP6V0D1/ATP6V1D/UBQLN1/ATP6V1E1/RNF5/RAB1A/MFSD8/FEZ1/HAX1/ATP6V0B/GBA/ATG16L1/ACBD5/PRKAG1/NRBF2/TMEM208	41
BP	GO:1901292	nucleoside phosphate catabolic process	19/820	146/18493	2.50972e-05	0.00124375	0.00114722	MLYCD/ECD/PGAM1/ITPA/HPRT1/ACOT7/HK1/VCP/TIGAR/ACAT1/HINT1/PFKM/ENTPD3/PGAM4/GPI/PDE7A/PRKAG1/LDHA/DCTPP1	19
BP	GO:0006296	nucleotide-excision repair, DNA incision, 5'-to lesion	9/820	37/18493	2.57343e-05	0.00124375	0.00114722	ERCC3/RPA3/GTF2H3/RFC2/GTF2H5/RPA2/GTF2H4/RFC4/UBB	9
BP	GO:0006626	protein targeting to mitochondrion	15/820	98/18493	2.60652e-05	0.00124375	0.00114722	TIMM17A/GRPEL1/SAMM50/UBL5/TIMM23/GRPEL2/GDAP1/PMPCB/PARL/TIMM10/AGK/TIMM10B/HTRA2/TIMM21/HAX1	15
BP	GO:0006123	mitochondrial electron transport, cytochrome c to oxygen	6/820	15/18493	2.64693e-05	0.00124375	0.00114722	COX4I1/COX5B/COX10/COX5A/COX6A1/COX7C	6
BP	GO:0019646	aerobic electron transport chain	6/820	15/18493	2.64693e-05	0.00124375	0.00114722	COX4I1/COX5B/COX10/COX5A/COX6A1/COX7C	6
BP	GO:0043101	purine-containing compound salvage	6/820	15/18493	2.64693e-05	0.00124375	0.00114722	ADAL/HPRT1/GMPR2/DCK/DGUOK/ADK	6
BP	GO:0071025	RNA surveillance	6/820	15/18493	2.64693e-05	0.00124375	0.00114722	EXOSC5/EXOSC6/EXOSC2/EXOSC4/PELO/EXOSC7	6
BP	GO:0072655	establishment of protein localization to mitochondrion	18/820	135/18493	2.92887e-05	0.00136041	0.00125483	TIMM17A/CALM3/GRPEL1/SAMM50/UBL5/TIMM23/GRPEL2/GDAP1/PMPCB/PARL/HK1/TIMM10/AGK/TIMM10B/HTRA2/TIMM21/YWHAB/HAX1	18
CC	GO:0120114	Sm-like protein family complex	15/862	117/19659	0.000183516	0.00173029	0.00131849	SNRPD2/LSM7/SF3B5/SNRPA1/GEMIN6/CLNS1A/ZMAT2/SNU13/GEMIN4/SNRPB/CD2BP2/SNRNP40/PPIH/LSM8/SNRPF	15
MF	GO:0015037	peptide disulfide oxidoreductase activity	6/823	15/17632	3.53594e-05	0.00152669	0.00133556	PDIA6/GLRX5/GSTO1/TXN/GSR/GLRX2	6
BP	GO:0045454	cell redox homeostasis	12/820	67/18493	3.37441e-05	0.00154954	0.00142928	TXNDC15/PDIA6/TMX4/GLRX5/PRDX5/TXN/GSR/GLRX2/APEX1/PTGES2/PRDX2/PRDX3	12
CC	GO:0000151	ubiquitin ligase complex	26/862	275/19659	0.000203575	0.00188943	0.00143976	CUL2/MED30/FBXL5/MAEA/MED10/CKS1B/UBE2V1/UBE2S/PDCD6/CKS2/ANAPC10/BABAM2/ERCC8/ANAPC13/DMAC2/KCTD2/DCUN1D1/RNF11/STUB1/CRBN/UBE2A/RNF14/FBXO21/DCAF4/FBXW11/MED27	26
BP	GO:0015991	ATP hydrolysis coupled proton transport	8/820	30/18493	3.54019e-05	0.00159041	0.00146698	ATP5MC2/ATP6V1A/ATP5MC3/ATP6V0E2/ATP6V0D1/ATP6V1E1/ATP6V1F/ATP6V0B	8
BP	GO:0034427	nuclear-transcribed mRNA catabolic process, exonucleolytic, 3'-5'	5/820	10/18493	3.54212e-05	0.00159041	0.00146698	EXOSC5/EXOSC6/EXOSC2/EXOSC4/EXOSC7	5
BP	GO:0071826	ribonucleoprotein complex subunit organization	29/820	289/18493	3.70679e-05	0.00164606	0.0015183	KLC1/CLP1/MRPL22/SNRPD2/EIF3I/PIH1D1/OGFOD1/EIF3H/MRTO4/MRPL11/DHX9/MRPL20/GEMIN6/EIF2A/CLNS1A/RPLP0/EIF3L/SNU13/PRPF19/GEMIN4/PELO/SNRPB/VCP/MTERF3/CD2BP2/MRPS7/SNRPF/RUVBL2/MRPS11	29
CC	GO:0000177	cytoplasmic exosome (RNase complex)	5/862	14/19659	0.000230311	0.00210469	0.00160379	EXOSC5/EXOSC6/EXOSC2/EXOSC4/EXOSC7	5
BP	GO:0033683	nucleotide-excision repair, DNA incision	9/820	39/18493	4.04817e-05	0.00177811	0.00164011	ERCC3/RPA3/GTF2H3/RFC2/GTF2H5/RPA2/GTF2H4/RFC4/UBB	9
BP	GO:0015985	energy coupled proton transport, down electrochemical gradient	7/820	23/18493	4.3154e-05	0.00185006	0.00170648	ATP5PF/COX5B/ATP5MC2/ATP5MC3/ATP5MG/CYC1/ATP5F1EP2	7
BP	GO:0015986	ATP synthesis coupled proton transport	7/820	23/18493	4.3154e-05	0.00185006	0.00170648	ATP5PF/COX5B/ATP5MC2/ATP5MC3/ATP5MG/CYC1/ATP5F1EP2	7
BP	GO:0070585	protein localization to mitochondrion	18/820	139/18493	4.34932e-05	0.00185006	0.00170648	TIMM17A/CALM3/GRPEL1/SAMM50/UBL5/TIMM23/GRPEL2/GDAP1/PMPCB/PARL/HK1/TIMM10/AGK/TIMM10B/HTRA2/TIMM21/YWHAB/HAX1	18
CC	GO:0031968	organelle outer membrane	21/862	204/19659	0.000258526	0.00232673	0.00177298	ACSL3/BPHL/AGPAT5/ATP5MC2/SAMM50/STARD7/TOMM6/PHB2/GDAP1/GK/QTRT2/HK1/SNCA/ATP5MC3/AGK/MTERF3/TIGAR/LETMD1/HAX1/NAV3/UBB	21
BP	GO:0009166	nucleotide catabolic process	18/820	140/18493	4.78837e-05	0.0020156	0.00185917	MLYCD/ECD/PGAM1/ITPA/HPRT1/ACOT7/HK1/VCP/TIGAR/ACAT1/HINT1/PFKM/PGAM4/GPI/PDE7A/PRKAG1/LDHA/DCTPP1	18
CC	GO:0005753	mitochondrial proton-transporting ATP synthase complex	6/862	22/19659	0.000284749	0.00252449	0.00192368	ATP5MPL/ATP5PF/ATP5MC2/ATP5MC3/ATP5MG/ATP5F1EP2	6
CC	GO:0019867	outer membrane	21/862	206/19659	0.00029541	0.0025805	0.00196635	ACSL3/BPHL/AGPAT5/ATP5MC2/SAMM50/STARD7/TOMM6/PHB2/GDAP1/GK/QTRT2/HK1/SNCA/ATP5MC3/AGK/MTERF3/TIGAR/LETMD1/HAX1/NAV3/UBB	21
BP	GO:0090305	nucleic acid phosphodiester bond hydrolysis	29/820	295/18493	5.38913e-05	0.0022451	0.00207085	EXOSC5/LACTB2/EXOSC6/EXOSC1/PMS2/POP7/SETMAR/EXOSC2/ERCC3/RPA3/GTF2H3/RFC2/GTF2H5/TATDN3/EXOSC4/REXO2/RPA2/FEN1/PELO/GTF2H4/RPS21/POLR3K/RPP40/EXOSC7/APEX1/RFC4/CIDEA/NHP2/UBB	29
CC	GO:0015935	small ribosomal subunit	11/862	73/19659	0.000319634	0.00275163	0.00209676	MRPS22/MRPS10/MRPS27/EIF2A/MRPS14/DAP3/RPS21/MRPS17/MRPS7/MRPS34/MRPS11	11
MF	GO:0046961	proton-transporting ATPase activity, rotational mechanism	7/823	23/17632	5.97858e-05	0.00243793	0.00213271	ATP6V1A/ATP6V0E2/ATP6V0D1/ATP6V1D/ATP6V1E1/ATP6V1F/ATP6V0B	7
BP	GO:0099131	ATP hydrolysis coupled ion transmembrane transport	8/820	32/18493	5.88029e-05	0.00242472	0.00223653	ATP5MC2/ATP6V1A/ATP5MC3/ATP6V0E2/ATP6V0D1/ATP6V1E1/ATP6V1F/ATP6V0B	8
CC	GO:1904813	ficolin-1-rich granule lumen	15/862	124/19659	0.000349103	0.00296239	0.00225736	ASAH1/COMMD3/PGAM1/IMPDH2/ARSB/VCP/MAPK14/PSMB1/ATG7/ACTR10/PSMB7/GPI/NME2/PPIE/SRP14	15
BP	GO:0043161	proteasome-mediated ubiquitin-dependent protein catabolic process	35/820	389/18493	6.06113e-05	0.00245005	0.0022599	PSMB6/FBXL5/MAEA/PSMA1/TMEM67/RNF187/UBE2G1/PSMD4/UBE2S/PSMD8/PSMB4/PSMB5/PARK7/PSMB3/PSMB2/ANAPC10/DNAJB9/VCP/PSMB1/ERCC8/UBQLN1/PCNP/DMAC2/KCTD2/PSMB7/PTTG1/RNF5/STUB1/CRBN/UBE2A/RNF14/GBA/HERPUD1/FBXW11/UBB	35
BP	GO:0070131	positive regulation of mitochondrial translation	6/820	17/18493	6.06402e-05	0.00245005	0.0022599	NGRN/MRPS27/UQCC2/RPUSD3/COA3/FASTKD3	6
BP	GO:0019674	NAD metabolic process	12/820	71/18493	6.12362e-05	0.00245005	0.0022599	MDH1/NMRK1/PGAM1/NAXE/HK1/VCP/NAXD/TIGAR/PFKM/MDH2/GPI/LDHA	12
BP	GO:0048193	Golgi vesicle transport	33/820	359/18493	6.45633e-05	0.00255785	0.00235933	EXOC6/ACSL3/KLC1/TMED2/DCTN2/SEC22C/ARF4/COG8/COPZ1/EXOC2/ARFGAP3/PDCD6/BNIP1/TRAPPC2L/ARF5/DCTN3/DYNLL2/VCP/COG6/RINT1/CNIH1/EXOC5/ACTR10/TMED4/PITPNB/COPA/TRAPPC4/RAB1A/KIFAP3/TRAPPC2B/ARF1/COPE/BCAP29	33
CC	GO:0045259	proton-transporting ATP synthase complex	6/862	23/19659	0.000371052	0.0031043	0.00236549	ATP5MPL/ATP5PF/ATP5MC2/ATP5MC3/ATP5MG/ATP5F1EP2	6
CC	GO:0030117	membrane coat	13/862	99/19659	0.000382546	0.00311277	0.00237195	AP3S1/VPS33A/CLTB/AP1S1/NECAP1/COPZ1/ARFGAP3/PDCD6/CHMP1B/AP1S2/COPA/COPE/CLTA	13
CC	GO:0048475	coated membrane	13/862	99/19659	0.000382546	0.00311277	0.00237195	AP3S1/VPS33A/CLTB/AP1S1/NECAP1/COPZ1/ARFGAP3/PDCD6/CHMP1B/AP1S2/COPA/COPE/CLTA	13
CC	GO:0071013	catalytic step 2 spliceosome	12/862	87/19659	0.000402409	0.00323014	0.00246139	SNRPD2/LSM7/SNRPA1/CWC15/CDC40/PRPF19/SNRPB/SNRNP40/PPIL1/SNRPF/PPIE/ALYREF	12
BP	GO:0043928	exonucleolytic nuclear-transcribed mRNA catabolic process involved in deadenylation-dependent decay	8/820	33/18493	7.46254e-05	0.00289963	0.00267458	EXOSC5/WDR61/EXOSC6/EXOSC1/LSM7/EXOSC2/EXOSC4/EXOSC7	8
BP	GO:0090662	ATP hydrolysis coupled transmembrane transport	8/820	33/18493	7.46254e-05	0.00289963	0.00267458	ATP5MC2/ATP6V1A/ATP5MC3/ATP6V0E2/ATP6V0D1/ATP6V1E1/ATP6V1F/ATP6V0B	8
BP	GO:0070199	establishment of protein localization to chromosome	7/820	25/18493	7.82931e-05	0.00301317	0.00277931	H2AFY/PIH1D1/CCT2/SPIDR/RUVBL2/POT1/CCT3	7
CC	GO:0005751	mitochondrial respiratory chain complex IV	5/862	16/19659	0.000467	0.00369864	0.00281839	COX4I1/COX5B/COX5A/COX6A1/COX7C	5
BP	GO:0042073	intraciliary transport	10/820	52/18493	8.08892e-05	0.00308371	0.00284437	DYNLRB1/IFT52/IFT46/HSPB11/TCTEX1D2/IFT27/DYNLL2/RABL2B/DYNC2LI1/KIFAP3	10
MF	GO:0051082	unfolded protein binding	17/823	127/17632	8.62245e-05	0.00333099	0.00291396	DNAJA3/GRPEL1/CCT2/TMEM67/PFDN1/GRPEL2/CCDC115/TTC1/NDUFAF1/TUBB4B/HTRA2/HSPA14/PPIH/RUVBL2/PPID/PPIE/CCT3	17
BP	GO:0007007	inner mitochondrial membrane organization	9/820	43/18493	9.18855e-05	0.00343805	0.00317122	ATP5PF/ATP5MC2/SAMM50/APOO/TIMM10/ATP5MC3/AGK/ATP5MG/TMEM11	9
BP	GO:0009163	nucleoside biosynthetic process	9/820	43/18493	9.18855e-05	0.00343805	0.00317122	NMRK1/IMPDH2/PUDP/ADAL/HPRT1/UCK2/DCK/NME2/ADK	9
BP	GO:0015988	energy coupled proton transmembrane transport, against electrochemical gradient	8/820	34/18493	9.38245e-05	0.00347839	0.00320843	ATP5MC2/ATP6V1A/ATP5MC3/ATP6V0E2/ATP6V0D1/ATP6V1E1/ATP6V1F/ATP6V0B	8
CC	GO:0034708	methyltransferase complex	14/862	116/19659	0.000556191	0.00434707	0.00331249	ASH2L/SNRPD2/RBBP5/INO80C/CLNS1A/WDR77/SNRPB/ERH/WDR82/METTL1/SNRPF/RUVBL2/DPY30/PRMT1	14
CC	GO:0000781	chromosome, telomeric region	17/862	158/19659	0.000584089	0.00448424	0.00341702	THOC5/H2AFY/NSMCE2/PPP1CA/TINF2/RPA2/FEN1/STN1/MCM6/WDR82/THOC7/APEX1/POT1/ALYREF/RAD51D/THOC3/NHP2	17
CC	GO:0000178	exosome (RNase complex)	6/862	25/19659	0.000603938	0.00448424	0.00341702	EXOSC5/EXOSC6/EXOSC1/EXOSC2/EXOSC4/EXOSC7	6
CC	GO:0005719	nuclear euchromatin	6/862	25/19659	0.000603938	0.00448424	0.00341702	ASH2L/TRNP1/TBP/H2AFZ/ALKBH1/RUVBL2	6
CC	GO:1905354	exoribonuclease complex	6/862	25/19659	0.000603938	0.00448424	0.00341702	EXOSC5/EXOSC6/EXOSC1/EXOSC2/EXOSC4/EXOSC7	6
BP	GO:0006890	retrograde vesicle-mediated transport, Golgi to ER	13/820	86/18493	0.000101295	0.00372121	0.0034324	KLC1/TMED2/ARF4/COPZ1/ARFGAP3/BNIP1/ARF5/RINT1/PITPNB/COPA/RAB1A/KIFAP3/COPE	13
BP	GO:0046434	organophosphate catabolic process	22/820	203/18493	0.000102692	0.00373854	0.00344838	MLYCD/ECD/PGAM1/ITPA/HPRT1/ACOT7/SMPD1/HK1/VCP/TIGAR/ACAT1/HINT1/INPP5F/PFKM/ENTPD3/PGAM4/GPI/PDE7A/OCRL/PRKAG1/LDHA/DCTPP1	22
CC	GO:0097542	ciliary tip	8/862	45/19659	0.000673493	0.00493895	0.00376351	DYNLRB1/IFT52/IFT46/HSPB11/IFT27/DYNLL2/DYNC2LI1/KIFAP3	8
CC	GO:0016592	mediator complex	7/862	35/19659	0.000696979	0.00504885	0.00384725	MED30/MED10/MED28/MED19/CCNC/MED8/MED27	7
BP	GO:0000291	nuclear-transcribed mRNA catabolic process, exonucleolytic	8/820	35/18493	0.000116938	0.00421915	0.00389169	EXOSC5/WDR61/EXOSC6/EXOSC1/LSM7/EXOSC2/EXOSC4/EXOSC7	8
BP	GO:0016075	rRNA catabolic process	6/820	19/18493	0.000123186	0.00436661	0.00402771	EXOSC5/EXOSC6/EXOSC2/EXOSC4/PELO/EXOSC7	6
BP	GO:0070987	error-free translesion synthesis	6/820	19/18493	0.000123186	0.00436661	0.00402771	RPA3/RFC2/RPA2/VCP/RFC4/UBB	6
CC	GO:0030532	small nuclear ribonucleoprotein complex	13/862	106/19659	0.000743121	0.00531824	0.00405253	SNRPD2/LSM7/SF3B5/SNRPA1/ZMAT2/SNU13/GEMIN4/SNRPB/CD2BP2/SNRNP40/PPIH/LSM8/SNRPF	13
CC	GO:0030120	vesicle coat	9/862	57/19659	0.000778975	0.00550847	0.00419748	CLTB/AP1S1/NECAP1/COPZ1/ARFGAP3/PDCD6/COPA/COPE/CLTA	9
MF	GO:0016829	lyase activity	21/823	183/17632	0.000131587	0.00482925	0.00422464	MLYCD/GOT1/CLYBL/GLO1/PTS/HACL1/UROD/HACD3/PARK7/ACO2/MGST3/ALKBH1/POLB/NAXD/ADSL/UROS/ACAT1/AUH/APEX1/PTGES2/APIP	21
CC	GO:0030663	COPI-coated vesicle membrane	5/862	18/19659	0.000851472	0.0058811	0.00448143	TMED2/COPZ1/ARFGAP3/COPA/COPE	5
CC	GO:0034719	SMN-Sm protein complex	5/862	18/19659	0.000851472	0.0058811	0.00448143	SNRPD2/GEMIN6/GEMIN4/SNRPB/SNRPF	5
BP	GO:0071806	protein transmembrane transport	11/820	66/18493	0.000140335	0.00493125	0.00454852	TIMM17A/SRP54/GRPEL1/TIMM23/GRPEL2/PEX7/SRP9/TIMM10/AGK/SEC61G/TIMM21	11
BP	GO:1990542	mitochondrial transmembrane transport	13/820	89/18493	0.000144815	0.00504479	0.00465326	ATP5PF/TIMM17A/COX5B/GRPEL1/TIMM23/GRPEL2/TIMM10/SLC25A36/AGK/MRPL18/ATP5MG/CYC1/TIMM21	13
CC	GO:0005681	spliceosomal complex	18/862	179/19659	0.000911806	0.00622543	0.00474382	SNRPD2/LSM7/SF3B5/SNRPA1/CWC15/CDC40/ZMAT2/SNU13/PRPF19/SNRPB/SNRNP40/PPIH/LSM8/PPIL1/SNRPF/PPIE/ALYREF/SNRNP25	18
CC	GO:0005689	U12-type spliceosomal complex	6/862	27/19659	0.000936636	0.00631284	0.00481043	SNRPD2/LSM7/SF3B5/SNRPB/SNRPF/SNRNP25	6
CC	GO:0000276	mitochondrial proton-transporting ATP synthase complex, coupling factor F(o)	4/862	11/19659	0.000945864	0.00631284	0.00481043	ATP5PF/ATP5MC2/ATP5MC3/ATP5MG	4
BP	GO:0071027	nuclear RNA surveillance	5/820	13/18493	0.000161807	0.00552718	0.0050982	EXOSC5/EXOSC6/EXOSC2/EXOSC4/EXOSC7	5
BP	GO:0071028	nuclear mRNA surveillance	5/820	13/18493	0.000161807	0.00552718	0.0050982	EXOSC5/EXOSC6/EXOSC2/EXOSC4/EXOSC7	5
BP	GO:0043687	post-translational protein modification	32/820	361/18493	0.000162765	0.00552718	0.0050982	FN3KRP/PSMB6/CUL2/FBXL5/PDIA6/PSMC4/PSMA1/RBBP5/ELOC/CHM/LGALS1/PSMD4/PSMD8/PSMB4/PSMB5/PSMB3/MGAT4A/COPS7A/COPS6/PSMB2/COPS3/PSMB1/ATG7/ERCC8/DCUN1D1/PSMB7/RAB1A/LCMT1/FBXO21/ATG16L1/DCAF4/FBXW11	32
BP	GO:0065002	intracellular protein transmembrane transport	10/820	57/18493	0.000180752	0.00608683	0.00561442	TIMM17A/SRP54/GRPEL1/TIMM23/GRPEL2/PEX7/SRP9/TIMM10/AGK/TIMM21	10
CC	GO:0005732	small nucleolar ribonucleoprotein complex	6/862	28/19659	0.00114835	0.00753403	0.00574097	POP7/SNU13/SNRNP40/SNRPF/NHP2/NOP10	6
CC	GO:0046540	U4/U6 x U5 tri-snRNP complex	7/862	38/19659	0.00116689	0.00753403	0.00574097	SNRPD2/LSM7/ZMAT2/SNU13/SNRPB/PPIH/LSM8	7
CC	GO:0097526	spliceosomal tri-snRNP complex	7/862	38/19659	0.00116689	0.00753403	0.00574097	SNRPD2/LSM7/ZMAT2/SNU13/SNRPB/PPIH/LSM8	7
BP	GO:1901659	glycosyl compound biosynthetic process	9/820	47/18493	0.000189442	0.00628613	0.00579825	NMRK1/IMPDH2/PUDP/ADAL/HPRT1/UCK2/DCK/NME2/ADK	9
BP	GO:0006839	mitochondrial transport	24/820	241/18493	0.000189782	0.00628613	0.00579825	ATP5PF/TIMM17A/COX5B/GRPEL1/SAMM50/UBL5/TIMM23/GRPEL2/GDAP1/PMPCB/PARL/ALKBH7/TIMM10/SLC25A36/AGK/TIMM10B/HTRA2/MRPL18/ATP5MG/CYC1/TMEM14C/TIMM21/YWHAB/HAX1	24
MF	GO:0019843	rRNA binding	11/823	65/17632	0.000190529	0.00665943	0.00582569	NGRN/MRPL11/MRPL20/MRPS27/FASTKD5/IMP3/RPLP0/MRPL18/MRPS17/MRPS7/MRPS11	11
CC	GO:0030684	preribosome	10/862	73/19659	0.00126627	0.00808781	0.00616296	UTP14A/NGDN/RSL1D1/IMP3/SNU13/EBNA1BP2/WDR12/ZNF622/UTP11/WDR46	10
CC	GO:0097525	spliceosomal snRNP complex	12/862	99/19659	0.00129968	0.00821287	0.00625825	SNRPD2/LSM7/SF3B5/SNRPA1/ZMAT2/SNU13/SNRPB/CD2BP2/SNRNP40/PPIH/LSM8/SNRPF	12
MF	GO:0019829	cation-transporting ATPase activity	11/823	66/17632	0.000219139	0.00731128	0.00639593	ATP5MC2/ATP6V1A/ATP5MC3/ATP6V0E2/ATP6V0D1/ATP6V1D/ATP6V1E1/ATP5MG/ATP6V1F/ATP5F1EP2/ATP6V0B	11
MF	GO:0016860	intramolecular oxidoreductase activity	9/823	46/17632	0.000233781	0.00737817	0.00645444	PDIA6/GNPDA2/ENOPH1/PIGK/EBPL/EBP/GPI/GLRX2/PTGES2	9
MF	GO:0022853	active ion transmembrane transporter activity	11/823	67/17632	0.0002513	0.00737817	0.00645444	ATP5MC2/ATP6V1A/ATP5MC3/ATP6V0E2/ATP6V0D1/ATP6V1D/ATP6V1E1/ATP5MG/ATP6V1F/ATP5F1EP2/ATP6V0B	11
MF	GO:0042625	ATPase coupled ion transmembrane transporter activity	11/823	67/17632	0.0002513	0.00737817	0.00645444	ATP5MC2/ATP6V1A/ATP5MC3/ATP6V0E2/ATP6V0D1/ATP6V1D/ATP6V1E1/ATP5MG/ATP6V1F/ATP5F1EP2/ATP6V0B	11
CC	GO:0005675	transcription factor TFIIH holo complex	4/862	12/19659	0.00136977	0.00856466	0.00652632	ERCC3/GTF2H3/CDK7/GTF2H4	4
BP	GO:0006734	NADH metabolic process	8/820	38/18493	0.000215986	0.00709592	0.00654519	MDH1/PGAM1/HK1/VCP/TIGAR/PFKM/MDH2/GPI	8
BP	GO:0002181	cytoplasmic translation	13/820	93/18493	0.000227189	0.00738118	0.00680831	RPL17/EIF3I/EIF3H/DHX9/RBM4/GSPT2/RPLP0/EIF3L/DPH5/HSPA14/RPS21/RWDD1/DPH3	13
BP	GO:0006293	nucleotide-excision repair, preincision complex stabilization	6/820	21/18493	0.000228322	0.00738118	0.00680831	ERCC3/RPA3/GTF2H3/GTF2H5/RPA2/GTF2H4	6
MF	GO:0019205	nucleobase-containing compound kinase activity	9/823	47/17632	0.000277328	0.00782917	0.00684898	CLP1/NMRK1/MPP1/UCK2/SUCLG1/DCK/NME2/DGUOK/ADK	9
BP	GO:0022618	ribonucleoprotein complex assembly	26/820	275/18493	0.000240459	0.00759958	0.00700976	CLP1/MRPL22/SNRPD2/EIF3I/PIH1D1/OGFOD1/EIF3H/MRTO4/MRPL11/DHX9/MRPL20/GEMIN6/EIF2A/CLNS1A/RPLP0/EIF3L/SNU13/PRPF19/GEMIN4/SNRPB/MTERF3/CD2BP2/MRPS7/SNRPF/RUVBL2/MRPS11	26
BP	GO:0019362	pyridine nucleotide metabolic process	17/820	145/18493	0.000240719	0.00759958	0.00700976	ECD/MDH1/NMRK1/RPE/PGAM1/NAXE/PDHB/HK1/VCP/NAXD/TIGAR/PFKM/MDH2/PGAM4/GPI/PRKAG1/LDHA	17
BP	GO:0046496	nicotinamide nucleotide metabolic process	17/820	145/18493	0.000240719	0.00759958	0.00700976	ECD/MDH1/NMRK1/RPE/PGAM1/NAXE/PDHB/HK1/VCP/NAXD/TIGAR/PFKM/MDH2/PGAM4/GPI/PRKAG1/LDHA	17
MF	GO:0043021	ribonucleoprotein complex binding	16/823	128/17632	0.000307308	0.00829175	0.00725364	SRP54/DHX9/PPP1CA/GUF1/SRP68/MRPS27/OXA1L/EIF2A/MALSU1/SRP9/WDR12/PELO/CD2BP2/PPIH/LETMD1/PQBP1	16
MF	GO:0016667	oxidoreductase activity, acting on a sulfur group of donors	10/823	58/17632	0.000316306	0.00829175	0.00725364	PDIA6/CCS/GLRX5/GSTO1/TXN/GSR/MSRA/GLRX2/PTGES2/PRDX3	10
BP	GO:0099132	ATP hydrolysis coupled cation transmembrane transport	10/820	60/18493	0.000279929	0.00876895	0.00808837	ATP5MC2/ATP6V1A/ATP5MC3/ATP6V0E2/ATP6V0D1/ATP6V1E1/ATP5MG/ATP6V1F/ATP5F1EP2/ATP6V0B	10
MF	GO:0036442	proton-exporting ATPase activity	7/823	30/17632	0.000373076	0.00944269	0.00826049	ATP6V1A/ATP6V0E2/ATP6V0D1/ATP6V1D/ATP6V1E1/ATP6V1F/ATP6V0B	7
CC	GO:0005782	peroxisomal matrix	8/862	52/19659	0.00179523	0.0109935	0.00837709	MLYCD/ACOT8/FAR2/ACOT2/HACL1/PEX7/AMACR/PRDX5	8
CC	GO:0031907	microbody lumen	8/862	52/19659	0.00179523	0.0109935	0.00837709	MLYCD/ACOT8/FAR2/ACOT2/HACL1/PEX7/AMACR/PRDX5	8
CC	GO:0045263	proton-transporting ATP synthase complex, coupling factor F(o)	4/862	13/19659	0.00191029	0.0114618	0.00873393	ATP5PF/ATP5MC2/ATP5MC3/ATP5MG	4
CC	GO:0048188	Set1C/COMPASS complex	4/862	13/19659	0.00191029	0.0114618	0.00873393	ASH2L/RBBP5/WDR82/DPY30	4
BP	GO:0035735	intraciliary transport involved in cilium assembly	8/820	40/18493	0.000314047	0.00976204	0.00900438	DYNLRB1/IFT52/IFT46/HSPB11/IFT27/DYNLL2/DYNC2LI1/KIFAP3	8
MF	GO:0015036	disulfide oxidoreductase activity	8/823	40/17632	0.000442711	0.0105182	0.00920139	PDIA6/CCS/GLRX5/GSTO1/TXN/GSR/GLRX2/PTGES2	8
MF	GO:0019206	nucleoside kinase activity	5/823	15/17632	0.000444231	0.0105182	0.00920139	NMRK1/UCK2/DCK/DGUOK/ADK	5
BP	GO:0009154	purine ribonucleotide catabolic process	7/820	31/18493	0.000339496	0.0104725	0.00965974	MLYCD/ITPA/HPRT1/ACOT7/ACAT1/HINT1/PDE7A	7
BP	GO:1904874	positive regulation of telomerase RNA localization to Cajal body	5/820	15/18493	0.000350564	0.0105796	0.00975845	CCT2/RUVBL2/CCT3/NHP2/NOP10	5
BP	GO:0042273	ribosomal large subunit biogenesis	11/820	73/18493	0.000350819	0.0105796	0.00975845	MRTO4/MRPL11/MRPL20/RSL1D1/MALSU1/RPLP0/SNU13/EBNA1BP2/WDR12/ZNF622/NHP2	11
BP	GO:0042278	purine nucleoside metabolic process	11/820	73/18493	0.000350819	0.0105796	0.00975845	IMPDH2/ENOPH1/ADAL/MPP1/HPRT1/GMPR2/OARD1/NME2/DGUOK/ADK/APIP	11
BP	GO:0072524	pyridine-containing compound metabolic process	17/820	150/18493	0.000360604	0.0107941	0.00995632	ECD/MDH1/NMRK1/RPE/PGAM1/NAXE/PDHB/HK1/VCP/NAXD/TIGAR/PFKM/MDH2/PGAM4/GPI/PRKAG1/LDHA	17
BP	GO:0006790	sulfur compound metabolic process	31/820	362/18493	0.000373786	0.0110669	0.010208	MLYCD/ACSL3/ACOT8/MAT2B/GSS/FAR2/IMPAD1/GLO1/ENOPH1/ACOT2/ARSB/MCEE/ISCU/PDHB/ACOT7/PARK7/MGST3/PCCB/SNCA/AKR1A1/SUCLG1/HMGCS1/ACAT1/GSTO1/ACOT13/GSR/MSRA/GLRX2/LIAS/NFU1/APIP	31
BP	GO:0044743	protein transmembrane import into intracellular organelle	8/820	41/18493	0.000375196	0.0110669	0.010208	TIMM17A/GRPEL1/TIMM23/GRPEL2/PEX7/TIMM10/AGK/TIMM21	8
CC	GO:0099023	tethering complex	9/862	66/19659	0.00225773	0.0134109	0.0102192	EXOC6/VPS33A/COG8/EXOC2/TRAPPC2L/COG6/RINT1/EXOC5/TRAPPC4	9
BP	GO:0006353	DNA-templated transcription, termination	11/820	74/18493	0.000395847	0.0115914	0.0106918	CLP1/DHX9/TBP/ERCC3/GTF2H3/GTF2H5/SNRPB/CDK7/GTF2H4/POLR3K/SNRPF	11
BP	GO:0033865	nucleoside bisphosphate metabolic process	16/820	138/18493	0.000411767	0.0118011	0.0108851	MLYCD/ACSL3/HMGCR/ACOT8/FAR2/IMPAD1/ACOT2/MCEE/PDHB/ACOT7/PANK4/SNCA/SUCLG1/HMGCS1/ACAT1/ACOT13	16
BP	GO:0033875	ribonucleoside bisphosphate metabolic process	16/820	138/18493	0.000411767	0.0118011	0.0108851	MLYCD/ACSL3/HMGCR/ACOT8/FAR2/IMPAD1/ACOT2/MCEE/PDHB/ACOT7/PANK4/SNCA/SUCLG1/HMGCS1/ACAT1/ACOT13	16
BP	GO:0034032	purine nucleoside bisphosphate metabolic process	16/820	138/18493	0.000411767	0.0118011	0.0108851	MLYCD/ACSL3/HMGCR/ACOT8/FAR2/IMPAD1/ACOT2/MCEE/PDHB/ACOT7/PANK4/SNCA/SUCLG1/HMGCS1/ACAT1/ACOT13	16
BP	GO:0009261	ribonucleotide catabolic process	7/820	32/18493	0.00041809	0.0118979	0.0109745	MLYCD/ITPA/HPRT1/ACOT7/ACAT1/HINT1/PDE7A	7
BP	GO:0016073	snRNA metabolic process	13/820	99/18493	0.000424334	0.0119911	0.0110605	EXOSC5/EXOSC6/ZNF143/TBP/EXOSC2/GTF2B/EXOSC4/GTF2A2/RPRD1A/CDK7/EXOSC7/NHP2/NOP10	13
CC	GO:0000109	nucleotide-excision repair complex	4/862	14/19659	0.00258229	0.015038	0.0114591	CETN2/ERCC3/ERCC8/EFCAB11	4
CC	GO:0000346	transcription export complex	4/862	14/19659	0.00258229	0.015038	0.0114591	THOC5/THOC7/ALYREF/THOC3	4
CC	GO:0000791	euchromatin	6/862	33/19659	0.00280202	0.0161592	0.0123134	ASH2L/TRNP1/TBP/H2AFZ/ALKBH1/RUVBL2	6
BP	GO:0043174	nucleoside salvage	5/820	16/18493	0.000491382	0.0137894	0.0127192	PUDP/HPRT1/UCK2/DCK/ADK	5
MF	GO:0000979	RNA polymerase II core promoter sequence-specific DNA binding	6/823	24/17632	0.000662937	0.0152061	0.0133024	H2AFY/TBP/H2AFZ/TBPL1/GTF2B/RUVBL2	6
CC	GO:1990391	DNA repair complex	7/862	45/19659	0.00321762	0.0183776	0.0140038	PMS2/CETN2/ERCC3/ATP23/MLH1/ERCC8/EFCAB11	7
CC	GO:0005750	mitochondrial respiratory chain complex III	4/862	15/19659	0.00340019	0.0188758	0.0143835	UQCRQ/UQCRC1/PMPCB/CYC1	4
CC	GO:0030126	COPI vesicle coat	4/862	15/19659	0.00340019	0.0188758	0.0143835	COPZ1/ARFGAP3/COPA/COPE	4
CC	GO:0045275	respiratory chain complex III	4/862	15/19659	0.00340019	0.0188758	0.0143835	UQCRQ/UQCRC1/PMPCB/CYC1	4
MF	GO:0001016	RNA polymerase III regulatory region DNA binding	4/823	10/17632	0.000789386	0.0170414	0.0149079	BRF2/TBP/TBPL1/PRDX5	4
MF	GO:0034596	phosphatidylinositol phosphate 4-phosphatase activity	4/823	10/17632	0.000789386	0.0170414	0.0149079	INPP4A/FIG4/INPP5F/OCRL	4
BP	GO:0072329	monocarboxylic acid catabolic process	15/820	129/18493	0.000598203	0.0166713	0.0153774	MLYCD/ACOT8/ACAT2/ETFA/HACL1/PEX7/MCEE/ACOT7/AMACR/AKR1A1/IDNK/ACAT1/PECR/AUH/ACBD5	15
BP	GO:0070646	protein modification by small protein removal	26/820	292/18493	0.000604602	0.0167342	0.0154355	USP11/PSMB6/SENP5/PSMC4/ACTR8/PSMA1/PSMD4/INO80C/PSMD8/PSMB4/SNX3/PSMB5/PARK7/PSMB3/COPS7A/ABRAXAS2/COPS6/PSMB2/POLB/COPS3/VCP/BABAM2/PSMB1/PSMB7/BABAM1/UBB	26
BP	GO:0007033	vacuole organization	17/820	157/18493	0.000613205	0.0168569	0.0155486	VPS33A/LAPTM4B/VMP1/ARSB/CCDC115/MAP1LC3A/ATG7/EMC6/UBQLN1/FIG4/RNF5/RAB1A/MFSD8/FEZ1/ARF1/GBA/ATG16L1	17
BP	GO:0006637	acyl-CoA metabolic process	13/820	103/18493	0.000624258	0.0169304	0.0156164	MLYCD/ACSL3/ACOT8/FAR2/ACOT2/MCEE/PDHB/ACOT7/SNCA/SUCLG1/HMGCS1/ACAT1/ACOT13	13
BP	GO:0035383	thioester metabolic process	13/820	103/18493	0.000624258	0.0169304	0.0156164	MLYCD/ACSL3/ACOT8/FAR2/ACOT2/MCEE/PDHB/ACOT7/SNCA/SUCLG1/HMGCS1/ACAT1/ACOT13	13
MF	GO:0008135	translation factor activity, RNA binding	12/823	89/17632	0.000858521	0.0180044	0.0157503	EIF3I/EIF3H/EIF2B2/GTF2H3/GSPT2/EIF2A/EIF4E2/GATB/EIF2B1/EIF3L/EIF4E3/TSFM	12
BP	GO:0016241	regulation of macroautophagy	17/820	158/18493	0.00065946	0.0177658	0.016387	ATP6V1A/CDK5R1/LAMTOR5/PIM2/LAMTOR2/CDK5/RRAGA/ATP6V0E2/HTRA2/TIGAR/ATP6V0D1/ATP6V1D/ATP6V1E1/RNF5/FEZ1/ATP6V0B/GBA	17
BP	GO:0006457	protein folding	21/820	218/18493	0.000722504	0.0193354	0.0178347	PEX19/DNAJA3/GRPEL1/CCT2/PDIA6/PDCL/FKBP1A/PFDN1/GRPEL2/TBCA/TTC1/VCP/EMC6/HSPA14/EMC4/PPIH/PPIL1/RUVBL2/PPID/PPIE/CCT3	21
MF	GO:0048037	cofactor binding	39/823	495/17632	0.00101727	0.020741	0.0181443	GOT1/MDH1/HMGCR/THAP4/SDHB/OGFOD1/GSS/IDH3A/ETFA/HACL1/ISCU/TPMT/ACOT7/ACO2/COQ10B/NDUFA9/CRYZL1/ACAD9/SUCLG1/NUDT6/NDUFV1/SRD5A1/GLRX5/ACAT1/RFESD/IDH3G/VKORC1L1/CYC1/GSR/ACAD8/GLRX2/PTGES2/PRMT1/IDH3B/LIAS/NFU1/ACBD5/SDHD/LDHA	39
CC	GO:0005786	signal recognition particle, endoplasmic reticulum targeting	4/862	16/19659	0.00437793	0.0240786	0.018348	SRP54/SRP68/SRP9/SRP14	4
CC	GO:0005798	Golgi-associated vesicle	16/862	175/19659	0.0044588	0.0242984	0.0185155	TMED2/CLTB/AP1S1/COPZ1/CCDC115/ARFGAP3/SPG21/PDCD6/CNIH1/TMED4/COPA/ZDHHC13/ARF1/COPE/CLTA/OCRL	16
MF	GO:0016854	racemase and epimerase activity	5/823	18/17632	0.00112774	0.022372	0.0195711	RPE/NAXE/MCEE/AMACR/GALE	5
BP	GO:0070911	global genome nucleotide-excision repair	6/820	26/18493	0.000801393	0.0213055	0.0196519	CETN2/ERCC3/GTF2H3/GTF2H5/GTF2H4/UBB	6
BP	GO:0008380	RNA splicing	36/820	463/18493	0.000810649	0.0214107	0.0197489	ECD/CLP1/THOC5/SNRPD2/LSM7/UBL5/SF3B5/DHX9/SNRPA1/GEMIN6/RBM4/CWC15/CLNS1A/CDC40/ZMAT2/DDX47/SNU13/PRPF19/GEMIN4/SRSF8/SNRPB/SRSF7/RTCB/CD2BP2/SNRNP40/PPIH/THOC7/LSM8/PPIL1/SNRPF/PPP2CA/PQBP1/PPIE/ALYREF/THOC3/SNRNP25	36
BP	GO:0009062	fatty acid catabolic process	13/820	106/18493	0.00082184	0.0215653	0.0198916	MLYCD/ACOT8/ACAT2/ETFA/HACL1/PEX7/MCEE/ACOT7/AMACR/ACAT1/PECR/AUH/ACBD5	13
CC	GO:0032040	small-subunit processome	6/862	37/19659	0.00507013	0.0273787	0.0208627	UTP14A/NGDN/IMP3/SNU13/UTP11/WDR46	6
BP	GO:0006361	transcription initiation from RNA polymerase I promoter	7/820	36/18493	0.000888718	0.0227517	0.0209859	PIH1D1/TBP/ERCC3/GTF2H3/GTF2H5/CDK7/GTF2H4	7
BP	GO:0033572	transferrin transport	7/820	36/18493	0.000888718	0.0227517	0.0209859	ATP6V1A/ATP6V0E2/ATP6V0D1/ATP6V1D/ATP6V1E1/ATP6V1F/ATP6V0B	7
BP	GO:0042455	ribonucleoside biosynthetic process	7/820	36/18493	0.000888718	0.0227517	0.0209859	NMRK1/IMPDH2/ADAL/HPRT1/UCK2/NME2/ADK	7
BP	GO:0009200	deoxyribonucleoside triphosphate metabolic process	5/820	18/18493	0.000895203	0.0227517	0.0209859	TBPL1/ITPA/DGUOK/ADK/DCTPP1	5
BP	GO:1904872	regulation of telomerase RNA localization to Cajal body	5/820	18/18493	0.000895203	0.0227517	0.0209859	CCT2/RUVBL2/CCT3/NHP2/NOP10	5
CC	GO:0005774	vacuolar membrane	29/862	397/19659	0.00520488	0.0278531	0.0212243	SLC22A17/VPS33A/CYB561/LAPTM4B/VMP1/NDUFC2/CCZ1/ATP6V1A/AP1S1/HPS6/CCDC115/LAMTOR5/LAMTOR2/NEU1/AP1S2/GLIPR1/MAP1LC3A/TMEM192/RRAGA/TMEM59/ATP6V0D1/ATP6V1D/ATP6V1E1/ATP6V1F/MFSD8/CLTA/ATP6V0B/GBA/ATG16L1	29
BP	GO:0007018	microtubule-based movement	24/820	269/18493	0.000937619	0.0236808	0.0218428	KLC1/DYNLRB1/AP3S1/TMEM108/IFT52/IFT46/SPA17/HSPB11/ROPN1L/TCTEX1D2/KATNB1/IFT27/RFX3/CFAP298/DYNLL2/ACTR10/RABL2B/DYNC2LI1/DPCD/CFAP20/RAB1A/KIFAP3/TTLL1/UBB	24
MF	GO:0016866	intramolecular transferase activity	6/823	27/17632	0.00129367	0.0249882	0.0218598	PGAM1/PUS7L/PMM1/RPUSD3/PGAM4/GPI	6
BP	GO:0072528	pyrimidine-containing compound biosynthetic process	9/820	58/18493	0.000958375	0.0240546	0.0221877	AGPAT5/PRPS1/NMRK1/TBPL1/PUDP/UCK2/ERH/DCK/NME2	9
CC	GO:0033178	proton-transporting two-sector ATPase complex, catalytic domain	4/862	17/19659	0.00552873	0.029322	0.0223435	ATP6V1A/ATP6V1E1/ATP6V1F/ATP5F1EP2	4
BP	GO:0006107	oxaloacetate metabolic process	4/820	11/18493	0.000986102	0.0243662	0.0224751	GOT1/MDH1/MDH2/NIT2	4
BP	GO:0018065	protein-cofactor linkage	4/820	11/18493	0.000986102	0.0243662	0.0224751	NNAT/GLRX5/LIPT1/LIAS	4
BP	GO:0046128	purine ribonucleoside metabolic process	10/820	70/18493	0.000988877	0.0243662	0.0224751	IMPDH2/ENOPH1/ADAL/MPP1/HPRT1/GMPR2/NME2/DGUOK/ADK/APIP	10
MF	GO:0140101	catalytic activity, acting on a tRNA	14/823	120/17632	0.00141592	0.0266483	0.023312	MTFMT/POP7/QTRT2/GATB/ALKBH1/EARS2/PTRH1/DTD1/TARS2/FARSA/GATC/RPP40/METTL1/PTRH2	14
BP	GO:0009119	ribonucleoside metabolic process	12/820	96/18493	0.00108742	0.0266319	0.024565	NMRK1/IMPDH2/ENOPH1/ADAL/MPP1/HPRT1/GMPR2/UCK2/NME2/DGUOK/ADK/APIP	12
BP	GO:0008033	tRNA processing	14/820	123/18493	0.00111012	0.027024	0.0249266	CLP1/MTFMT/POP7/LAGE3/QTRT2/ALKBH1/TP53RK/RTCB/POLR3K/GRSF1/RPP40/METTL1/DPH3/ELP5	14
BP	GO:0043039	tRNA aminoacylation	8/820	48/18493	0.00112726	0.0270383	0.0249398	AIMP2/EEF1E1/GATB/EARS2/TARS2/FARSA/PPA1/GATC	8
BP	GO:0070534	protein K63-linked ubiquitination	8/820	48/18493	0.00112726	0.0270383	0.0249398	UBE2E2/UBE2T/UBE2G1/UBE2V1/UBE2S/PRPF19/RNF5/STUB1	8
BP	GO:0034599	cellular response to oxidative stress	25/820	289/18493	0.00115197	0.0270383	0.0249398	BRF2/ZNF277/TPM1/PARK7/MAPK13/SNCA/CCS/ZNF622/MAP1LC3A/HTRA2/ATG7/UBQLN1/VKORC1L1/PDGFD/RWDD1/PRDX5/TXN/ADNP2/GSR/NME2/GLRX2/APEX1/NUDT2/PRDX2/PRDX3	25
BP	GO:0016074	snoRNA metabolic process	5/820	19/18493	0.00117092	0.0270383	0.0249398	EXOSC5/EXOSC6/EXOSC2/EXOSC4/NOP10	5
BP	GO:0030150	protein import into mitochondrial matrix	5/820	19/18493	0.00117092	0.0270383	0.0249398	TIMM17A/GRPEL1/TIMM23/GRPEL2/TIMM21	5
BP	GO:0090670	RNA localization to Cajal body	5/820	19/18493	0.00117092	0.0270383	0.0249398	CCT2/RUVBL2/CCT3/NHP2/NOP10	5
BP	GO:0090671	telomerase RNA localization to Cajal body	5/820	19/18493	0.00117092	0.0270383	0.0249398	CCT2/RUVBL2/CCT3/NHP2/NOP10	5
BP	GO:0090672	telomerase RNA localization	5/820	19/18493	0.00117092	0.0270383	0.0249398	CCT2/RUVBL2/CCT3/NHP2/NOP10	5
BP	GO:0090685	RNA localization to nucleus	5/820	19/18493	0.00117092	0.0270383	0.0249398	CCT2/RUVBL2/CCT3/NHP2/NOP10	5
BP	GO:0016052	carbohydrate catabolic process	16/820	152/18493	0.00118686	0.0270966	0.0249935	ECD/PPP1CA/RPE/PGAM1/GK/HK1/NEU1/AKR1A1/IDNK/TIGAR/GALE/PFKM/PGAM4/GPI/PRKAG1/LDHA	16
BP	GO:0016999	antibiotic metabolic process	16/820	152/18493	0.00118686	0.0270966	0.0249935	MDH1/SDHB/GNPDA2/IDH3A/PDHB/PARK7/ACO2/SNCA/SUCLG1/IDH3G/PRDX5/MDH2/IDH3B/PRDX2/PRDX3/SDHD	16
BP	GO:0015682	ferric iron transport	7/820	38/18493	0.00124409	0.028086	0.0259061	ATP6V1A/ATP6V0E2/ATP6V0D1/ATP6V1D/ATP6V1E1/ATP6V1F/ATP6V0B	7
BP	GO:0072512	trivalent inorganic cation transport	7/820	38/18493	0.00124409	0.028086	0.0259061	ATP6V1A/ATP6V0E2/ATP6V0D1/ATP6V1D/ATP6V1E1/ATP6V1F/ATP6V0B	7
MF	GO:0001046	core promoter sequence-specific DNA binding	7/823	38/17632	0.00167158	0.0299253	0.0261788	H2AFY/PIH1D1/TBP/H2AFZ/TBPL1/GTF2B/RUVBL2	7
MF	GO:0061631	ubiquitin conjugating enzyme activity	7/823	38/17632	0.00167158	0.0299253	0.0261788	UBE2E2/UBE2T/UBE2G1/UBE2V1/UBE2S/UBE2Z/UBE2A	7
BP	GO:0006979	response to oxidative stress	34/820	441/18493	0.0012905	0.0289285	0.0266833	BRF2/H2AFY/ZNF277/GSS/ERCC3/TPM1/NDUFA12/PSMB5/PARK7/MAPK13/SNCA/CCS/ZNF622/MAP1LC3A/HTRA2/ATG7/ERCC8/UBQLN1/VKORC1L1/PDGFD/RWDD1/PRDX5/TXN/ADNP2/GSR/MSRA/NME2/GLRX2/APEX1/NUDT2/PRDX2/LIAS/PRDX3/LDHA	34
BP	GO:0043038	amino acid activation	8/820	49/18493	0.00129573	0.0289285	0.0266833	AIMP2/EEF1E1/GATB/EARS2/TARS2/FARSA/PPA1/GATC	8
CC	GO:0030990	intraciliary transport particle	5/862	28/19659	0.00679483	0.035718	0.0272173	IFT52/IFT46/HSPB11/IFT27/DYNC2LI1	5
BP	GO:0031126	snoRNA 3'-end processing	4/820	12/18493	0.00142748	0.0316948	0.0292349	EXOSC5/EXOSC6/EXOSC2/EXOSC4	4
MF	GO:0015405	P-P-bond-hydrolysis-driven transmembrane transporter activity	14/823	124/17632	0.00193911	0.0338882	0.0296455	TIMM17A/ATP5MC2/TIMM23/ATP6V1A/ATP5MC3/ATP6V0E2/SEC61G/ATP6V0D1/ATP6V1D/ATP6V1E1/ATP5MG/ATP6V1F/ATP5F1EP2/ATP6V0B	14
CC	GO:0031461	cullin-RING ubiquitin ligase complex	14/862	153/19659	0.00746769	0.0389106	0.0296501	CUL2/FBXL5/CKS1B/UBE2S/PDCD6/CKS2/ANAPC10/ERCC8/ANAPC13/DMAC2/KCTD2/CRBN/DCAF4/FBXW11	14
CC	GO:0101002	ficolin-1-rich granule	16/862	185/19659	0.00754917	0.0389931	0.029713	ASAH1/COMMD3/PGAM1/IMPDH2/ARSB/PTPRN2/VCP/MAPK14/PSMB1/ATG7/ACTR10/PSMB7/GPI/NME2/PPIE/SRP14	16
BP	GO:0042276	error-prone translesion synthesis	5/820	20/18493	0.00150476	0.0332281	0.0306492	RPA3/RFC2/RPA2/RFC4/UBB	5
CC	GO:0033179	proton-transporting V-type ATPase, V0 domain	3/862	10/19659	0.00799752	0.0406028	0.0309396	ATP6V0E2/ATP6V0D1/ATP6V0B	3
CC	GO:0072546	ER membrane protein complex	3/862	10/19659	0.00799752	0.0406028	0.0309396	EMC6/EMC4/EMC7	3
BP	GO:1903578	regulation of ATP metabolic process	10/820	74/18493	0.00152775	0.0335525	0.0309484	ECD/PID1/PGAM1/COX7A2/PARK7/SNCA/VCP/UQCC2/TIGAR/PRKAG1	10
MF	GO:0015399	primary active transmembrane transporter activity	14/823	125/17632	0.00209235	0.0357159	0.0312443	TIMM17A/ATP5MC2/TIMM23/ATP6V1A/ATP5MC3/ATP6V0E2/SEC61G/ATP6V0D1/ATP6V1D/ATP6V1E1/ATP5MG/ATP6V1F/ATP5F1EP2/ATP6V0B	14
MF	GO:0016835	carbon-oxygen lyase activity	10/823	74/17632	0.00222719	0.0367637	0.032161	PTS/HACD3/PARK7/ACO2/ALKBH1/NAXD/UROS/AUH/APEX1/APIP	10
MF	GO:0061650	ubiquitin-like protein conjugating enzyme activity	7/823	40/17632	0.00227761	0.0367637	0.032161	UBE2E2/UBE2T/UBE2G1/UBE2V1/UBE2S/UBE2Z/UBE2A	7
MF	GO:0003743	translation initiation factor activity	8/823	51/17632	0.00233274	0.0367637	0.032161	EIF3I/EIF3H/EIF2B2/EIF2A/EIF4E2/EIF2B1/EIF3L/EIF4E3	8
MF	GO:0008094	DNA-dependent ATPase activity	11/823	87/17632	0.00235408	0.0367637	0.032161	DHX9/ERCC3/GTF2H3/RFC2/RAD51C/CDK7/MCM6/GTF2H4/RUVBL2/RFC4/RAD51D	11
CC	GO:0048500	signal recognition particle	4/862	19/19659	0.00839866	0.042278	0.0322161	SRP54/SRP68/SRP9/SRP14	4
MF	GO:0051536	iron-sulfur cluster binding	9/823	63/17632	0.00247763	0.0371139	0.0324674	SDHB/ISCU/ACO2/NDUFV1/GLRX5/RFESD/GLRX2/LIAS/NFU1	9
MF	GO:0051540	metal cluster binding	9/823	63/17632	0.00247763	0.0371139	0.0324674	SDHB/ISCU/ACO2/NDUFV1/GLRX5/RFESD/GLRX2/LIAS/NFU1	9
BP	GO:0000723	telomere maintenance	16/820	157/18493	0.00166808	0.0363898	0.0335655	CCT2/NSMCE2/TINF2/RPA3/RFC2/RPA2/FEN1/RAD51C/STN1/APEX1/POT1/CCT3/RFC4/RAD51D/NHP2/NOP10	16
BP	GO:0006301	postreplication repair	8/820	51/18493	0.00169249	0.0363898	0.0335655	RPA3/UBE2V1/RFC2/RPA2/VCP/UBE2A/RFC4/UBB	8
BP	GO:0072523	purine-containing compound catabolic process	8/820	51/18493	0.00169249	0.0363898	0.0335655	MLYCD/ITPA/ADAL/HPRT1/ACOT7/ACAT1/HINT1/PDE7A	8
BP	GO:0000288	nuclear-transcribed mRNA catabolic process, deadenylation-dependent decay	10/820	75/18493	0.00169423	0.0363898	0.0335655	EXOSC5/WDR61/EXOSC6/EXOSC1/LSM7/EXOSC2/EXOSC4/MLH1/CNOT9/EXOSC7	10
BP	GO:0090503	RNA phosphodiester bond hydrolysis, exonucleolytic	7/820	40/18493	0.00170197	0.0363898	0.0335655	EXOSC5/EXOSC6/EXOSC1/EXOSC2/EXOSC4/REXO2/EXOSC7	7
BP	GO:0042255	ribosome assembly	9/820	63/18493	0.00174946	0.0372083	0.0343205	MRPL22/MRTO4/MRPL11/MRPL20/EIF2A/RPLP0/MTERF3/MRPS7/MRPS11	9
CC	GO:0005874	microtubule	29/862	414/19659	0.00911056	0.0454762	0.0346532	KLC1/DYNLRB1/DCTN2/CALM3/CCT2/TUBG1/TCP11L1/TBCA/CDK5R1/KATNB1/MDM1/DCTN3/ABRAXAS2/POLB/STAU2/DYNLL2/MAP1LC3A/TUBB4B/CDK5/TUBGCP5/BEX4/DYNC2LI1/CFAP20/KIFAP3/KNSTRN/FEZ1/CCT3/TTLL1/NAV3	29
BP	GO:0070979	protein K11-linked ubiquitination	6/820	30/18493	0.00177704	0.037597	0.034679	UBE2E2/UBE2T/UBE2S/ANAPC10/ANAPC13/UBE2A	6
CC	GO:0030660	Golgi-associated vesicle membrane	11/862	111/19659	0.00949587	0.0470045	0.0358177	TMED2/CLTB/AP1S1/COPZ1/ARFGAP3/PDCD6/CNIH1/COPA/ZDHHC13/COPE/CLTA	11
MF	GO:0008276	protein methyltransferase activity	11/823	89/17632	0.00282239	0.0414327	0.0362454	ASH2L/PCMT1/SETMAR/FAM173B/RBBP5/WDR77/WDR82/DPY30/NTMT1/LCMT1/PRMT1	11
BP	GO:0009132	nucleoside diphosphate metabolic process	13/820	116/18493	0.00189658	0.0396662	0.0365876	ECD/PGAM1/MPP1/HK1/SUCLG1/TIGAR/PFKM/ENTPD3/PGAM4/GPI/NME2/PRKAG1/LDHA	13
BP	GO:0006479	protein methylation	17/820	174/18493	0.00191882	0.0396662	0.0365876	WDR61/ASH2L/PCMT1/H2AFY/PIH1D1/SETMAR/SATB1/FAM173B/RBBP5/WDR77/COPRS/SNRPB/WDR82/DPY30/NTMT1/LCMT1/PRMT1	17
BP	GO:0008213	protein alkylation	17/820	174/18493	0.00191882	0.0396662	0.0365876	WDR61/ASH2L/PCMT1/H2AFY/PIH1D1/SETMAR/SATB1/FAM173B/RBBP5/WDR77/COPRS/SNRPB/WDR82/DPY30/NTMT1/LCMT1/PRMT1	17
BP	GO:0000387	spliceosomal snRNP assembly	8/820	52/18493	0.00192392	0.0396662	0.0365876	SNRPD2/GEMIN6/CLNS1A/PRPF19/GEMIN4/SNRPB/CD2BP2/SNRPF	8
BP	GO:0070897	transcription preinitiation complex assembly	8/820	52/18493	0.00192392	0.0396662	0.0365876	TAF12/BRF2/PIH1D1/PSMC4/TBP/TBPL1/GTF2B/GTF2A2	8
CC	GO:0035861	site of double-strand break	7/862	55/19659	0.00987301	0.0484675	0.0369325	SETMAR/RPA3/RPA2/ARPC1A/PRPF19/VCP/ARPC4	7
CC	GO:0005868	cytoplasmic dynein complex	4/862	20/19659	0.0101402	0.0485749	0.0370144	DYNLRB1/TCTEX1D2/DYNLL2/DYNC2LI1	4
CC	GO:0030992	intraciliary transport particle B	4/862	20/19659	0.0101402	0.0485749	0.0370144	IFT52/IFT46/HSPB11/IFT27	4
CC	GO:0032806	carboxy-terminal domain protein kinase complex	4/862	20/19659	0.0101402	0.0485749	0.0370144	ERCC3/GTF2H3/CDK7/GTF2H4	4
BP	GO:0006220	pyrimidine nucleotide metabolic process	9/820	64/18493	0.00195729	0.0401492	0.0370331	AGPAT5/PRPS1/NMRK1/TBPL1/UCK2/ERH/DCK/NME2/DCTPP1	9
MF	GO:0051537	2 iron, 2 sulfur cluster binding	5/823	22/17632	0.00296836	0.0427212	0.0373726	SDHB/ISCU/GLRX5/RFESD/GLRX2	5
BP	GO:0031123	RNA 3'-end processing	15/820	146/18493	0.00212098	0.0428761	0.0395484	EXOSC5/CLP1/THOC5/EXOSC6/EXOSC2/CDC40/EXOSC4/SRSF7/RPS21/POLR3K/THOC7/GRSF1/EXOSC7/ALYREF/THOC3	15
BP	GO:0006363	termination of RNA polymerase I transcription	6/820	31/18493	0.00212205	0.0428761	0.0395484	TBP/ERCC3/GTF2H3/GTF2H5/CDK7/GTF2H4	6
BP	GO:0034661	ncRNA catabolic process	6/820	31/18493	0.00212205	0.0428761	0.0395484	EXOSC5/EXOSC6/EXOSC2/EXOSC4/PELO/EXOSC7	6
BP	GO:0000956	nuclear-transcribed mRNA catabolic process	19/820	207/18493	0.00221754	0.0445825	0.0411223	RPL17/EXOSC5/WDR61/EXOSC6/EXOSC1/LSM7/MRTO4/EXOSC2/GSPT2/RPLP0/EXOSC4/PELO/MLH1/RPS21/SMG8/CNOT9/EXOSC7/PPP2CA/RPL27	19
BP	GO:0016311	dephosphorylation	35/820	475/18493	0.00236508	0.0473133	0.0436412	INPP4A/CTDSPL2/CALM3/PTPRR/ACP1/PPP1R2/PPP1CA/IMPAD1/FKBP1A/PXYLP1/PUDP/ENOPH1/DUSP2/PTPRN2/SMPD1/DUSP28/RPRD1A/POLB/PSPH/PIN1/TIGAR/PTPN4/CD2BP2/FIG4/PPP1R7/SGPP2/INPP5F/PPP2CA/YWHAB/APEX1/GBA/ENSA/OCRL/FBXW11/NT5DC3	35
BP	GO:0051568	histone H3-K4 methylation	8/820	54/18493	0.00246117	0.048993	0.0451906	WDR61/ASH2L/H2AFY/PIH1D1/SETMAR/RBBP5/WDR82/DPY30	8
BP	GO:0006165	nucleoside diphosphate phosphorylation	11/820	92/18493	0.00247695	0.0490655	0.0452574	ECD/PGAM1/HK1/SUCLG1/TIGAR/PFKM/PGAM4/GPI/NME2/PRKAG1/LDHA	11
BP	GO:0042407	cristae formation	6/820	32/18493	0.00251528	0.0495816	0.0457335	ATP5PF/ATP5MC2/SAMM50/APOO/ATP5MC3/ATP5MG	6
BP	GO:0006413	translational initiation	18/820	194/18493	0.00254293	0.049802	0.0459368	RPL17/EIF3I/MTFMT/CDC123/EIF3H/PPP1CA/RBM4/EIF2B2/EIF2A/EIF4E2/RPLP0/EIF2B1/ALKBH1/EIF3L/PAIP2/EIF4E3/RPS21/RPL27	18
BP	GO:0019359	nicotinamide nucleotide biosynthetic process	12/820	106/18493	0.00256343	0.049802	0.0459368	ECD/NMRK1/PGAM1/NAXE/HK1/NAXD/TIGAR/PFKM/PGAM4/GPI/PRKAG1/LDHA	12
BP	GO:0019363	pyridine nucleotide biosynthetic process	12/820	106/18493	0.00256343	0.049802	0.0459368	ECD/NMRK1/PGAM1/NAXE/HK1/NAXD/TIGAR/PFKM/PGAM4/GPI/PRKAG1/LDHA	12
BP	GO:0006401	RNA catabolic process	27/820	340/18493	0.00258904	0.0499174	0.0460432	RPL17/EXOSC5/SLIRP/WDR61/EXOSC6/EXOSC1/LSM7/MRTO4/DHX9/EXOSC2/GSPT2/RPLP0/EXOSC4/FEN1/PELO/MAPK14/MLH1/RPS21/SMG8/CNOT9/EXOSC7/FASTKD3/PPP2CA/YWHAB/APEX1/RPL27/UBB	27
BP	GO:0000377	RNA splicing, via transesterification reactions with bulged adenosine as nucleophile	29/820	374/18493	0.00260643	0.0499174	0.0460432	CLP1/SNRPD2/LSM7/UBL5/SF3B5/DHX9/SNRPA1/GEMIN6/RBM4/CWC15/CLNS1A/CDC40/ZMAT2/SNU13/PRPF19/GEMIN4/SRSF8/SNRPB/SRSF7/CD2BP2/SNRNP40/PPIH/LSM8/PPIL1/SNRPF/PQBP1/PPIE/ALYREF/SNRNP25	29
BP	GO:0000398	mRNA splicing, via spliceosome	29/820	374/18493	0.00260643	0.0499174	0.0460432	CLP1/SNRPD2/LSM7/UBL5/SF3B5/DHX9/SNRPA1/GEMIN6/RBM4/CWC15/CLNS1A/CDC40/ZMAT2/SNU13/PRPF19/GEMIN4/SRSF8/SNRPB/SRSF7/CD2BP2/SNRNP40/PPIH/LSM8/PPIL1/SNRPF/PQBP1/PPIE/ALYREF/SNRNP25	29

## Sheet: CM2
termOntology	ID	Description	GeneRatio	BgRatio	pvalue	p.adjust	qvalue	geneID	Count
BP	GO:0010498	proteasomal protein catabolic process	53/838	452/18493	2.23418e-10	6.61736e-07	6.07867e-07	DNAJC10/UBE2B/RBX1/ARRB2/UBQLN2/PSMA4/RNF103/NHLRC3/JKAMP/FBXO22/MARCH7/RAD23B/RCHY1/GCLC/PSMD14/SUMO2/UBE4A/FBXO4/UBE2V2/CSNK1A1/HSP90AB3P/LRRK2/BBS7/BUB3/ENC1/PSMD6/FBXL3/UBR1/CCDC47/USP14/PSMC1/ECPAS/UBC/GABARAPL2/UFL1/LTN1/SPOPL/PSMC6/SGTB/GID4/TOPORS/DERL1/PSMD10/PSMA3/CUL4A/UBE2W/ARMC8/MAPK9/COP1/SKP1/DDRGK1/PSMA6/UBE2K	53
BP	GO:0043161	proteasome-mediated ubiquitin-dependent protein catabolic process	48/838	389/18493	2.87586e-10	6.61736e-07	6.07867e-07	DNAJC10/UBE2B/RBX1/ARRB2/UBQLN2/PSMA4/RNF103/NHLRC3/JKAMP/FBXO22/RAD23B/RCHY1/GCLC/PSMD14/SUMO2/UBE4A/FBXO4/UBE2V2/CSNK1A1/LRRK2/BBS7/BUB3/PSMD6/FBXL3/UBR1/CCDC47/USP14/ECPAS/UBC/UFL1/LTN1/SPOPL/PSMC6/SGTB/GID4/TOPORS/DERL1/PSMD10/PSMA3/CUL4A/UBE2W/ARMC8/MAPK9/COP1/SKP1/DDRGK1/PSMA6/UBE2K	48
BP	GO:0010256	endomembrane system organization	43/838	403/18493	1.76321e-07	0.000241984	0.000222285	HIKESHI/AKTIP/LYST/VCPIP1/RAB18/USO1/CDC42/MAPK1/SERP1/GOLPH3/PRKCB/ATL2/EIF2AK3/TMED10/CHMP2B/TMEM33/CSNK1A1/LRRK2/TRAPPC8/ARV1/VPS36/CCDC47/VRK1/WRB/ARL6IP1/SEC23A/PARP11/CNEP1R1/SNX10/ARFGEF1/RTN3/TRAPPC11/DYNC2H1/RTN4/PDCD10/SPAST/OPTN/SYNJ1/NDEL1/DTNBP1/PDE4DIP/CHMP5/ATL1	43
BP	GO:0006403	RNA localization	30/838	231/18493	2.10329e-07	0.000241984	0.000222285	RANBP2/SRSF11/HNRNPA1/RTRAF/NUP35/CCT7/SEH1L/PURA/CCT6A/NMD3/RBM26/ZNHIT3/HNRNPA3/SFPQ/NUP54/CPSF6/CCT8/PRPF18/EIF4E/SLBP/DHX36/PARP11/SRSF3/MAGOH/NCBP2/NUP62/HNRNPA1L2/NPM1/SSB/ABCE1	30
BP	GO:0140053	mitochondrial gene expression	23/838	159/18493	8.23066e-07	0.000597074	0.000548469	MRPL30/IARS2/MRPL44/TRMT10C/MRPL47/SLC25A33/TRMT61B/MRPS28/UQCC1/MTO1/MRPL35/TRNT1/MRPL48/MRPL4/MRPL45/TFB2M/MRPL1/MRPS18C/MRPL15/MRPS35/MRPL3/GFM2/TRMT5	23
BP	GO:0006091	generation of precursor metabolites and energy	46/838	471/18493	8.48452e-07	0.000597074	0.000548469	UQCR10/SUCLA2/DLD/NDUFA3/ATP5PB/COA6/ATP5IF1/CYB5R4/ASPH/SLC25A33/ATP5F1C/FAHD1/DLAT/LYRM7/PGM2L1/UQCRHL/UQCRC2/FH/GNAS/GPD2/ME1/MSH2/NNT/PDHA1/NIPSNAP2/SDHC/NDUFS2/UQCRH/IMMP2L/ME2/MYC/ALDH1B1/NDUFAB1/COX7B/SLC25A4/GFPT1/SLC25A14/BPGM/PPP1CB/ADH5/ATP5PD/PGK1/UQCRB/UQCRFS1/GLRX/TPI1	46
BP	GO:0006399	tRNA metabolic process	25/838	184/18493	9.20122e-07	0.000597074	0.000548469	OSGEPL1/METTL6/IARS2/THUMPD3/TRMT10C/TARS/POP4/RTRAF/THUMPD1/TRMT61B/NARS/MTO1/LARS/TRNT1/GTF3C3/TARBP1/TRMT11/USP14/TPRKB/TRMT1L/EXOSC9/TSEN15/SSB/TRMT5/ZBTB8OS	25
BP	GO:0048193	Golgi vesicle transport	38/838	359/18493	1.11326e-06	0.000597074	0.000548469	SEC24D/EPS15/ARF3/BET1/INSIG1/VAMP7/USO1/VTI1B/DYNC1LI1/GOLPH3/ERGIC2/YIPF5/PRKCI/RAB14/TMED10/IER3IP1/TRAPPC8/SCFD1/UVRAG/GABARAPL2/RACGAP1/LYPLA1/SEC24A/SEC23A/DDHD2/CCDC91/MCFD2/DCTN6/AP1AR/NSF/SEC24B/TRAPPC11/SPAST/RAB6A/OPTN/GOPC/VPS13A/DYNC1I2	38
BP	GO:0015931	nucleobase-containing compound transport	29/838	237/18493	1.16768e-06	0.000597074	0.000548469	RANBP2/SRSF11/HNRNPA1/RTRAF/SLC25A33/NUP35/SLC33A1/SEH1L/PURA/NMD3/RBM26/HNRNPA3/SFPQ/NUP54/CPSF6/EIF4E/SLBP/PARP11/SRSF3/SLC25A4/MAGOH/NCBP2/NUP62/SLC29A1/HNRNPA1L2/NPM1/SSB/SLC25A5/ABCE1	29
BP	GO:0006607	NLS-bearing protein import into nucleus	9/838	27/18493	1.73037e-06	0.000737474	0.000677439	RANBP2/KPNA1/NUP35/KPNA3/KPNA2/NCKIPSD/NUP54/IPO5/RANBP6	9
BP	GO:0022613	ribonucleoprotein complex biogenesis	46/838	485/18493	1.90493e-06	0.000737474	0.000677439	MTREX/RPF1/RPL3/RPL26L1/SRPK2/SRSF10/POP4/THUMPD1/TRMT61B/PTGES3/NMD3/STRAP/FRG1/UTP3/ZNHIT3/MCTS1/SNRPD1/CRNKL1/UTP18/MPHOSPH6/PSIP1/CPSF6/NUDT21/CNOT6L/PRPF18/EIF3J/PAK1IP1/TFB2M/MRPL1/BRIX1/EIF3M/RNASEL/C9orf72/EXOSC9/GEMIN2/SNRPC/NPM1/EIF3F/EIF4B/NSA2/RSL24D1/RPL7A/RBMX/METTL15/ABCE1/RPL6	46
BP	GO:0061136	regulation of proteasomal protein catabolic process	24/838	179/18493	1.92301e-06	0.000737474	0.000677439	RBX1/UBQLN2/FBXO22/MARCH7/RAD23B/RCHY1/GCLC/PSMD14/SUMO2/UBE2V2/CSNK1A1/HSP90AB3P/LRRK2/BBS7/USP14/PSMC1/GABARAPL2/UFL1/PSMC6/PSMD10/MAPK9/COP1/DDRGK1/UBE2K	24
BP	GO:0051052	regulation of DNA metabolic process	41/838	412/18493	2.08501e-06	0.000738094	0.000678009	RFC3/HNRNPA1/UBE2B/ARRB2/KPNA1/RNF8/ESCO1/HNRNPC/CDC42/BRCC3/CCT7/MAPK1/PTGES3/TRIP12/KPNA2/CCT6A/ZNF93/PRKCQ/MSH2/CDC7/SMARCAD1/NDFIP1/FBXO4/TIPIN/RAC1/UBE2V2/CCT8/BMPR2/DHX36/XRCC5/MYC/RIF1/MIS18A/SLF1/MAPKAPK5/CUL4A/NBN/FIGNL1/USP9X/NPM1/UBE2N	41
BP	GO:0051054	positive regulation of DNA metabolic process	27/838	220/18493	2.55853e-06	0.000833638	0.000765775	RFC3/HNRNPA1/UBE2B/ARRB2/RNF8/CDC42/BRCC3/CCT7/MAPK1/PTGES3/CCT6A/PRKCQ/MSH2/CDC7/FBXO4/RAC1/UBE2V2/CCT8/DHX36/XRCC5/MYC/RIF1/SLF1/MAPKAPK5/NBN/USP9X/UBE2N	27
BP	GO:0008033	tRNA processing	19/838	123/18493	2.7172e-06	0.000833638	0.000765775	OSGEPL1/METTL6/THUMPD3/TRMT10C/POP4/RTRAF/THUMPD1/TRMT61B/MTO1/TRNT1/TARBP1/TRMT11/USP14/TPRKB/TRMT1L/TSEN15/SSB/TRMT5/ZBTB8OS	19
BP	GO:0071786	endoplasmic reticulum tubular network organization	7/838	16/18493	3.05639e-06	0.000836309	0.000768228	RAB18/ATL2/TMEM33/ARL6IP1/RTN3/RTN4/ATL1	7
BP	GO:0051169	nuclear transport	37/838	360/18493	3.08936e-06	0.000836309	0.000768228	RANBP2/HIKESHI/SRSF11/HNRNPA1/KPNA1/RAB18/EFCAB7/NUP35/FBXO22/SEH1L/MAPK1/KPNA3/KPNA2/NMD3/NCKIPSD/RBM26/SNRPD1/NUP54/LRRK2/CHP1/PSIP1/CPSF6/PPP3CA/EIF4E/SLBP/SRSF3/ATXN1/IPO5/RANBP6/MAGOH/NCBP2/NUP62/GEMIN2/NPM1/SSB/IPO7/ABCE1	37
BP	GO:0050684	regulation of mRNA processing	20/838	137/18493	3.66704e-06	0.000926667	0.000851231	HNRNPA1/SRPK2/RBM24/SRSF10/SNW1/ZC3H14/RBMXL1/TIA1/CPSF6/NUDT21/PTCD2/DHX36/CTR9/SRSF3/RBM7/MAGOH/NCBP2/MBNL1/HNRNPK/RBMX	20
BP	GO:1904358	positive regulation of telomere maintenance via telomere lengthening	10/838	37/18493	3.94963e-06	0.000926667	0.000851231	HNRNPA1/CCT7/MAPK1/CCT6A/PRKCQ/FBXO4/CCT8/DHX36/XRCC5/MAPKAPK5	10
BP	GO:0009141	nucleoside triphosphate metabolic process	33/838	307/18493	4.02724e-06	0.000926667	0.000851231	UQCR10/DLD/NDUFA3/ATP5PB/COA6/ATP5IF1/SLC25A33/ATP5F1C/PGM2L1/UQCRHL/UQCRC2/DNM1L/MSH2/LRRK2/NIPSNAP2/SDHC/NDUFS2/UQCRH/SMPDL3A/CMPK1/MBIP/RRM2B/NDUFAB1/BPGM/NME7/DUT/FIGNL1/NME1/ATP5PD/PGK1/UQCRB/UQCRFS1/TPI1	33
BP	GO:0045333	cellular respiration	23/838	176/18493	4.86217e-06	0.00106551	0.00097877	UQCR10/SUCLA2/DLD/NDUFA3/COA6/FAHD1/DLAT/LYRM7/UQCRHL/UQCRC2/FH/GPD2/NNT/PDHA1/SDHC/NDUFS2/UQCRH/IMMP2L/ME2/NDUFAB1/SLC25A14/UQCRB/UQCRFS1	23
BP	GO:0006913	nucleocytoplasmic transport	36/838	357/18493	6.44422e-06	0.0013479	0.00123817	RANBP2/HIKESHI/SRSF11/HNRNPA1/KPNA1/RAB18/EFCAB7/NUP35/FBXO22/SEH1L/MAPK1/KPNA3/KPNA2/NMD3/NCKIPSD/RBM26/SNRPD1/NUP54/LRRK2/CHP1/CPSF6/PPP3CA/EIF4E/SLBP/SRSF3/ATXN1/IPO5/RANBP6/MAGOH/NCBP2/NUP62/GEMIN2/NPM1/SSB/IPO7/ABCE1	36
BP	GO:2000573	positive regulation of DNA biosynthetic process	13/838	66/18493	6.81443e-06	0.0013479	0.00123817	RFC3/HNRNPA1/ARRB2/CCT7/MAPK1/PTGES3/CCT6A/PRKCQ/FBXO4/CCT8/XRCC5/MYC/MAPKAPK5	13
BP	GO:0007034	vacuolar transport	19/838	131/18493	7.02947e-06	0.0013479	0.00123817	AKTIP/LYST/VAMP7/VTI1B/SCYL2/PIK3R4/CHMP2B/NDFIP1/LEPROTL1/LARS/LRRK2/VPS36/TMEM106B/ZFYVE16/CCDC91/C9orf72/VPS13A/VPS35/CHMP5	19
BP	GO:0032984	protein-containing complex disassembly	33/838	317/18493	7.98413e-06	0.00142547	0.00130943	MRPL30/MRPL44/TWF1/MRPL47/ASPH/MRPS28/CHMP2B/MCTS1/MRPL35/MRPL48/CSNK1A1/MICAL2/MRPL4/MRPL45/UVRAG/GABARAPL2/MRPL1/MRPS18C/ZFAND1/MRPL15/MYC/CKAP2/MRPS35/MRPL3/NSF/SNX14/SPAST/GFM2/DSTN/SYNJ1/WASHC2C/CHMP5/ABCE1	33
BP	GO:0032434	regulation of proteasomal ubiquitin-dependent protein catabolic process	18/838	121/18493	8.50233e-06	0.00142547	0.00130943	RBX1/UBQLN2/FBXO22/RAD23B/RCHY1/GCLC/SUMO2/UBE2V2/CSNK1A1/LRRK2/BBS7/USP14/UFL1/PSMD10/MAPK9/COP1/DDRGK1/UBE2K	18
BP	GO:0050657	nucleic acid transport	24/838	195/18493	8.67303e-06	0.00142547	0.00130943	RANBP2/SRSF11/HNRNPA1/RTRAF/NUP35/SEH1L/PURA/NMD3/RBM26/HNRNPA3/SFPQ/NUP54/CPSF6/EIF4E/SLBP/PARP11/SRSF3/MAGOH/NCBP2/NUP62/HNRNPA1L2/NPM1/SSB/ABCE1	24
BP	GO:0050658	RNA transport	24/838	195/18493	8.67303e-06	0.00142547	0.00130943	RANBP2/SRSF11/HNRNPA1/RTRAF/NUP35/SEH1L/PURA/NMD3/RBM26/HNRNPA3/SFPQ/NUP54/CPSF6/EIF4E/SLBP/PARP11/SRSF3/MAGOH/NCBP2/NUP62/HNRNPA1L2/NPM1/SSB/ABCE1	24
BP	GO:1903050	regulation of proteolysis involved in cellular protein catabolic process	25/838	209/18493	9.39817e-06	0.00149139	0.00136998	RBX1/UBQLN2/ATP5IF1/FBXO22/MARCH7/RAD23B/RCHY1/GCLC/PSMD14/SUMO2/UBE2V2/CSNK1A1/HSP90AB3P/LRRK2/BBS7/USP14/PSMC1/GABARAPL2/UFL1/PSMC6/PSMD10/MAPK9/COP1/DDRGK1/UBE2K	25
BP	GO:1903311	regulation of mRNA metabolic process	29/838	264/18493	1.00744e-05	0.00154541	0.0014196	YTHDF3/HNRNPA1/SRPK2/RBM24/SRSF10/SNW1/HNRNPC/ZC3H14/YTHDF2/CNOT8/RBMXL1/TIA1/CPSF6/NUDT21/CNOT6L/UBC/PTCD2/DHX36/CTR9/SRSF3/RBM7/RNASEL/MAGOH/NCBP2/EXOSC9/MBNL1/NPM1/HNRNPK/RBMX	29
BP	GO:0051236	establishment of RNA localization	24/838	198/18493	1.12606e-05	0.00167166	0.00153558	RANBP2/SRSF11/HNRNPA1/RTRAF/NUP35/SEH1L/PURA/NMD3/RBM26/HNRNPA3/SFPQ/NUP54/CPSF6/EIF4E/SLBP/PARP11/SRSF3/MAGOH/NCBP2/NUP62/HNRNPA1L2/NPM1/SSB/ABCE1	24
BP	GO:0009060	aerobic respiration	14/838	80/18493	1.28452e-05	0.00184729	0.00169691	UQCR10/SUCLA2/FAHD1/DLAT/UQCRHL/UQCRC2/FH/NNT/PDHA1/SDHC/UQCRH/ME2/SLC25A14/UQCRB	14
BP	GO:0032206	positive regulation of telomere maintenance	11/838	51/18493	1.39797e-05	0.00189988	0.00174522	HNRNPA1/CCT7/MAPK1/CCT6A/PRKCQ/FBXO4/CCT8/DHX36/XRCC5/MAPKAPK5/NBN	11
BP	GO:0032212	positive regulation of telomere maintenance via telomerase	9/838	34/18493	1.45495e-05	0.00189988	0.00174522	HNRNPA1/CCT7/MAPK1/CCT6A/PRKCQ/FBXO4/CCT8/XRCC5/MAPKAPK5	9
BP	GO:0032436	positive regulation of proteasomal ubiquitin-dependent protein catabolic process	14/838	81/18493	1.48906e-05	0.00189988	0.00174522	RBX1/UBQLN2/FBXO22/RCHY1/GCLC/SUMO2/UBE2V2/CSNK1A1/LRRK2/BBS7/PSMD10/MAPK9/COP1/DDRGK1	14
BP	GO:0006119	oxidative phosphorylation	18/838	126/18493	1.50633e-05	0.00189988	0.00174522	UQCR10/DLD/NDUFA3/ATP5PB/COA6/SLC25A33/ATP5F1C/UQCRHL/UQCRC2/MSH2/NIPSNAP2/SDHC/NDUFS2/UQCRH/NDUFAB1/ATP5PD/UQCRB/UQCRFS1	18
BP	GO:1901800	positive regulation of proteasomal protein catabolic process	16/838	103/18493	1.5275e-05	0.00189988	0.00174522	RBX1/UBQLN2/FBXO22/RCHY1/GCLC/SUMO2/UBE2V2/CSNK1A1/LRRK2/BBS7/PSMC1/PSMC6/PSMD10/MAPK9/COP1/DDRGK1	16
BP	GO:0008380	RNA splicing	42/838	463/18493	1.57846e-05	0.0019116	0.00175598	MTREX/CDC5L/SRSF11/HNRNPA1/SRPK2/CIR1/RBM24/SRSF10/SNW1/HNRNPC/RTRAF/STRAP/FRG1/DHX15/HNRNPA3/RBMXL1/SNRPD1/CRNKL1/SFPQ/TIA1/PSIP1/HNRNPLL/NUDT21/PRPF18/CSTF2T/SNRNP27/POLR2B/LSM5/SRSF3/SF3B6/RBM7/MAGOH/SYF2/NCBP2/MBNL1/GEMIN2/HNRNPA1L2/SNRPC/HNRNPK/TSEN15/RBMX/ZBTB8OS	42
BP	GO:0000377	RNA splicing, via transesterification reactions with bulged adenosine as nucleophile	36/838	374/18493	1.79778e-05	0.00206835	0.00189997	MTREX/CDC5L/SRSF11/HNRNPA1/SRPK2/RBM24/SRSF10/SNW1/HNRNPC/STRAP/FRG1/DHX15/HNRNPA3/RBMXL1/SNRPD1/CRNKL1/SFPQ/TIA1/PSIP1/NUDT21/PRPF18/CSTF2T/SNRNP27/POLR2B/LSM5/SRSF3/SF3B6/RBM7/MAGOH/SYF2/NCBP2/MBNL1/GEMIN2/SNRPC/HNRNPK/RBMX	36
BP	GO:0000398	mRNA splicing, via spliceosome	36/838	374/18493	1.79778e-05	0.00206835	0.00189997	MTREX/CDC5L/SRSF11/HNRNPA1/SRPK2/RBM24/SRSF10/SNW1/HNRNPC/STRAP/FRG1/DHX15/HNRNPA3/RBMXL1/SNRPD1/CRNKL1/SFPQ/TIA1/PSIP1/NUDT21/PRPF18/CSTF2T/SNRNP27/POLR2B/LSM5/SRSF3/SF3B6/RBM7/MAGOH/SYF2/NCBP2/MBNL1/GEMIN2/SNRPC/HNRNPK/RBMX	36
BP	GO:2001252	positive regulation of chromosome organization	21/838	165/18493	1.86996e-05	0.00209891	0.00192805	HNRNPA1/NSD3/SNW1/CCT7/MAPK1/EED/CCT6A/PRKCQ/FBXO4/SFPQ/LRRK2/CCT8/DHX36/XRCC5/CTR9/RIF1/SLF1/MAPKAPK5/NBN/LIG4/UBE2N	21
BP	GO:0034470	ncRNA processing	36/838	376/18493	2.01723e-05	0.00221031	0.00203038	MTREX/RPF1/OSGEPL1/METTL6/MRPL44/THUMPD3/TRMT10C/POP4/RTRAF/THUMPD1/TRMT61B/FRG1/UTP3/MTO1/ZNHIT3/PRKRA/TRNT1/UTP18/MPHOSPH6/TARBP1/TRMT11/USP14/TFB2M/MRPL1/TPRKB/TRMT1L/RNASEL/INTS14/EXOSC9/NSA2/TSEN15/SSB/RPL7A/METTL15/TRMT5/ZBTB8OS	36
BP	GO:0000375	RNA splicing, via transesterification reactions	36/838	377/18493	2.13591e-05	0.00228592	0.00209983	MTREX/CDC5L/SRSF11/HNRNPA1/SRPK2/RBM24/SRSF10/SNW1/HNRNPC/STRAP/FRG1/DHX15/HNRNPA3/RBMXL1/SNRPD1/CRNKL1/SFPQ/TIA1/PSIP1/NUDT21/PRPF18/CSTF2T/SNRNP27/POLR2B/LSM5/SRSF3/SF3B6/RBM7/MAGOH/SYF2/NCBP2/MBNL1/GEMIN2/SNRPC/HNRNPK/RBMX	36
BP	GO:1903052	positive regulation of proteolysis involved in cellular protein catabolic process	17/838	118/18493	2.30804e-05	0.002414	0.00221749	RBX1/UBQLN2/ATP5IF1/FBXO22/RCHY1/GCLC/SUMO2/UBE2V2/CSNK1A1/LRRK2/BBS7/PSMC1/PSMC6/PSMD10/MAPK9/COP1/DDRGK1	17
BP	GO:0007030	Golgi organization	19/838	144/18493	2.77778e-05	0.00284074	0.00260949	HIKESHI/VCPIP1/USO1/CDC42/MAPK1/GOLPH3/ATL2/TMED10/CSNK1A1/LRRK2/TRAPPC8/VRK1/SEC23A/ARFGEF1/TRAPPC11/DYNC2H1/PDCD10/OPTN/PDE4DIP	19
BP	GO:0043624	cellular protein complex disassembly	24/838	210/18493	3.01321e-05	0.00293724	0.00269813	MRPL30/MRPL44/TWF1/MRPL47/ASPH/MRPS28/MRPL35/MRPL48/MICAL2/MRPL4/MRPL45/MRPL1/MRPS18C/MRPL15/CKAP2/MRPS35/MRPL3/NSF/SPAST/GFM2/DSTN/SYNJ1/WASHC2C/ABCE1	24
BP	GO:0030488	tRNA methylation	9/838	37/18493	3.05373e-05	0.00293724	0.00269813	METTL6/THUMPD3/TRMT10C/TRMT61B/MTO1/TARBP1/TRMT11/TRMT1L/TRMT5	9
BP	GO:0009205	purine ribonucleoside triphosphate metabolic process	29/838	280/18493	3.06361e-05	0.00293724	0.00269813	UQCR10/DLD/NDUFA3/ATP5PB/COA6/ATP5IF1/SLC25A33/ATP5F1C/PGM2L1/UQCRHL/UQCRC2/DNM1L/MSH2/LRRK2/NIPSNAP2/SDHC/NDUFS2/UQCRH/MBIP/NDUFAB1/BPGM/NME7/FIGNL1/NME1/ATP5PD/PGK1/UQCRB/UQCRFS1/TPI1	29
BP	GO:0006888	ER to Golgi vesicle-mediated transport	24/838	211/18493	3.25739e-05	0.00305928	0.00281024	SEC24D/BET1/INSIG1/VAMP7/USO1/VTI1B/DYNC1LI1/ERGIC2/YIPF5/TMED10/IER3IP1/TRAPPC8/SCFD1/SEC24A/SEC23A/DDHD2/MCFD2/DCTN6/NSF/SEC24B/TRAPPC11/SPAST/GOPC/DYNC1I2	24
BP	GO:0015980	energy derivation by oxidation of organic compounds	28/838	267/18493	3.33829e-05	0.00307257	0.00282244	UQCR10/SUCLA2/DLD/NDUFA3/COA6/FAHD1/DLAT/LYRM7/PGM2L1/UQCRHL/UQCRC2/FH/GNAS/GPD2/NNT/PDHA1/SDHC/NDUFS2/UQCRH/IMMP2L/ME2/MYC/NDUFAB1/GFPT1/SLC25A14/PPP1CB/UQCRB/UQCRFS1	28
BP	GO:0045732	positive regulation of protein catabolic process	24/838	212/18493	3.51924e-05	0.00317559	0.00291708	TRIM32/RBX1/UBQLN2/ATP5IF1/FBXO22/RCHY1/GCLC/SUMO2/NDFIP1/IDE/UBE2V2/CSNK1A1/LRRK2/BBS7/PSMC1/PSMC6/CDKN1B/NSF/PSMD10/MAPK9/COP1/OAZ1/DDRGK1/VPS35	24
BP	GO:1903362	regulation of cellular protein catabolic process	26/838	242/18493	4.18316e-05	0.00369592	0.00339505	RBX1/UBQLN2/ATP5IF1/FBXO22/MARCH7/RAD23B/RCHY1/GCLC/PSMD14/SUMO2/UBE2V2/CSNK1A1/HSP90AB3P/LRRK2/BBS7/USP14/PSMC1/GABARAPL2/UFL1/PSMC6/PSMD10/MAPK9/COP1/DDRGK1/VPS35/UBE2K	26
BP	GO:0009161	ribonucleoside monophosphate metabolic process	30/838	300/18493	4.36265e-05	0.00369592	0.00339505	UQCR10/DLD/NDUFA3/ATP5PB/COA6/ATP5IF1/SLC25A33/ATP5F1C/PGM2L1/UQCRHL/UQCRC2/DNM1L/MSH2/NIPSNAP2/ADSS/SDHC/NDUFS2/UQCRH/CMPK1/UPRT/NDUFAB1/RFK/BPGM/FIGNL1/NUDT9/ATP5PD/PGK1/UQCRB/UQCRFS1/TPI1	30
BP	GO:0042176	regulation of protein catabolic process	35/838	375/18493	4.44555e-05	0.00369592	0.00339505	TRIM32/RBX1/UBQLN2/ATP5IF1/FBXO22/MARCH7/RAD23B/RCHY1/GCLC/NRG1/PSMD14/SUMO2/ROCK1/NDFIP1/IDE/UBE2V2/CSNK1A1/HSP90AB3P/LRRK2/BBS7/USP14/PSMC1/GABARAPL2/UFL1/PSMC6/CDKN1B/NSF/PSMD10/AZIN1/MAPK9/COP1/OAZ1/DDRGK1/VPS35/UBE2K	35
BP	GO:0070126	mitochondrial translational termination	14/838	89/18493	4.45633e-05	0.00369592	0.00339505	MRPL30/MRPL44/MRPL47/MRPS28/MRPL35/MRPL48/MRPL4/MRPL45/MRPL1/MRPS18C/MRPL15/MRPS35/MRPL3/GFM2	14
BP	GO:0009199	ribonucleoside triphosphate metabolic process	29/838	286/18493	4.52213e-05	0.00369592	0.00339505	UQCR10/DLD/NDUFA3/ATP5PB/COA6/ATP5IF1/SLC25A33/ATP5F1C/PGM2L1/UQCRHL/UQCRC2/DNM1L/MSH2/LRRK2/NIPSNAP2/SDHC/NDUFS2/UQCRH/MBIP/NDUFAB1/BPGM/NME7/FIGNL1/NME1/ATP5PD/PGK1/UQCRB/UQCRFS1/TPI1	29
BP	GO:0006405	RNA export from nucleus	18/838	137/18493	4.74291e-05	0.00369592	0.00339505	RANBP2/SRSF11/HNRNPA1/NUP35/SEH1L/NMD3/RBM26/NUP54/CPSF6/EIF4E/SLBP/SRSF3/MAGOH/NCBP2/NUP62/NPM1/SSB/ABCE1	18
BP	GO:0009896	positive regulation of catabolic process	37/838	407/18493	4.77098e-05	0.00369592	0.00339505	TRIM32/YTHDF3/RBX1/RBM24/UBQLN2/ATP5IF1/FBXO22/RCHY1/GCLC/YTHDF2/CNOT8/SUMO2/ROCK1/NDFIP1/NNT/SCOC/IDE/UBE2V2/CSNK1A1/LRRK2/BBS7/CNOT6L/PSMC1/UVRAG/BNIP3L/PSMC6/DHX36/CDKN1B/NSF/PSMD10/C9orf72/OPTN/MAPK9/COP1/OAZ1/DDRGK1/VPS35	37
BP	GO:0006415	translational termination	15/838	101/18493	4.80695e-05	0.00369592	0.00339505	MRPL30/MRPL44/MRPL47/MRPS28/MRPL35/MRPL48/MRPL4/MRPL45/MRPL1/MRPS18C/MRPL15/MRPS35/MRPL3/GFM2/ABCE1	15
BP	GO:0009144	purine nucleoside triphosphate metabolic process	29/838	287/18493	4.81867e-05	0.00369592	0.00339505	UQCR10/DLD/NDUFA3/ATP5PB/COA6/ATP5IF1/SLC25A33/ATP5F1C/PGM2L1/UQCRHL/UQCRC2/DNM1L/MSH2/LRRK2/NIPSNAP2/SDHC/NDUFS2/UQCRH/MBIP/NDUFAB1/BPGM/NME7/FIGNL1/NME1/ATP5PD/PGK1/UQCRB/UQCRFS1/TPI1	29
BP	GO:0032204	regulation of telomere maintenance	13/838	79/18493	5.10781e-05	0.00381891	0.00350803	HNRNPA1/HNRNPC/CCT7/MAPK1/CCT6A/PRKCQ/FBXO4/CCT8/DHX36/XRCC5/MYC/MAPKAPK5/NBN	13
BP	GO:0006605	protein targeting	38/838	424/18493	5.14865e-05	0.00381891	0.00350803	RPL3/SRP72/RPL4/ATP5IF1/VAMP7/VTI1B/PIK3R4/UQCRC2/PRKCI/TIMM8B/TOMM70/PEX1/YWHAG/LARS/IDE/NUP54/LRRK2/CHP1/TOMM5/IMMP2L/UBC/BNIP3L/SGTB/ARL6IP1/ZFYVE16/ZFAND6/ATG3/SPCS2/RABGEF1/PRNP/PHYH/USP9X/VPS13A/RPL22/HSPD1/RPL7A/RPL15/RPL6	38
BP	GO:1903364	positive regulation of cellular protein catabolic process	18/838	138/18493	5.22797e-05	0.00381891	0.00350803	RBX1/UBQLN2/ATP5IF1/FBXO22/RCHY1/GCLC/SUMO2/UBE2V2/CSNK1A1/LRRK2/BBS7/PSMC1/PSMC6/PSMD10/MAPK9/COP1/DDRGK1/VPS35	18
BP	GO:0071826	ribonucleoprotein complex subunit organization	29/838	289/18493	5.46502e-05	0.00391398	0.00359535	RPF1/RPL3/SRPK2/SRSF10/PTGES3/STRAP/ZNHIT3/MCTS1/SNRPD1/CRNKL1/PSIP1/CPSF6/NUDT21/CNOT6L/PRPF18/EIF3J/ZFAND1/BRIX1/EIF3M/C9orf72/GEMIN2/GFM2/SNRPC/NPM1/EIF3F/EIF4B/RSL24D1/RBMX/RPL6	29
BP	GO:0006457	protein folding	24/838	218/18493	5.52822e-05	0.00391398	0.00359535	RANBP2/DNAJC10/PPIA/ERP29/CCT7/PTGES3/CCT6A/RAD23B/NGLY1/HSP90AB3P/CCT8/PSMC1/GNG2/NUDCD2/SGTB/SACS/DERL1/DNAJB4/FKBP1B/TBCE/SELENOF/GNB5/HSPD1/MKKS	24
BP	GO:0007029	endoplasmic reticulum organization	10/838	49/18493	5.68974e-05	0.00395883	0.00363656	RAB18/ATL2/EIF2AK3/TMEM33/CCDC47/WRB/ARL6IP1/RTN3/RTN4/ATL1	10
BP	GO:0051170	import into nucleus	21/838	178/18493	5.84229e-05	0.00395883	0.00363656	RANBP2/HIKESHI/HNRNPA1/KPNA1/RAB18/EFCAB7/NUP35/MAPK1/KPNA3/KPNA2/NCKIPSD/SNRPD1/NUP54/LRRK2/CHP1/PPP3CA/IPO5/RANBP6/NUP62/GEMIN2/IPO7	21
BP	GO:0048194	Golgi vesicle budding	13/838	80/18493	5.84964e-05	0.00395883	0.00363656	SEC24D/BET1/INSIG1/USO1/GOLPH3/PRKCI/TMED10/SCFD1/SEC24A/SEC23A/MCFD2/NSF/SEC24B	13
BP	GO:0009123	nucleoside monophosphate metabolic process	31/838	322/18493	6.72524e-05	0.00437567	0.00401946	UQCR10/DLD/NDUFA3/ATP5PB/COA6/ATP5IF1/SLC25A33/ATP5F1C/PGM2L1/UQCRHL/UQCRC2/DNM1L/MSH2/NIPSNAP2/ADSS/SDHC/NDUFS2/UQCRH/CMPK1/UPRT/NDUFAB1/RFK/BPGM/DUT/FIGNL1/NUDT9/ATP5PD/PGK1/UQCRB/UQCRFS1/TPI1	31
BP	GO:2000278	regulation of DNA biosynthetic process	15/838	104/18493	6.79481e-05	0.00437567	0.00401946	RFC3/HNRNPA1/ARRB2/HNRNPC/CCT7/MAPK1/PTGES3/CCT6A/PRKCQ/FBXO4/CCT8/BMPR2/XRCC5/MYC/MAPKAPK5	15
BP	GO:0019042	viral latency	5/838	11/18493	6.94097e-05	0.00437567	0.00401946	PPIA/XRCC6/PSIP1/XRCC5/LIG4	5
BP	GO:0070525	tRNA threonylcarbamoyladenosine metabolic process	5/838	11/18493	6.94097e-05	0.00437567	0.00401946	OSGEPL1/TRMT61B/MTO1/TPRKB/TRMT5	5
BP	GO:0090646	mitochondrial tRNA processing	5/838	11/18493	6.94097e-05	0.00437567	0.00401946	TRMT10C/TRMT61B/MTO1/TRNT1/TRMT5	5
BP	GO:0006413	translational initiation	22/838	194/18493	7.16512e-05	0.00445593	0.00409319	YTHDF3/RPL3/BANK1/EIF1B/RPL4/EIF2AK3/YTHDF2/MCTS1/EIF1AX/EIF3J/EIF4E/EIF3M/NCBP2/NPM1/RPL22/EIF3F/EIF4B/RPL7A/RPL15/EIF4A2/ABCE1/RPL6	22
BP	GO:0072350	tricarboxylic acid metabolic process	9/838	41/18493	7.30831e-05	0.00448438	0.00411932	SUCLA2/FAHD1/DLAT/FH/NNT/PDHA1/SDHC/ME2/ASS1	9
BP	GO:0006400	tRNA modification	13/838	82/18493	7.61805e-05	0.00461293	0.00423741	OSGEPL1/METTL6/THUMPD3/TRMT10C/THUMPD1/TRMT61B/MTO1/TARBP1/TRMT11/TPRKB/TRMT1L/SSB/TRMT5	13
BP	GO:1904356	regulation of telomere maintenance via telomere lengthening	11/838	61/18493	8.11786e-05	0.00485174	0.00445678	HNRNPA1/HNRNPC/CCT7/MAPK1/CCT6A/PRKCQ/FBXO4/CCT8/DHX36/XRCC5/MAPKAPK5	11
BP	GO:2000060	positive regulation of ubiquitin-dependent protein catabolic process	14/838	94/18493	8.2526e-05	0.00486904	0.00447267	RBX1/UBQLN2/FBXO22/RCHY1/GCLC/SUMO2/UBE2V2/CSNK1A1/LRRK2/BBS7/PSMD10/MAPK9/COP1/DDRGK1	14
BP	GO:0006099	tricarboxylic acid cycle	8/838	33/18493	8.68949e-05	0.00499863	0.00459171	SUCLA2/FAHD1/DLAT/FH/NNT/PDHA1/SDHC/ME2	8
BP	GO:0017004	cytochrome complex assembly	8/838	33/18493	8.68949e-05	0.00499863	0.00459171	UQCR10/COA6/SLC25A33/LYRM7/UQCC1/HCCS/TTC19/UQCRB	8
BP	GO:0043112	receptor metabolic process	21/838	184/18493	9.46259e-05	0.00537615	0.0049385	EPS15/ARRB2/UBQLN2/AP2B1/SCYL2/PIK3R4/NRG1/CLTC/HDAC2/RAB5A/UVRAG/CNPY2/SEC24A/ANKRD13C/ATAD1/AP1AR/NSF/OPTN/SYNJ1/HNRNPK/CHMP5	21
BP	GO:0034504	protein localization to nucleus	27/838	269/18493	9.71767e-05	0.00545375	0.00500978	RANBP2/HIKESHI/KPNA1/EFCAB7/NUP35/CCT7/MAPK1/KPNA3/KPNA2/CCT6A/EIF2AK3/NMD3/NCKIPSD/FBXO4/NUP54/LRRK2/TBRG1/CHP1/CCT8/PPP3CA/TOPORS/CNEP1R1/IPO5/RANBP6/NUP62/SKP1/IPO7	27
BP	GO:0016050	vesicle organization	30/838	314/18493	0.000100563	0.00557579	0.00512188	SEC24D/EPS15/AKTIP/LYST/BET1/INSIG1/VAMP7/USO1/VTI1B/GOLPH3/PRKCI/RAB14/TMED10/CHMP2B/HPS1/ANKRD27/SCFD1/VPS36/UVRAG/SEC24A/SEC23A/ZFYVE16/STX7/SNX10/MCFD2/NSF/SEC24B/SYNJ1/DTNBP1/CHMP5	30
BP	GO:0033044	regulation of chromosome organization	31/838	330/18493	0.000105875	0.00580044	0.00532825	HNRNPA1/UBE2B/NSD3/SNW1/HNRNPC/CCT7/DYNC1LI1/MAPK1/EED/TRIP12/CCT6A/PRKCQ/FBXO4/TAF7/SFPQ/LRRK2/BUB3/CCT8/PTTG3P/MNAT1/DHX36/XRCC5/MYC/CTR9/RIF1/SLF1/PRMT6/MAPKAPK5/NBN/LIG4/UBE2N	31
BP	GO:0008637	apoptotic mitochondrial changes	16/838	121/18493	0.000113882	0.00606147	0.00556803	YWHAQ/ARRB2/ATP5IF1/DNM1L/GCLC/GGCT/YWHAG/FAM162A/BNIP3L/ATG3/SLC25A4/PSMD10/HSPD1/VPS35/HIGD1A/SLC25A5	16
BP	GO:0032210	regulation of telomere maintenance via telomerase	10/838	53/18493	0.000114597	0.00606147	0.00556803	HNRNPA1/HNRNPC/CCT7/MAPK1/CCT6A/PRKCQ/FBXO4/CCT8/XRCC5/MAPKAPK5	10
BP	GO:0006892	post-Golgi vesicle-mediated transport	14/838	97/18493	0.000116806	0.00606147	0.00556803	EPS15/ARF3/VAMP7/VTI1B/GOLPH3/RAB14/SCFD1/LYPLA1/CCDC91/AP1AR/NSF/OPTN/GOPC/VPS13A	14
BP	GO:1903008	organelle disassembly	14/838	97/18493	0.000116806	0.00606147	0.00556803	ATP5IF1/DNM1L/FUNDC1/MCTS1/VRK1/BNIP3L/GABARAPL2/ZFAND1/ATG3/SPAST/GFM2/OPTN/RETREG1/VDAC1	14
BP	GO:0031398	positive regulation of protein ubiquitination	15/838	109/18493	0.000117225	0.00606147	0.00556803	ARRB2/MARCH7/RCHY1/NDFIP1/FBXO4/LRRK2/CTR9/TOPORS/DCUN1D5/MASTL/DERL1/PSMD10/SPRTN/MAPK9/UBE2N	15
BP	GO:2000058	regulation of ubiquitin-dependent protein catabolic process	18/838	147/18493	0.000119898	0.00613078	0.00563169	RBX1/UBQLN2/FBXO22/RAD23B/RCHY1/GCLC/SUMO2/UBE2V2/CSNK1A1/LRRK2/BBS7/USP14/UFL1/PSMD10/MAPK9/COP1/DDRGK1/UBE2K	18
BP	GO:0051656	establishment of organelle localization	41/838	491/18493	0.000127809	0.00646347	0.0059373	SEC24D/ACTR3/UBE2B/PREPL/BET1/VAMP7/USO1/CDC42/SEH1L/PRKCB/DNM1L/NMD3/TMED10/SNX4/CHMP2B/PDPK1/LRRK2/BBS7/SCFD1/RAB5A/SEC24A/SEC23A/CBL/MCFD2/AP1AR/NSF/BACE1/NUP62/SEC24B/PDCD10/SPAST/RAB6A/SYNJ1/NDEL1/SYN1/DTNBP1/NPM1/CHMP5/MKKS/ABCE1/TMEM230	41
BP	GO:0032543	mitochondrial translation	17/838	135/18493	0.000129991	0.0065024	0.00597306	MRPL30/IARS2/MRPL44/TRMT10C/MRPL47/MRPS28/UQCC1/MRPL35/MRPL48/MRPL4/MRPL45/MRPL1/MRPS18C/MRPL15/MRPS35/MRPL3/GFM2	17
BP	GO:0071897	DNA biosynthetic process	21/838	189/18493	0.000138755	0.00686612	0.00630718	RFC3/HNRNPA1/ARRB2/PPIA/HNRNPC/CCT7/MAPK1/PRIMPOL/PTGES3/CCT6A/RCHY1/PRKCQ/FBXO4/CCT8/UBC/BMPR2/XRCC5/MYC/MAPKAPK5/SPRTN/LIG4	21
BP	GO:0022618	ribonucleoprotein complex assembly	27/838	275/18493	0.000140509	0.00687894	0.00631895	RPF1/RPL3/SRPK2/SRSF10/PTGES3/STRAP/ZNHIT3/MCTS1/SNRPD1/CRNKL1/PSIP1/CPSF6/NUDT21/CNOT6L/PRPF18/EIF3J/BRIX1/EIF3M/C9orf72/GEMIN2/SNRPC/NPM1/EIF3F/EIF4B/RSL24D1/RBMX/RPL6	27
BP	GO:0070125	mitochondrial translational elongation	13/838	88/18493	0.000159684	0.00773542	0.00710571	MRPL30/MRPL44/MRPL47/MRPS28/MRPL35/MRPL48/MRPL4/MRPL45/MRPL1/MRPS18C/MRPL15/MRPS35/MRPL3	13
BP	GO:0043248	proteasome assembly	5/838	13/18493	0.000179208	0.00859077	0.00789143	POMP/PSMG1/ECPAS/OTUD6B/PSMD10	5
BP	GO:0046034	ATP metabolic process	25/838	250/18493	0.000184093	0.00871802	0.00800832	UQCR10/DLD/NDUFA3/ATP5PB/COA6/ATP5IF1/SLC25A33/ATP5F1C/PGM2L1/UQCRHL/UQCRC2/DNM1L/MSH2/NIPSNAP2/SDHC/NDUFS2/UQCRH/NDUFAB1/BPGM/FIGNL1/ATP5PD/PGK1/UQCRB/UQCRFS1/TPI1	25
BP	GO:0031647	regulation of protein stability	26/838	265/18493	0.000187437	0.00871802	0.00800832	UBE2B/ASPH/CCT7/MAPK1/MARCH7/PTGES3/CCT6A/KRAS/FBXO4/PRKRA/NLK/TBRG1/CHP1/TAF9B/FBXL3/CCT8/NAA16/CCNH/DERL1/RTN4/PRNP/PDCD10/USP9X/TRIM24/HSPD1/VPS35	26
BP	GO:0031503	protein-containing complex localization	27/838	280/18493	0.000189005	0.00871802	0.00800832	RANBP2/SRSF11/EPS15/AP2B1/NUP35/SEH1L/PURA/NMD3/SFPQ/NUP54/NPTN/EIF4E/SLBP/SRSF3/ADAM10/STX7/ATAD1/MAGOH/MZT1/NCBP2/NUP62/DYNC2H1/SYNJ1/NPM1/SSB/VPS35/ABCE1	27
BP	GO:0001510	RNA methylation	12/838	78/18493	0.000191334	0.00871802	0.00800832	METTL6/THUMPD3/TRMT10C/TRMT61B/MTO1/TARBP1/TRMT11/CMTR2/TFB2M/TRMT1L/METTL15/TRMT5	12
BP	GO:0006278	RNA-dependent DNA biosynthetic process	12/838	78/18493	0.000191334	0.00871802	0.00800832	HNRNPA1/PPIA/HNRNPC/CCT7/MAPK1/PTGES3/CCT6A/PRKCQ/FBXO4/CCT8/XRCC5/MAPKAPK5	12
BP	GO:1903322	positive regulation of protein modification by small protein conjugation or removal	16/838	127/18493	0.000201981	0.00911293	0.00837108	ARRB2/MARCH7/RCHY1/NDFIP1/FBXO4/LRRK2/CTR9/TOPORS/DCUN1D5/MASTL/DERL1/PSMD10/TANK/SPRTN/MAPK9/UBE2N	16
BP	GO:0006101	citrate metabolic process	8/838	37/18493	0.000205774	0.00919389	0.00844545	SUCLA2/FAHD1/DLAT/FH/NNT/PDHA1/SDHC/ME2	8
BP	GO:0043687	post-translational protein modification	32/838	361/18493	0.000239941	0.0106174	0.00975307	COPS2/KBTBD6/RBX1/PSMA4/ESCO1/UBA3/FBXO22/PSMD14/CAND1/WSB2/FBXO4/RBBP7/PSMD6/FBXL3/RAB5A/PSMC1/KBTBD7/APLP2/PSMC6/ADAM10/RABGGTB/CUL5/AGTPBP1/PSMD10/PSMA3/CUL4A/DCAF6/COP1/NAE1/SKP1/PSMA6/NEDD8	32
BP	GO:0006294	nucleotide-excision repair, preincision complex assembly	7/838	29/18493	0.00024876	0.0109028	0.0100152	RBX1/RAD23B/UBC/MNAT1/GTF2H1/CCNH/CUL4A	7
BP	GO:0031331	positive regulation of cellular catabolic process	31/838	347/18493	0.000260298	0.0113008	0.0103809	YTHDF3/RBX1/RBM24/UBQLN2/ATP5IF1/FBXO22/RCHY1/GCLC/YTHDF2/CNOT8/SUMO2/ROCK1/NNT/SCOC/UBE2V2/CSNK1A1/LRRK2/BBS7/CNOT6L/PSMC1/UVRAG/BNIP3L/PSMC6/DHX36/PSMD10/C9orf72/OPTN/MAPK9/COP1/DDRGK1/VPS35	31
BP	GO:0009167	purine ribonucleoside monophosphate metabolic process	27/838	286/18493	0.000266455	0.0113316	0.0104091	UQCR10/DLD/NDUFA3/ATP5PB/COA6/ATP5IF1/SLC25A33/ATP5F1C/PGM2L1/UQCRHL/UQCRC2/DNM1L/MSH2/NIPSNAP2/ADSS/SDHC/NDUFS2/UQCRH/NDUFAB1/BPGM/FIGNL1/NUDT9/ATP5PD/PGK1/UQCRB/UQCRFS1/TPI1	27
BP	GO:0006122	mitochondrial electron transport, ubiquinol to cytochrome c	5/838	14/18493	0.000268393	0.0113316	0.0104091	UQCR10/UQCRHL/UQCRH/UQCRB/UQCRFS1	5
BP	GO:0090110	cargo loading into COPII-coated vesicle	5/838	14/18493	0.000268393	0.0113316	0.0104091	SEC24D/INSIG1/SEC24A/SEC23A/SEC24B	5
BP	GO:0002181	cytoplasmic translation	13/838	93/18493	0.000280396	0.0116829	0.0107319	RPL26L1/RBM24/YTHDF2/MCTS1/EIF3J/ZC3H15/DHX36/EIF3M/EIF3F/EIF4B/TMA7/RPL15/RPL6	13
BP	GO:0009126	purine nucleoside monophosphate metabolic process	27/838	287/18493	0.000281792	0.0116829	0.0107319	UQCR10/DLD/NDUFA3/ATP5PB/COA6/ATP5IF1/SLC25A33/ATP5F1C/PGM2L1/UQCRHL/UQCRC2/DNM1L/MSH2/NIPSNAP2/ADSS/SDHC/NDUFS2/UQCRH/NDUFAB1/BPGM/FIGNL1/NUDT9/ATP5PD/PGK1/UQCRB/UQCRFS1/TPI1	27
BP	GO:0030433	ubiquitin-dependent ERAD pathway	11/838	70/18493	0.000290009	0.0119162	0.0109462	DNAJC10/UBQLN2/RNF103/JKAMP/UBE4A/CCDC47/USP14/ECPAS/PSMC6/SGTB/DERL1	11
BP	GO:0007004	telomere maintenance via telomerase	11/838	71/18493	0.000329356	0.0134132	0.0123213	HNRNPA1/HNRNPC/CCT7/MAPK1/PTGES3/CCT6A/PRKCQ/FBXO4/CCT8/XRCC5/MAPKAPK5	11
BP	GO:0010833	telomere maintenance via telomere lengthening	12/838	83/18493	0.000346951	0.0140059	0.0128657	HNRNPA1/HNRNPC/CCT7/MAPK1/PTGES3/CCT6A/PRKCQ/FBXO4/CCT8/DHX36/XRCC5/MAPKAPK5	12
BP	GO:0070646	protein modification by small protein removal	27/838	292/18493	0.000370813	0.0147379	0.0135381	COPS2/USPL1/USP15/ARRB2/PSMA4/VCPIP1/STAMBPL1/BRCC3/USP6/RAD23B/MINDY3/PSMD14/PSMD6/TAF9B/USP14/PSMC1/UBC/PSMC6/MYC/OTUD6B/PSMD10/TANK/PSMA3/USP9X/EIF3F/PSMA6/NEDD8	27
BP	GO:0090114	COPII-coated vesicle budding	11/838	72/18493	0.000373097	0.0147379	0.0135381	SEC24D/BET1/INSIG1/USO1/TMED10/SCFD1/SEC24A/SEC23A/MCFD2/NSF/SEC24B	11
BP	GO:0006414	translational elongation	16/838	134/18493	0.000374692	0.0147379	0.0135381	MRPL30/MRPL44/MRPL47/MRPS28/MRPL35/MRPL48/MRPL4/MRPL45/MRPL1/LTN1/MRPS18C/MRPL15/MRPS35/MRPL3/EEF1B2/SELENOT	16
BP	GO:0000963	mitochondrial RNA processing	5/838	15/18493	0.000387624	0.0149903	0.01377	TRMT10C/TRMT61B/MTO1/TRNT1/TRMT5	5
BP	GO:0045116	protein neddylation	5/838	15/18493	0.000387624	0.0149903	0.01377	RBX1/UBA3/DCUN1D5/NAE1/NEDD8	5
BP	GO:0016236	macroautophagy	26/838	279/18493	0.00041931	0.0158304	0.0145417	RHEB/ATP6V1C1/UBQLN2/PIK3R4/FUNDC1/CHMP2B/SCOC/LRRK2/VPS26A/TRAPPC8/SCFD1/VPS36/RAB5A/UVRAG/BNIP3L/GABARAPL2/SEC23A/ATG3/C9orf72/SNX14/OPTN/RETREG1/VDAC1/VPS35/EI24/LAMTOR3	26
BP	GO:0042273	ribosomal large subunit biogenesis	11/838	73/18493	0.000421613	0.0158304	0.0145417	RPF1/RPL3/RPL26L1/ZNHIT3/PAK1IP1/MRPL1/BRIX1/NPM1/RSL24D1/RPL7A/RPL6	11
BP	GO:0034976	response to endoplasmic reticulum stress	25/838	264/18493	0.000422954	0.0158304	0.0145417	DNAJC10/UBA5/UBQLN2/RNF103/ERP29/JKAMP/SERP1/SERINC3/EIF2AK3/UBE4A/TMEM33/LRRK2/EXTL2/CCDC47/USP14/ECPAS/UFL1/PSMC6/SGTB/UFM1/DERL1/GFPT1/PTPN2/DDRGK1/UBE2K	25
BP	GO:0006301	postreplication repair	9/838	51/18493	0.000423108	0.0158304	0.0145417	RFC3/UBE2B/PRIMPOL/RCHY1/MSH2/UBE2V2/UBC/SPRTN/UBE2N	9
BP	GO:0032386	regulation of intracellular transport	35/838	422/18493	0.000440849	0.0163612	0.0150293	PREPL/ATP5IF1/INSIG1/VAMP7/CDC42/EFCAB7/MAPK1/PRKCB/YIPF5/DNM1L/SNX4/RBM26/NUP54/ICE1/PDPK1/LRRK2/CHP1/CPSF6/SCFD1/ARV1/RAB5A/BNIP3L/ZFAND1/SEC23A/IPO5/NCBP2/BACE1/NUP62/SEC24B/PRNP/PDCD10/NDEL1/SYN1/DTNBP1/OAZ1	35
BP	GO:0006997	nucleus organization	15/838	124/18493	0.000491189	0.0180264	0.0165589	USPL1/SRPK2/RNF8/NUP35/SEH1L/PRKCB/CHMP2B/NUP54/VRK1/PARP11/CNEP1R1/RTN4/SPAST/NDEL1/CHMP5	15
BP	GO:0042254	ribosome biogenesis	26/838	282/18493	0.000493552	0.0180264	0.0165589	MTREX/RPF1/RPL3/RPL26L1/POP4/THUMPD1/TRMT61B/NMD3/FRG1/UTP3/ZNHIT3/UTP18/MPHOSPH6/PAK1IP1/TFB2M/MRPL1/BRIX1/RNASEL/EXOSC9/NPM1/NSA2/RSL24D1/RPL7A/METTL15/ABCE1/RPL6	26
BP	GO:0048024	regulation of mRNA splicing, via spliceosome	13/838	99/18493	0.000520899	0.0188754	0.0173388	HNRNPA1/SRPK2/RBM24/SRSF10/SNW1/RBMXL1/TIA1/SRSF3/RBM7/MAGOH/MBNL1/HNRNPK/RBMX	13
BP	GO:0051168	nuclear export	20/838	194/18493	0.000531673	0.0189249	0.0173843	RANBP2/SRSF11/HNRNPA1/NUP35/SEH1L/NMD3/RBM26/NUP54/CHP1/CPSF6/EIF4E/SLBP/SRSF3/ATXN1/MAGOH/NCBP2/NUP62/NPM1/SSB/ABCE1	20
BP	GO:0048199	vesicle targeting, to, from or within Golgi	11/838	75/18493	0.000534601	0.0189249	0.0173843	SEC24D/BET1/USO1/TMED10/SCFD1/SEC24A/SEC23A/MCFD2/AP1AR/NSF/SEC24B	11
BP	GO:1903313	positive regulation of mRNA metabolic process	11/838	75/18493	0.000534601	0.0189249	0.0173843	YTHDF3/RBM24/SNW1/YTHDF2/CNOT8/RBMXL1/NUDT21/CNOT6L/DHX36/NCBP2/RBMX	11
BP	GO:0006086	acetyl-CoA biosynthetic process from pyruvate	5/838	16/18493	0.000542882	0.0190713	0.0175188	PDHX/DLD/DLAT/PDHA1/PDP1	5
BP	GO:0031396	regulation of protein ubiquitination	20/838	195/18493	0.000567865	0.0197978	0.0181862	ARRB2/MARCH7/TRIP12/RCHY1/GCLC/NDFIP1/FBXO4/LRRK2/CHP1/UFL1/SPOPL/CTR9/TOPORS/DCUN1D5/MASTL/DERL1/PSMD10/SPRTN/MAPK9/UBE2N	20
BP	GO:0022900	electron transport chain	19/838	182/18493	0.000621272	0.0214022	0.01966	UQCR10/DLD/NDUFA3/COA6/ASPH/UQCRHL/GPD2/ME1/SDHC/NDUFS2/UQCRH/IMMP2L/ME2/NDUFAB1/COX7B/ADH5/UQCRB/UQCRFS1/GLRX	19
BP	GO:0016482	cytosolic transport	17/838	154/18493	0.00062649	0.0214022	0.01966	EPS15/AKTIP/SRSF10/VTI1B/MAPK1/RAB14/CLTC/LRRK2/VPS26A/ANKRD27/RAB5A/CCDC91/AP1AR/RAB6A/VPS13A/WASHC2C/VPS35	17
BP	GO:0006900	vesicle budding from membrane	13/838	101/18493	0.000632487	0.0214022	0.01966	SEC24D/BET1/INSIG1/USO1/GOLPH3/PRKCI/TMED10/SCFD1/SEC24A/SEC23A/MCFD2/NSF/SEC24B	13
BP	GO:0007041	lysosomal transport	13/838	101/18493	0.000632487	0.0214022	0.01966	AKTIP/LYST/VAMP7/SCYL2/CHMP2B/LARS/LRRK2/TMEM106B/ZFYVE16/CCDC91/C9orf72/VPS35/CHMP5	13
BP	GO:0097193	intrinsic apoptotic signaling pathway	26/838	287/18493	0.000643084	0.021602	0.0198435	TRIM32/DNAJC10/SNW1/BCLAF1/ERP29/SERINC3/MARCH7/DNM1L/EIF2AK3/MSH2/PRKRA/SFPQ/LRRK2/TAF9B/TOPORS/RRM2B/CUL5/GSKIP/VDAC2/PTPN2/CUL4A/NBN/PDCD10/FIGNL1/HNRNPK/UBE2K	26
BP	GO:0035459	cargo loading into vesicle	6/838	25/18493	0.000717877	0.0239397	0.0219908	SEC24D/INSIG1/TMED10/SEC24A/SEC23A/SEC24B	6
BP	GO:0060628	regulation of ER to Golgi vesicle-mediated transport	5/838	17/18493	0.000740559	0.0243883	0.0224029	INSIG1/YIPF5/SCFD1/SEC23A/SEC24B	5
BP	GO:0043254	regulation of protein complex assembly	36/838	451/18493	0.000744664	0.0243883	0.0224029	ACTR3/RBX1/TWF1/INSIG1/BCLAF1/CDC42/ABI2/DNM1L/SUB1/BBS10/CAND1/TAF7/DR1/RAC1/IDE/ICE1/ANKRD27/CNOT6L/PSMC6/DHX36/SEC23A/GTF2H1/ANKRA2/AP1AR/SLF1/VDAC2/ARFGEF1/CUL4A/SEC24B/MYADM/LDLRAD4/MAPK9/WASHC2C/VPS35/MKKS/TMSB10	36
BP	GO:0071426	ribonucleoprotein complex export from nucleus	15/838	129/18493	0.000747229	0.0243883	0.0224029	RANBP2/SRSF11/NUP35/SEH1L/NMD3/NUP54/EIF4E/SLBP/SRSF3/MAGOH/NCBP2/NUP62/NPM1/SSB/ABCE1	15
BP	GO:0000723	telomere maintenance	17/838	157/18493	0.000780688	0.025124	0.0230787	RFC3/HNRNPA1/HNRNPC/CCT7/MAPK1/PTGES3/CCT6A/PRKCQ/XRCC6/FBXO4/CCT8/DHX36/XRCC5/MYC/RIF1/MAPKAPK5/NBN	17
BP	GO:0006606	protein import into nucleus	17/838	157/18493	0.000780688	0.025124	0.0230787	RANBP2/HIKESHI/KPNA1/EFCAB7/NUP35/MAPK1/KPNA3/KPNA2/NCKIPSD/NUP54/LRRK2/CHP1/PPP3CA/IPO5/RANBP6/NUP62/IPO7	17
BP	GO:0071166	ribonucleoprotein complex localization	15/838	130/18493	0.000810142	0.0257586	0.0236617	RANBP2/SRSF11/NUP35/SEH1L/NMD3/NUP54/EIF4E/SLBP/SRSF3/MAGOH/NCBP2/NUP62/NPM1/SSB/ABCE1	15
BP	GO:0016579	protein deubiquitination	25/838	276/18493	0.000811604	0.0257586	0.0236617	USP15/ARRB2/PSMA4/VCPIP1/STAMBPL1/BRCC3/USP6/RAD23B/MINDY3/PSMD14/PSMD6/TAF9B/USP14/PSMC1/UBC/PSMC6/MYC/OTUD6B/PSMD10/TANK/PSMA3/USP9X/EIF3F/PSMA6/NEDD8	25
BP	GO:0048207	vesicle targeting, rough ER to cis-Golgi	10/838	67/18493	0.000823091	0.0257678	0.0236701	SEC24D/BET1/USO1/TMED10/SCFD1/SEC24A/SEC23A/MCFD2/NSF/SEC24B	10
BP	GO:0048208	COPII vesicle coating	10/838	67/18493	0.000823091	0.0257678	0.0236701	SEC24D/BET1/USO1/TMED10/SCFD1/SEC24A/SEC23A/MCFD2/NSF/SEC24B	10
BP	GO:0022904	respiratory electron transport chain	13/838	104/18493	0.000837257	0.0260342	0.0239148	UQCR10/DLD/NDUFA3/COA6/UQCRHL/GPD2/SDHC/NDUFS2/UQCRH/IMMP2L/NDUFAB1/UQCRB/UQCRFS1	13
BP	GO:0009150	purine ribonucleotide metabolic process	38/838	488/18493	0.000855823	0.0264329	0.0242811	UQCR10/PDHX/SUCLA2/DLD/NDUFA3/ATP5PB/COA6/ATP5IF1/SLC25A33/ATP5F1C/DLAT/PGM2L1/UQCRHL/UQCRC2/DNM1L/MSH2/PDHA1/LRRK2/NIPSNAP2/ADSS/SDHC/NDUFS2/UQCRH/MBIP/NDUFAB1/PDP1/BPGM/ACOT9/NME7/FIGNL1/PPCS/NUDT9/NME1/ATP5PD/PGK1/UQCRB/UQCRFS1/TPI1	38
BP	GO:0006352	DNA-templated transcription, initiation	23/838	248/18493	0.000939228	0.0288155	0.0264698	SNAPC5/SNW1/BCLAF1/SUB1/CAND1/TAF7/DR1/ZNF45/CDK8/TWISTNB/TAF9B/GTF3C3/TAF1A/TAF1D/TFB2M/MNAT1/POLR2B/PSMC6/DHX36/GTF2H1/CCNH/NR3C2/MED7	23
BP	GO:0031123	RNA 3'-end processing	16/838	146/18493	0.000967508	0.0294866	0.0270862	SRSF11/TRMT10C/ZC3H14/TRNT1/CPSF6/NUDT21/CSTF2T/SLBP/DHX36/CTR9/SRSF3/MAGOH/INTS14/NCBP2/EXOSC9/SSB	16
BP	GO:0001933	negative regulation of protein phosphorylation	33/838	408/18493	0.00097427	0.0294973	0.027096	DNAJC10/UBE2B/ARRB2/CALM2/LRRK1/RTRAF/PAQR3/STRAP/YWHAG/NNT/TAF7/AIDA/PDPK1/LRRK2/CHP1/MBIP/MYC/RANBP9/IPO5/GSKIP/CBL/CDKN1B/PSMD10/PTPN2/C9orf72/NUP62/MYADM/LDLRAD4/PRNP/DTNBP1/NPM1/UBASH3B/IPO7	33
BP	GO:0072665	protein localization to vacuole	9/838	57/18493	0.000982005	0.0295372	0.0271326	ROCK2/VAMP7/VTI1B/PIK3R4/LARS/TRAPPC8/VPS36/ZFYVE16/VPS13A	9
BP	GO:0031440	regulation of mRNA 3'-end processing	6/838	27/18493	0.00111057	0.0331873	0.0304857	ZC3H14/CPSF6/NUDT21/DHX36/CTR9/NCBP2	6
BP	GO:1903320	regulation of protein modification by small protein conjugation or removal	21/838	221/18493	0.00113145	0.0335932	0.0308585	ARRB2/MARCH7/TRIP12/RCHY1/GCLC/NDFIP1/FBXO4/LRRK2/CHP1/UFL1/SPOPL/CTR9/TOPORS/DCUN1D5/MASTL/DERL1/PSMD10/TANK/SPRTN/MAPK9/UBE2N	21
BP	GO:0033108	mitochondrial respiratory chain complex assembly	12/838	95/18493	0.00119365	0.0348628	0.0320247	UQCR10/NDUFA3/SLC25A33/LYRM7/UQCC1/NDUFS2/IMMP2L/NDUFAB1/TTC19/NDUFAF4/NDUFAF5/UQCRB	12
BP	GO:0050435	amyloid-beta metabolic process	7/838	37/18493	0.00119694	0.0348628	0.0320247	ROCK2/TMED10/ROCK1/IDE/ADAM10/BACE1/PRNP	7
BP	GO:2000142	regulation of DNA-templated transcription, initiation	7/838	37/18493	0.00119694	0.0348628	0.0320247	BCLAF1/SUB1/CAND1/TAF7/DR1/PSMC6/DHX36	7
BP	GO:0043414	macromolecule methylation	26/838	300/18493	0.00123053	0.0356159	0.0327165	METTL6/NSD3/THUMPD3/TRMT10C/SNW1/TRMT61B/EED/GNAS/MTO1/PRMT9/EEF2KMT/TARBP1/TRMT11/CMTR2/TFB2M/MYC/CTR9/RIF1/TDRD9/MIS18A/ARMT1/TRMT1L/PRMT6/RAB6A/METTL15/TRMT5	26
BP	GO:0060627	regulation of vesicle-mediated transport	38/838	498/18493	0.00123969	0.0356566	0.0327539	MCTP1/PREPL/ARRB2/UBQLN2/AP2B1/INSIG1/VAMP7/MAPK1/SCYL2/PRKCB/YIPF5/USP6/DNM1L/SNX4/ROCK1/RAC1/PDPK1/LRRK2/MIB1/ANKRD27/SCFD1/RAB5A/PPP3CA/LYPLA1/SEC23A/ZFYVE16/ATG3/ATAD1/CBL/NSF/BACE1/SEC24B/CD47/GOPC/SYNJ1/SYN1/DTNBP1/HNRNPK	38
BP	GO:0007040	lysosome organization	9/838	59/18493	0.00126542	0.0359474	0.033021	AKTIP/LYST/RAB14/TMEM199/HPS1/LRRK2/TMEM106B/VPS35/CHMP5	9
BP	GO:0080171	lytic vacuole organization	9/838	59/18493	0.00126542	0.0359474	0.033021	AKTIP/LYST/RAB14/TMEM199/HPS1/LRRK2/TMEM106B/VPS35/CHMP5	9
BP	GO:0006901	vesicle coating	10/838	71/18493	0.00130255	0.036775	0.0337813	SEC24D/BET1/USO1/TMED10/SCFD1/SEC24A/SEC23A/MCFD2/NSF/SEC24B	10
BP	GO:0060260	regulation of transcription initiation from RNA polymerase II promoter	6/838	28/18493	0.00135991	0.0381604	0.0350539	SUB1/CAND1/TAF7/DR1/PSMC6/DHX36	6
BP	GO:0010639	negative regulation of organelle organization	31/838	384/18493	0.00141001	0.0393264	0.036125	TOM1L2/HNRNPA1/UBE2B/ARRB2/TWF1/INSIG1/HNRNPC/DYNC1LI1/TRIP12/DNM1L/RAD1/TAF7/LRRK2/BUB3/ANKRD27/SCFD1/PTTG3P/MNAT1/XRCC5/CKAP2/ARFGEF1/PRMT6/PSMD10/MYADM/NBN/NPM1/WASHC2C/HIGD1A/MKKS/TMSB10/SLC25A5	31
BP	GO:0006839	mitochondrial transport	22/838	241/18493	0.00147143	0.0407924	0.0374716	ATP5PB/YWHAQ/ATP5IF1/SLC25A33/ATP5F1C/UQCRC2/TIMM8B/KIF1BP/TOMM70/YWHAG/LRRK2/MRS2/TOMM5/IMMP2L/BNIP3L/MTX2/SLC25A14/HSPD1/ATP5PD/VPS35/ABCB10/SLC25A5	22
BP	GO:0000209	protein polyubiquitination	23/838	257/18493	0.00151101	0.0416386	0.038249	TRIM32/UBE2B/RBX1/RNF8/RNF146/NHLRC3/FBXO22/LONRF1/MARCH7/TRIP12/UBE4A/FBXO4/UBE2V2/FBXL3/UBC/MARCH1/TOPORS/CBL/UBE2W/UBE2E3/SKP1/UBE2N/UBE2K	23
BP	GO:0006303	double-strand break repair via nonhomologous end joining	11/838	85/18493	0.00154611	0.0418874	0.0384775	RNF8/BRCC3/PSMD14/XRCC6/UBE2V2/UVRAG/XRCC5/RIF1/NBN/LIG4/UBE2N	11
BP	GO:0098876	vesicle-mediated transport to the plasma membrane	11/838	85/18493	0.00154611	0.0418874	0.0384775	ARF3/VAMP7/GOLPH3/VPS26A/ANKRD27/LYPLA1/NSF/OPTN/GOPC/WASHC2C/VPS35	11
BP	GO:1990173	protein localization to nucleoplasm	4/838	12/18493	0.00154734	0.0418874	0.0384775	CCT7/CCT6A/TBRG1/CCT8	4
BP	GO:0006283	transcription-coupled nucleotide-excision repair	10/838	73/18493	0.00161609	0.0434926	0.039952	COPS2/RFC3/RBX1/TCEA1/UBC/MNAT1/POLR2B/GTF2H1/CCNH/CUL4A	10
BP	GO:0051650	establishment of vesicle localization	25/838	290/18493	0.00162806	0.0435601	0.040014	SEC24D/PREPL/BET1/VAMP7/USO1/PRKCB/DNM1L/TMED10/LRRK2/BBS7/SCFD1/RAB5A/SEC24A/SEC23A/MCFD2/AP1AR/NSF/BACE1/SEC24B/SYNJ1/NDEL1/SYN1/DTNBP1/MKKS/TMEM230	25
BP	GO:0010869	regulation of receptor biosynthetic process	5/838	20/18493	0.00165704	0.043826	0.0402583	HDAC2/CNPY2/SEC24A/ANKRD13C/HNRNPK	5
BP	GO:0051131	chaperone-mediated protein complex assembly	5/838	20/18493	0.00165704	0.043826	0.0402583	PTGES3/BBS10/HOPX/HSPD1/MKKS	5
BP	GO:0050821	protein stabilization	17/838	169/18493	0.00176283	0.0463574	0.0425836	UBE2B/CCT7/MARCH7/PTGES3/CCT6A/PRKRA/NLK/TBRG1/CHP1/TAF9B/CCT8/NAA16/CCNH/RTN4/PDCD10/USP9X/HSPD1	17
BP	GO:0006353	DNA-templated transcription, termination	10/838	74/18493	0.00179433	0.0469177	0.0430983	TWISTNB/NUDT21/TAF1A/CSTF2T/SLBP/TAF1D/MNAT1/GTF2H1/CCNH/NCBP2	10
BP	GO:0006090	pyruvate metabolic process	13/838	113/18493	0.00181104	0.047087	0.0432539	PDHX/DLD/DLAT/PGM2L1/LDHB/ME1/PDHA1/ME2/PDP1/BPGM/VDAC1/PGK1/TPI1	13
BP	GO:0042773	ATP synthesis coupled electron transport	11/838	87/18493	0.00187027	0.0480603	0.0441479	UQCR10/DLD/NDUFA3/COA6/UQCRHL/SDHC/NDUFS2/UQCRH/NDUFAB1/UQCRB/UQCRFS1	11
BP	GO:0032200	telomere organization	17/838	170/18493	0.00187832	0.0480603	0.0441479	RFC3/HNRNPA1/HNRNPC/CCT7/MAPK1/PTGES3/CCT6A/PRKCQ/XRCC6/FBXO4/CCT8/DHX36/XRCC5/MYC/RIF1/MAPKAPK5/NBN	17
BP	GO:0032259	methylation	29/838	358/18493	0.0018798	0.0480603	0.0441479	METTL6/NSD3/THUMPD3/TRMT10C/SNW1/TRMT61B/EED/GNAS/MTO1/PRMT9/EEF2KMT/TARBP1/TRMT11/CMTR2/TFB2M/MYC/CTR9/RIF1/TDRD9/MIS18A/ARMT1/TRMT1L/PRMT6/HNMT/NDUFAF5/RAB6A/METTL15/TRMT5/GCSH	29
BP	GO:0060249	anatomical structure homeostasis	33/838	425/18493	0.00190781	0.0485068	0.0445581	TRIM32/RFC3/HNRNPA1/HNRNPC/LRRK1/CCT7/MAPK1/FH/PTGES3/GNAS/CCT6A/KRAS/STRAP/PRKCQ/CHMP2B/BBS10/XRCC6/FBXO4/RAC1/CCT8/DHX36/XRCC5/MYC/RIF1/TMEM64/SNX10/MAPKAPK5/NBN/SPATA7/ATP2B1/PGK1/UBASH3B/MKKS	33
BP	GO:0000959	mitochondrial RNA metabolic process	7/838	40/18493	0.00192661	0.0487156	0.0447498	TRMT10C/SLC25A33/TRMT61B/MTO1/TRNT1/TFB2M/TRMT5	7
CC	GO:0005743	mitochondrial inner membrane	51/876	463/19659	2.54042e-09	9.18403e-07	7.24258e-07	UQCR10/RSAD2/MRPL30/NDUFA3/MRPL44/ATP5PB/CHCHD3/MRPL47/SLC25A33/ATP5F1C/UQCRHL/MRPS28/UQCRC2/TIMM8A/GPD2/UQCC1/TIMM8B/MRPL35/NNT/MRPL48/LRRK2/SLC25A26/MRS2/SDHC/IMMT/NDUFS2/UQCRH/MRPL4/MRPL45/IMMP2L/SLC25A44/MRPL1/MRPS18C/MRPL15/HCCS/NDUFAB1/COX7B/MRPS35/TTC19/NDUFAF4/SLC25A4/MRPL3/SLC25A14/NDUFAF5/HSPD1/ATP5PD/UQCRB/HIGD1A/ABCB10/UQCRFS1/SLC25A5	51
CC	GO:0043209	myelin sheath	27/876	162/19659	3.03103e-09	9.18403e-07	7.24258e-07	SUCLA2/DLD/ATP5PB/CALM2/ATP5F1C/DLAT/UQCRC2/PLCB1/PRKCI/TUBA1A/YWHAG/GDI2/TUBA1B/PDHA1/IMMT/UBC/SLC25A4/VDAC2/NSF/SYN1/GNB5/NME1/ASS1/HSPD1/CNRIP1/ATP5PD/SLC25A5	27
CC	GO:0098798	mitochondrial protein complex	36/876	271/19659	4.69214e-09	9.47812e-07	7.47449e-07	UQCR10/MRPL30/NDUFA3/MRPL44/ATP5PB/TRMT10C/CHCHD3/MRPL47/ATP5F1C/DLAT/UQCRHL/MRPS28/UQCRC2/TIMM8B/TOMM70/MRPL35/MRPL48/SDHC/IMMT/NDUFS2/UQCRH/MRPL4/MRPL45/TOMM5/IMMP2L/MRPS18C/MRPL15/NDUFAB1/MRPS35/MRPL3/MTX2/BCKDHB/VDAC1/ATP5PD/UQCRB/UQCRFS1	36
CC	GO:0005759	mitochondrial matrix	48/876	462/19659	4.76955e-08	7.22587e-06	5.69836e-06	PDHX/SUCLA2/MRPL30/DLD/IARS2/MRPL44/ATP5PB/TRMT10C/ISCA1/MRPL47/OAT/ATP5F1C/FAHD1/TRMT61B/DLAT/LYRM7/PRIMPOL/MRPS28/FH/MRPL35/TRNT1/PDHA1/MRPL48/LRRK2/NDUFS2/MRPL4/MRPL45/ME2/TFB2M/MRPS18C/MRPL15/ALDH1B1/NDUFAB1/MRPS35/RNASEL/PDP1/VDAC2/MRPL3/ACOT9/GFM2/BCKDHB/NUDT9/VDAC1/HSPD1/TRMT5/SLC25A5/ABCE1/GCSH	48
CC	GO:0010008	endosome membrane	46/876	462/19659	3.14835e-07	3.8158e-05	3.00916e-05	EPS15/RAP2A/SLC9A6/AP2B1/VAMP7/VTI1B/SCYL2/MMD/RAB14/SNX4/CHMP2B/NDFIP1/PIP4P2/ARL8B/CLTC/RAC1/PLEKHF2/MTMR4/VPS26A/TM9SF2/GRB14/SNX13/VPS36/RAB5A/UBC/TMEM106B/ACAP2/MARCH1/NAPEPLD/ZFYVE16/STX7/SNX10/WDR44/AP5M1/RABGEF1/BACE1/LDLRAD4/SNX14/SPAST/OPTN/DTNBP1/MMGT1/WASHC2C/VPS35/CHMP5/LAMTOR3	46
CC	GO:1905368	peptidase complex	17/876	91/19659	4.75367e-07	4.80121e-05	3.78626e-05	PSMA4/RAD23B/PSMD14/TXNL1/IDE/TADA1/PSMD6/TAF9B/UBR1/USP14/PSMC1/ECPAS/PSMC6/SPCS2/PSMD10/PSMA3/PSMA6	17
CC	GO:0000502	proteasome complex	14/876	65/19659	8.03025e-07	6.9519e-05	5.4823e-05	PSMA4/RAD23B/PSMD14/TXNL1/IDE/PSMD6/UBR1/USP14/PSMC1/ECPAS/PSMC6/PSMD10/PSMA3/PSMA6	14
CC	GO:1905369	endopeptidase complex	14/876	66/19659	9.77843e-07	7.40716e-05	5.84132e-05	PSMA4/RAD23B/PSMD14/TXNL1/IDE/PSMD6/UBR1/USP14/PSMC1/ECPAS/PSMC6/PSMD10/PSMA3/PSMA6	14
CC	GO:0015934	large ribosomal subunit	19/876	121/19659	1.6611e-06	0.000111847	8.82035e-05	RPL3/MRPL30/RPL26L1/MRPL44/RPL4/MRPL47/MRPL35/MRPL48/MRPL4/MRPL45/MRPL1/MRPL15/NDUFAB1/MRPL3/RPL22/RSL24D1/RPL7A/RPL15/RPL6	19
CC	GO:0044455	mitochondrial membrane part	27/876	234/19659	6.12106e-06	0.000370936	0.000292522	UQCR10/NDUFA3/ATP5PB/CHCHD3/ATP5F1C/UQCRHL/UQCRC2/FUNDC1/TOMM70/NNT/LRRK2/SDHC/IMMT/NDUFS2/UQCRH/TOMM5/IMMP2L/NDUFAB1/COX7B/SLC25A4/MTX2/NDUFAF5/HSPD1/ATP5PD/UQCRB/ABCB10/UQCRFS1	27
CC	GO:1990204	oxidoreductase complex	17/876	110/19659	7.22017e-06	0.000397766	0.00031368	UQCR10/PDHX/DLD/NDUFA3/DLAT/UQCRHL/UQCRC2/GPD2/PDHA1/SDHC/NDUFS2/UQCRH/NDUFAB1/BCKDHB/UQCRB/UQCRFS1/GCSH	17
CC	GO:0005798	Golgi-associated vesicle	22/876	175/19659	1.12756e-05	0.000569419	0.000449047	SEC24D/USO1/VTI1B/ERGIC2/YIPF5/RAB14/TMED10/TMEM199/CLTC/IER3IP1/LRRK2/SCFD1/ECPAS/SEC24A/SEC23A/ADAM10/DDHD2/MCFD2/BACE1/SEC24B/AFTPH/GOPC	22
CC	GO:0044391	ribosomal subunit	23/876	191/19659	1.46556e-05	0.00057872	0.000456381	RPL3/MRPL30/RPL26L1/MRPL44/RPL4/MRPL47/MRPS28/MCTS1/MRPL35/MRPL48/MRPL4/MRPL45/MRPL1/MRPS18C/MRPL15/NDUFAB1/MRPS35/MRPL3/RPL22/RSL24D1/RPL7A/RPL15/RPL6	23
CC	GO:0071782	endoplasmic reticulum tubular network	7/876	20/19659	1.58521e-05	0.00057872	0.000456381	RAB18/ASPH/ATL2/ARV1/STIM1/RTN4/ATL1	7
CC	GO:0035770	ribonucleoprotein granule	25/876	219/19659	1.60989e-05	0.00057872	0.000456381	ROCK2/PSMA4/CDC42/YTHDF2/CNOT8/ROCK1/TUBA1A/HNRNPA3/RAC1/CAPRIN1/TIA1/EIF4ENIF1/EIF4E/ZFAND1/DHX36/TDRD9/TOP1/C9orf72/MBNL1/LIG4/HNRNPK/TUBB/PSMA6/GABPB1/RPL6	25
CC	GO:0005681	spliceosomal complex	22/876	179/19659	1.61786e-05	0.00057872	0.000456381	MTREX/CDC5L/RHEB/HNRNPA1/SNW1/HNRNPC/FRG1/DHX15/HNRNPA3/RBMXL1/SNRPD1/CRNKL1/PRPF18/LSM5/SF3B6/MAGOH/SYF2/GEMIN2/HNRNPA1L2/SNRPC/HNRNPK/RBMX	22
CC	GO:0000151	ubiquitin ligase complex	29/876	275/19659	1.62347e-05	0.00057872	0.000456381	UBE2B/RBX1/KLHL7/RNF8/BRCC3/RCHY1/UBE4A/CAND1/FBXO4/MED21/ENC1/FBXL3/UBR1/SPOPL/GID4/TOPORS/DCUN1D5/RANBP9/ATG3/CUL5/CDKN1B/MED7/CUL4A/ARMC8/DCAF6/PCGF6/COP1/SKP1/UBE2N	29
CC	GO:0036464	cytoplasmic ribonucleoprotein granule	24/876	207/19659	1.82519e-05	0.000614479	0.000484581	ROCK2/PSMA4/CDC42/YTHDF2/CNOT8/ROCK1/TUBA1A/RAC1/CAPRIN1/TIA1/EIF4ENIF1/EIF4E/ZFAND1/DHX36/TDRD9/TOP1/C9orf72/MBNL1/LIG4/HNRNPK/TUBB/PSMA6/GABPB1/RPL6	24
CC	GO:0005750	mitochondrial respiratory chain complex III	6/876	15/19659	2.72415e-05	0.000825417	0.000650928	UQCR10/UQCRHL/UQCRC2/UQCRH/UQCRB/UQCRFS1	6
CC	GO:0045275	respiratory chain complex III	6/876	15/19659	2.72415e-05	0.000825417	0.000650928	UQCR10/UQCRHL/UQCRC2/UQCRH/UQCRB/UQCRFS1	6
CC	GO:0071013	catalytic step 2 spliceosome	14/876	87/19659	2.86696e-05	0.000827324	0.000652432	MTREX/CDC5L/HNRNPA1/SNW1/HNRNPC/FRG1/HNRNPA3/SNRPD1/CRNKL1/SF3B6/MAGOH/SYF2/HNRNPK/RBMX	14
CC	GO:0005770	late endosome	26/876	243/19659	3.41856e-05	0.000941659	0.000742597	SLC9A6/VAMP7/VTI1B/MAPK1/PIK3R4/MMD/RAB14/CHMP2B/PIP4P2/ARL8B/LRRK2/ANKRD27/VPS36/ECPAS/UVRAG/TMEM106B/MARCH1/STX7/AP5M1/AP1AR/DERL1/BACE1/SNX14/VPS35/TMEM230/LAMTOR3	26
CC	GO:0005741	mitochondrial outer membrane	21/876	180/19659	5.45059e-05	0.00143611	0.00113253	RSAD2/MSTO1/AKAP1/SLC25A46/DNM1L/FUNDC1/TOMM70/LRRK2/NIPSNAP2/ARMCX2/TOMM5/UBC/BNIP3L/ARMCX1/VDAC2/PPP2R2B/MTX2/NME1/ASS1/VDAC1/VDAC3	21
CC	GO:0000313	organellar ribosome	13/876	87/19659	0.000120436	0.00291937	0.00230223	MRPL30/MRPL44/MRPL47/MRPS28/MRPL35/MRPL48/MRPL4/MRPL45/MRPS18C/MRPL15/NDUFAB1/MRPS35/MRPL3	13
CC	GO:0005761	mitochondrial ribosome	13/876	87/19659	0.000120436	0.00291937	0.00230223	MRPL30/MRPL44/MRPL47/MRPS28/MRPL35/MRPL48/MRPL4/MRPL45/MRPS18C/MRPL15/NDUFAB1/MRPS35/MRPL3	13
CC	GO:0005643	nuclear pore	13/876	88/19659	0.000135641	0.00316147	0.00249315	RANBP2/KPNA1/NUP35/SEH1L/KPNA3/PIK3R4/TMEM33/NUP54/RANBP1/PARP11/IPO5/NUP62/IPO7	13
CC	GO:0005868	cytoplasmic dynein complex	6/876	20/19659	0.00017417	0.00381282	0.00300681	DYNLT3/DYNC1LI1/SNX4/TOPORS/DYNC2H1/DYNC1I2	6
CC	GO:0000315	organellar large ribosomal subunit	10/876	57/19659	0.000188469	0.00381282	0.00300681	MRPL30/MRPL44/MRPL47/MRPL35/MRPL48/MRPL4/MRPL45/MRPL15/NDUFAB1/MRPL3	10
CC	GO:0005762	mitochondrial large ribosomal subunit	10/876	57/19659	0.000188469	0.00381282	0.00300681	MRPL30/MRPL44/MRPL47/MRPL35/MRPL48/MRPL4/MRPL45/MRPL15/NDUFAB1/MRPL3	10
CC	GO:0070469	respiratory chain	14/876	103/19659	0.000188754	0.00381282	0.00300681	UQCR10/NDUFA3/UQCRHL/UQCRC2/NNT/SDHC/NDUFS2/UQCRH/NDUFAB1/COX7B/TTC19/UQCRB/HIGD1A/UQCRFS1	14
CC	GO:0005819	spindle	30/876	333/19659	0.00021375	0.00404022	0.00318614	FRY/SEPT6/DYNLT3/CALM2/MAPRE2/CDC42/RTRAF/BRCC3/DYNC1LI1/MAPK1/CDC7/TUBB8/ARL8B/CLTC/PTP4A1/CBX1/VRK1/NUDCD2/RACGAP1/TOPORS/RIF1/CKAP2/PPP2R3C/MZT1/NUP62/SPAST/MAP2K5/NDEL1/NPM1/SLC25A5	30
CC	GO:0031901	early endosome membrane	17/876	143/19659	0.000216524	0.00404022	0.00318614	EPS15/SLC9A6/VTI1B/RAB14/SNX4/PLEKHF2/MTMR4/SNX13/RAB5A/MARCH1/NAPEPLD/ZFYVE16/STX7/RABGEF1/LDLRAD4/MMGT1/WASHC2C	17
CC	GO:0030133	transport vesicle	33/876	381/19659	0.000220012	0.00404022	0.00318614	SEC24D/MCTP1/SEPT6/BET1/VAMP7/USO1/VTI1B/ERP29/DNM1L/RAB14/TMED10/CLTC/PLEKHF2/LRRK2/CHP1/ANKRD27/RAB5A/SEC24A/SEC23A/ADAM10/STX7/MCFD2/AP1AR/VDAC2/BACE1/SEC24B/AFTPH/RAB6A/GOPC/NDEL1/SYN1/DTNBP1/TMEM230	33
CC	GO:0030134	COPII-coated ER to Golgi transport vesicle	13/876	93/19659	0.000238979	0.00425944	0.00335902	SEC24D/USO1/VTI1B/ERGIC2/YIPF5/TMED10/IER3IP1/ECPAS/SEC24A/SEC23A/DDHD2/MCFD2/SEC24B	13
CC	GO:0031248	protein acetyltransferase complex	13/876	94/19659	0.000266223	0.00448142	0.00353407	TAF7/DR1/MORF4L1/TADA1/ING3/TAF9B/NAA16/YEATS4/MBIP/NAA30/NAA50/NAA35/MSL2	13
CC	GO:1902493	acetyltransferase complex	13/876	94/19659	0.000266223	0.00448142	0.00353407	TAF7/DR1/MORF4L1/TADA1/ING3/TAF9B/NAA16/YEATS4/MBIP/NAA30/NAA50/NAA35/MSL2	13
CC	GO:0005840	ribosome	26/876	276/19659	0.000276625	0.00453068	0.00357292	RPL3/MRPL30/RPL26L1/MRPL44/RPL4/MRPL47/SERP1/MRPS28/EIF2AK3/MCTS1/MRPL35/MRPL48/MRPL4/MRPL45/ZC3H15/MRPL1/MRPS18C/MRPL15/NDUFAB1/MRPS35/MRPL3/RPL22/RSL24D1/RPL7A/RPL15/RPL6	26
CC	GO:0031968	organelle outer membrane	21/876	204/19659	0.000320528	0.00498832	0.00393381	RSAD2/MSTO1/AKAP1/SLC25A46/DNM1L/FUNDC1/TOMM70/LRRK2/NIPSNAP2/ARMCX2/TOMM5/UBC/BNIP3L/ARMCX1/VDAC2/PPP2R2B/MTX2/NME1/ASS1/VDAC1/VDAC3	21
CC	GO:0005769	early endosome	30/876	341/19659	0.00032103	0.00498832	0.00393381	EPS15/SLC9A6/VTI1B/MAPK1/RAB14/SNX4/PTP4A1/PLEKHF2/MTMR4/VPS26A/ANKRD27/SNX13/RAB5A/ECPAS/UVRAG/MARCH1/NAPEPLD/RPS6KC1/ZFYVE16/STX7/AP1AR/DERL1/RABGEF1/BACE1/LDLRAD4/HSPD1/MMGT1/WASHC2C/VPS35/TMEM230	30
CC	GO:0030135	coated vesicle	26/876	280/19659	0.000345971	0.00524146	0.00413344	LMBRD1/SEC24D/EPS15/AP2B1/VAMP7/USO1/VTI1B/SCYL2/ERGIC2/YIPF5/RAB14/TMED10/TMEM199/CLTC/IER3IP1/RAB5A/ECPAS/SEC24A/SEC23A/DDHD2/MCFD2/SEC24B/AFTPH/GOPC/HSPD1/PIK3C2A	26
CC	GO:0019867	outer membrane	21/876	206/19659	0.000365765	0.00540619	0.00426335	RSAD2/MSTO1/AKAP1/SLC25A46/DNM1L/FUNDC1/TOMM70/LRRK2/NIPSNAP2/ARMCX2/TOMM5/UBC/BNIP3L/ARMCX1/VDAC2/PPP2R2B/MTX2/NME1/ASS1/VDAC1/VDAC3	21
CC	GO:0005635	nuclear envelope	37/876	461/19659	0.000422142	0.00609091	0.00480332	RANBP2/AGPAT3/KPNA1/NUP35/SEH1L/KPNA3/PIK3R4/MTMR6/PLCB1/MINDY3/KLHDC2/TMEM33/NUP54/UTP18/GTF3C3/DPY19L1/MLX/YEATS4/BNIP3L/RANBP1/NAPEPLD/PARP11/CNEP1R1/RIF1/IPO5/C12orf43/RANBP6/C9orf72/NUP62/RTN4/PRNP/SPAST/JPT1/NDEL1/TUBB/EI24/IPO7	37
CC	GO:0016281	eukaryotic translation initiation factor 4F complex	4/876	10/19659	0.000662735	0.00912766	0.00719812	EIF4E/OTUD6B/EIF4B/EIF4A2	4
CC	GO:0031414	N-terminal protein acetyltransferase complex	4/876	10/19659	0.000662735	0.00912766	0.00719812	NAA16/NAA30/NAA50/NAA35	4
CC	GO:0098800	inner mitochondrial membrane protein complex	16/876	144/19659	0.000699488	0.00941977	0.00742848	UQCR10/NDUFA3/ATP5PB/CHCHD3/ATP5F1C/UQCRHL/UQCRC2/SDHC/IMMT/NDUFS2/UQCRH/IMMP2L/NDUFAB1/ATP5PD/UQCRB/UQCRFS1	16
CC	GO:0044445	cytosolic part	23/876	250/19659	0.000841439	0.0110096	0.00868221	RPL3/RPL26L1/RPL4/CCT7/PRKCB/CCT6A/EIF2AK3/PSMD14/MCTS1/IDE/HPS1/LRRK2/CCT8/EIF4E/MRPL1/PSMC6/SGTB/DTNBP1/RPL22/RSL24D1/RPL7A/RPL15/RPL6	23
CC	GO:0005746	mitochondrial respiratory chain	12/876	93/19659	0.000855951	0.0110096	0.00868221	UQCR10/NDUFA3/UQCRHL/UQCRC2/NNT/SDHC/NDUFS2/UQCRH/NDUFAB1/COX7B/UQCRB/UQCRFS1	12
CC	GO:0098687	chromosomal region	29/876	346/19659	0.000872045	0.0110096	0.00868221	RNF8/SEPT6/DYNLT3/ORC5/ZWILCH/DYNC1LI1/SEH1L/PURA/PTGES3/MSH2/XRCC6/CENPW/CBX1/CSNK1A1/BUB3/ORC3/UVRAG/NUDCD2/POLR2B/DHX36/XRCC5/RIF1/MIS18A/DCTN6/NBN/LIG4/NDEL1/PPP1CB/SSB	29
CC	GO:0070069	cytochrome complex	7/876	36/19659	0.000915637	0.011324	0.00893016	UQCR10/UQCRHL/UQCRC2/UQCRH/COX7B/UQCRB/UQCRFS1	7
CC	GO:0016607	nuclear speck	31/876	382/19659	0.00100154	0.0121386	0.00957258	CDC5L/SRSF11/PIAS2/CIR1/SRSF10/EAF1/SNW1/BCLAF1/POMP/ZC3H14/TRIP12/RCHY1/PLCB1/DHX15/MORF4L1/CRNKL1/SFPQ/CSNK1A1/EIF4ENIF1/CPSF6/PRPF18/BNIP3L/DUSP11/DHX36/CTR9/TOPORS/SRSF3/MAGOH/SYF2/SPRTN/COP1	31
CC	GO:0010494	cytoplasmic stress granule	9/876	60/19659	0.00127425	0.0151411	0.0119403	ROCK1/CAPRIN1/TIA1/EIF4E/ZFAND1/DHX36/C9orf72/MBNL1/HNRNPK	9
CC	GO:0031464	Cul4A-RING E3 ubiquitin ligase complex	4/876	12/19659	0.0014543	0.0166284	0.0131132	RBX1/CDKN1B/CUL4A/COP1	4
CC	GO:0042405	nuclear inclusion body	4/876	12/19659	0.0014543	0.0166284	0.0131132	RANBP2/ATXN1/SLF1/NBN	4
CC	GO:0005838	proteasome regulatory particle	5/876	20/19659	0.0015388	0.0172687	0.0136182	PSMD14/PSMD6/PSMC1/PSMC6/PSMD10	5
CC	GO:0098803	respiratory chain complex	11/876	88/19659	0.00180167	0.019606	0.0154614	UQCR10/NDUFA3/UQCRHL/UQCRC2/SDHC/NDUFS2/UQCRH/NDUFAB1/COX7B/UQCRB/UQCRFS1	11
CC	GO:0022625	cytosolic large ribosomal subunit	9/876	63/19659	0.00181178	0.019606	0.0154614	RPL3/RPL26L1/RPL4/MRPL1/RPL22/RSL24D1/RPL7A/RPL15/RPL6	9
CC	GO:0000781	chromosome, telomeric region	16/876	158/19659	0.00187813	0.0199675	0.0157465	RNF8/ORC5/PURA/PTGES3/MSH2/XRCC6/CBX1/ORC3/POLR2B/DHX36/XRCC5/RIF1/NBN/LIG4/PPP1CB/SSB	16
CC	GO:0005925	focal adhesion	31/876	402/19659	0.00223523	0.0233543	0.0184173	ACTR3/RPL3/YWHAQ/TWF1/RPL4/PPIA/MAPRE2/CDC42/MAPK1/KRAS/YWHAG/GDI2/CLTC/RAC1/PDPK1/TADA1/CHP1/FHL1/FOCAD/ADAM10/CBL/CD46/DCAF6/PPP1CB/NPM1/CAP1/RPL22/HNRNPK/RPL7A/RPL6/LAMTOR3	31
CC	GO:0005924	cell-substrate adherens junction	31/876	405/19659	0.0025031	0.0257098	0.0202749	ACTR3/RPL3/YWHAQ/TWF1/RPL4/PPIA/MAPRE2/CDC42/MAPK1/KRAS/YWHAG/GDI2/CLTC/RAC1/PDPK1/TADA1/CHP1/FHL1/FOCAD/ADAM10/CBL/CD46/DCAF6/PPP1CB/NPM1/CAP1/RPL22/HNRNPK/RPL7A/RPL6/LAMTOR3	31
CC	GO:0030055	cell-substrate junction	31/876	409/19659	0.00290272	0.0293175	0.0231199	ACTR3/RPL3/YWHAQ/TWF1/RPL4/PPIA/MAPRE2/CDC42/MAPK1/KRAS/YWHAG/GDI2/CLTC/RAC1/PDPK1/TADA1/CHP1/FHL1/FOCAD/ADAM10/CBL/CD46/DCAF6/PPP1CB/NPM1/CAP1/RPL22/HNRNPK/RPL7A/RPL6/LAMTOR3	31
CC	GO:0030120	vesicle coat	8/876	57/19659	0.00358846	0.0350076	0.0276072	SEC24D/EPS15/AP2B1/CLTC/SEC24A/SEC23A/SEC24B/AFTPH	8
CC	GO:0030127	COPII vesicle coat	4/876	15/19659	0.00360382	0.0350076	0.0276072	SEC24D/SEC24A/SEC23A/SEC24B	4
CC	GO:0022624	proteasome accessory complex	5/876	24/19659	0.0036394	0.0350076	0.0276072	PSMD14/PSMD6/PSMC1/PSMC6/PSMD10	5
CC	GO:0030660	Golgi-associated vesicle membrane	12/876	111/19659	0.00391696	0.0370888	0.0292484	SEC24D/USO1/VTI1B/TMED10/TMEM199/CLTC/SEC24A/SEC23A/MCFD2/SEC24B/AFTPH/GOPC	12
CC	GO:0035098	ESC/E(Z) complex	4/876	16/19659	0.00463747	0.0432355	0.0340957	EED/HDAC2/RBBP7/RBBP4	4
MF	GO:0019787	ubiquitin-like protein transferase activity	48/851	421/17632	2.88941e-08	1.53267e-05	1.35365e-05	TRIM32/RANBP2/SH3RF1/PIAS2/UBE2B/RBX1/HLTF/RNF8/RNF146/PJA2/UBA3/RNF103/CDC42/NHLRC3/FBXO22/LONRF1/TRIP12/RCHY1/WDSUB1/SUMO2/UBE4A/FBXO4/UBE2V2/MED21/MIB1/FBXL3/UBR1/UFL1/LTN1/MARCH1/GID4/TOPORS/ATG3/CUL5/CBL/MED7/FBXO3/CUL4A/HERC4/PJA1/UBE2W/UBE2E3/TRIM24/COP1/SKP1/MSL2/UBE2N/UBE2K	48
MF	GO:0031625	ubiquitin protein ligase binding	37/851	286/17632	4.59185e-08	1.53267e-05	1.35365e-05	PIAS2/UBE2B/RBX1/HLTF/ARRB2/RNF8/JKAMP/ABI2/DNM1L/SUMO2/TUBA1B/PRKACB/NLK/NDUFS2/UBC/GABARAPL2/SPOPL/XRCC5/CUL5/ANKRA2/DERL1/SLF1/TANK/PSMA3/CUL4A/RTN4/UBE2W/NAE1/CACYBP/HSPD1/TUBB/UBASH3B/UBE2N/NEDD8/SLC25A5/UBE2K/TPI1	37
MF	GO:0044389	ubiquitin-like protein ligase binding	38/851	301/17632	5.82766e-08	1.53267e-05	1.35365e-05	PIAS2/UBE2B/RBX1/HLTF/ARRB2/RNF8/JKAMP/ABI2/DNM1L/SUMO2/TUBA1B/PRKACB/NLK/NDUFS2/UBC/GABARAPL2/SPOPL/XRCC5/CUL5/ANKRA2/DERL1/SLF1/TANK/PSMA3/CUL4A/RTN4/UBE2W/NAE1/CACYBP/HSPD1/TUBB/DDRGK1/UBASH3B/UBE2N/NEDD8/SLC25A5/UBE2K/TPI1	38
MF	GO:0061659	ubiquitin-like protein ligase activity	29/851	213/17632	4.4362e-07	8.75041e-05	7.72833e-05	TRIM32/SH3RF1/PIAS2/RBX1/HLTF/RNF146/PJA2/RNF103/CDC42/NHLRC3/UBE4A/FBXO4/MED21/FBXL3/UBR1/LTN1/MARCH1/GID4/TOPORS/CUL5/CBL/MED7/CUL4A/PJA1/TRIM24/COP1/SKP1/MSL2/UBE2K	29
MF	GO:0061630	ubiquitin protein ligase activity	28/851	208/17632	8.81141e-07	0.000139044	0.000122803	TRIM32/SH3RF1/RBX1/HLTF/RNF146/PJA2/RNF103/CDC42/NHLRC3/UBE4A/FBXO4/MED21/FBXL3/UBR1/LTN1/MARCH1/GID4/TOPORS/CUL5/CBL/MED7/CUL4A/PJA1/TRIM24/COP1/SKP1/MSL2/UBE2K	28
MF	GO:0004842	ubiquitin-protein transferase activity	42/851	396/17632	1.47959e-06	0.000194566	0.00017184	TRIM32/SH3RF1/UBE2B/RBX1/HLTF/RNF8/RNF146/PJA2/RNF103/CDC42/NHLRC3/FBXO22/LONRF1/TRIP12/RCHY1/WDSUB1/UBE4A/FBXO4/UBE2V2/MED21/MIB1/FBXL3/UBR1/LTN1/MARCH1/GID4/TOPORS/CUL5/CBL/MED7/FBXO3/CUL4A/HERC4/PJA1/UBE2W/UBE2E3/TRIM24/COP1/SKP1/MSL2/UBE2N/UBE2K	42
MF	GO:0070628	proteasome binding	7/851	16/17632	4.64236e-06	0.00052326	0.000462141	RAD23B/PSMD14/PSMG1/USP14/ECPAS/ZFAND1/SACS	7
MF	GO:0140098	catalytic activity, acting on RNA	37/851	352/17632	7.5999e-06	0.00074954	0.000661991	MTREX/METTL6/LRRC47/IARS2/MRPL44/THUMPD3/TRMT10C/TARS/POP4/TRMT61B/PRIMPOL/NARS/CNOT8/DHX15/LARS/TRNT1/MED21/TWISTNB/CNOT6L/TARBP1/TRMT11/PRPF18/CMTR2/RTCA/TFB2M/POLR2B/DHX36/TDRD9/TRMT1L/RNASEL/TSNAX/EXOSC9/TSEN15/POLR2J3/METTL15/EIF4A2/TRMT5	37
MF	GO:0016423	tRNA (guanine) methyltransferase activity	6/851	13/17632	1.59132e-05	0.00139505	0.00123211	THUMPD3/TRMT10C/TARBP1/TRMT11/TRMT1L/TRMT5	6
MF	GO:0008121	ubiquinol-cytochrome-c reductase activity	5/851	10/17632	5.32414e-05	0.00377222	0.00333162	UQCR10/UQCRHL/UQCRH/UQCRB/UQCRFS1	5
MF	GO:0016681	oxidoreductase activity, acting on diphenols and related substances as donors, cytochrome as acceptor	5/851	10/17632	5.32414e-05	0.00377222	0.00333162	UQCR10/UQCRHL/UQCRH/UQCRB/UQCRFS1	5
MF	GO:0016887	ATPase activity	41/851	445/17632	5.73722e-05	0.00377222	0.00333162	MTREX/LMBRD1/RFC3/ATP6V1C1/ATP5PB/HLTF/KIF21A/VWA8/ATP5F1C/MSH2/XRCC6/PEX1/DHX15/ATP2C1/IDE/PSMD6/SMARCA2/CCT8/PSMC1/ABCF3/RBBP4/MNAT1/PSMC6/DHX36/XRCC5/GTF2H1/TDRD9/ATAD1/CCNH/NSF/DYNC2H1/NBN/SPAST/FIGNL1/ATP2B1/HSPD1/DYNC1I2/ATP5PD/ABCB10/EIF4A2/ABCE1	41
MF	GO:0008565	protein transporter activity	14/851	88/17632	7.71128e-05	0.00468015	0.0041335	HIKESHI/KPNA1/USO1/KPNA3/KPNA2/TOMM70/VPS26A/EIF4ENIF1/TOMM5/ZFYVE16/IPO5/TSNAX/VPS35/IPO7	14
MF	GO:0016679	oxidoreductase activity, acting on diphenols and related substances as donors	5/851	11/17632	9.3728e-05	0.00528224	0.00466526	UQCR10/UQCRHL/UQCRH/UQCRB/UQCRFS1	5
MF	GO:0008175	tRNA methyltransferase activity	8/851	32/17632	0.000106491	0.00560143	0.00494717	METTL6/THUMPD3/TRMT10C/TRMT61B/TARBP1/TRMT11/TRMT1L/TRMT5	8
MF	GO:0008173	RNA methyltransferase activity	11/851	63/17632	0.00019118	0.00909788	0.00803522	METTL6/THUMPD3/TRMT10C/TRMT61B/TARBP1/TRMT11/CMTR2/TFB2M/TRMT1L/METTL15/TRMT5	11
MF	GO:0034237	protein kinase A regulatory subunit binding	6/851	19/17632	0.000196025	0.00909788	0.00803522	ACBD3/PJA2/AKAP1/PRKACB/GSKIP/ARFGEF1	6
MF	GO:0140101	catalytic activity, acting on a tRNA	16/851	120/17632	0.000211506	0.00927102	0.00818813	METTL6/LRRC47/IARS2/THUMPD3/TRMT10C/TARS/POP4/TRMT61B/NARS/LARS/TRNT1/TARBP1/TRMT11/TRMT1L/TSEN15/TRMT5	16
MF	GO:0032549	ribonucleoside binding	35/851	384/17632	0.000240813	0.0100001	0.00883203	RHEB/GTPBP8/RAP2A/SEPT6/ARF3/RAB18/CDC42/LRRK1/DYNC1LI1/ATL2/GNAS/DNM1L/KRAS/RAB14/TUBA1A/TUBB8/ARL8B/RAC1/TUBE1/TUBA1B/LRRK2/ADSS/TUBA4A/RAB5A/TUBB2A/POLR2B/UPRT/ARL15/TUBA3D/RAB6A/GFM2/NME1/DRG1/TUBB/ATL1	35
MF	GO:0001882	nucleoside binding	35/851	391/17632	0.00033832	0.0133467	0.0117878	RHEB/GTPBP8/RAP2A/SEPT6/ARF3/RAB18/CDC42/LRRK1/DYNC1LI1/ATL2/GNAS/DNM1L/KRAS/RAB14/TUBA1A/TUBB8/ARL8B/RAC1/TUBE1/TUBA1B/LRRK2/ADSS/TUBA4A/RAB5A/TUBB2A/POLR2B/UPRT/ARL15/TUBA3D/RAB6A/GFM2/NME1/DRG1/TUBB/ATL1	35
MF	GO:0032550	purine ribonucleoside binding	34/851	380/17632	0.000412273	0.0154897	0.0136804	RHEB/GTPBP8/RAP2A/SEPT6/ARF3/RAB18/CDC42/LRRK1/DYNC1LI1/ATL2/GNAS/DNM1L/KRAS/RAB14/TUBA1A/TUBB8/ARL8B/RAC1/TUBE1/TUBA1B/LRRK2/ADSS/TUBA4A/RAB5A/TUBB2A/UPRT/ARL15/TUBA3D/RAB6A/GFM2/NME1/DRG1/TUBB/ATL1	34
MF	GO:0001883	purine nucleoside binding	34/851	383/17632	0.000475126	0.0170397	0.0150494	RHEB/GTPBP8/RAP2A/SEPT6/ARF3/RAB18/CDC42/LRRK1/DYNC1LI1/ATL2/GNAS/DNM1L/KRAS/RAB14/TUBA1A/TUBB8/ARL8B/RAC1/TUBE1/TUBA1B/LRRK2/ADSS/TUBA4A/RAB5A/TUBB2A/UPRT/ARL15/TUBA3D/RAB6A/GFM2/NME1/DRG1/TUBB/ATL1	34
MF	GO:0008757	S-adenosylmethionine-dependent methyltransferase activity	18/851	155/17632	0.000498539	0.0171021	0.0151045	METTL6/NSD3/THUMPD3/TRMT10C/TRMT61B/EED/PRMT9/EEF2KMT/TARBP1/TRMT11/CMTR2/TFB2M/ARMT1/TRMT1L/PRMT6/HNMT/METTL15/TRMT5	18
MF	GO:0042623	ATPase activity, coupled	32/851	357/17632	0.000583784	0.0191919	0.0169502	MTREX/LMBRD1/RFC3/ATP6V1C1/ATP5PB/ATP5F1C/MSH2/XRCC6/PEX1/DHX15/ATP2C1/SMARCA2/CCT8/PSMC1/RBBP4/MNAT1/PSMC6/DHX36/XRCC5/GTF2H1/TDRD9/CCNH/NSF/DYNC2H1/NBN/SPAST/FIGNL1/ATP2B1/DYNC1I2/ATP5PD/ABCB10/EIF4A2	32
MF	GO:0005525	GTP binding	33/851	375/17632	0.000665679	0.0202405	0.0178763	RHEB/GTPBP8/RAP2A/SEPT6/ARF3/RAB18/CDC42/LRRK1/ATL2/GNAS/DNM1L/KRAS/RAB14/TUBA1A/TUBB8/ARL8B/RAC1/TUBE1/TUBA1B/LRRK2/ADSS/TUBA4A/RAB5A/TUBB2A/UPRT/ARL15/TUBA3D/RAB6A/GFM2/NME1/DRG1/TUBB/ATL1	33
MF	GO:0003743	translation initiation factor activity	9/851	51/17632	0.000666987	0.0202405	0.0178763	EIF1B/MCTS1/EIF1AX/EIF3J/EIF4E/EIF3M/EIF3F/EIF4B/EIF4A2	9
MF	GO:0003924	GTPase activity	28/851	301/17632	0.0007094	0.0204009	0.018018	RHEB/RAP2A/SEPT6/ARF3/RAB18/CDC42/ATL2/GNAS/DNM1L/KRAS/RAB14/TUBA1A/TUBB8/ARL8B/RAC1/TUBE1/TUBA1B/LRRK2/TUBA4A/RAB5A/GNG2/TUBB2A/TUBA3D/RAB6A/GFM2/GNB5/TUBB/ATL1	28
MF	GO:0043024	ribosomal small subunit binding	5/851	16/17632	0.000723985	0.0204009	0.018018	EIF1B/NME1/NPM1/EIF4B/ABCE1	5
MF	GO:0019001	guanyl nucleotide binding	34/851	396/17632	0.00085651	0.0225262	0.0198951	RHEB/GTPBP8/RAP2A/SEPT6/ARF3/RAB18/CDC42/LRRK1/DYNC1LI1/ATL2/GNAS/DNM1L/KRAS/RAB14/TUBA1A/TUBB8/ARL8B/RAC1/TUBE1/TUBA1B/LRRK2/ADSS/TUBA4A/RAB5A/TUBB2A/UPRT/ARL15/TUBA3D/RAB6A/GFM2/NME1/DRG1/TUBB/ATL1	34
MF	GO:0032561	guanyl ribonucleotide binding	34/851	396/17632	0.00085651	0.0225262	0.0198951	RHEB/GTPBP8/RAP2A/SEPT6/ARF3/RAB18/CDC42/LRRK1/DYNC1LI1/ATL2/GNAS/DNM1L/KRAS/RAB14/TUBA1A/TUBB8/ARL8B/RAC1/TUBE1/TUBA1B/LRRK2/ADSS/TUBA4A/RAB5A/TUBB2A/UPRT/ARL15/TUBA3D/RAB6A/GFM2/NME1/DRG1/TUBB/ATL1	34
MF	GO:0008353	RNA polymerase II CTD heptapeptide repeat kinase activity	5/851	17/17632	0.000985163	0.025074	0.0221453	MAPK1/CDK8/MNAT1/GTF2H1/CCNH	5
MF	GO:0009055	electron transfer activity	14/851	114/17632	0.00117845	0.0290561	0.0256622	UQCR10/DLD/ASPH/UQCRHL/ME1/SDHC/NDUFS2/UQCRH/ME2/COX7B/ADH5/UQCRB/UQCRFS1/GLRX	14
MF	GO:0003727	single-stranded RNA binding	12/851	90/17632	0.00126574	0.0302626	0.0267278	HNRNPA1/HNRNPC/ZC3H14/TIA1/STRBP/ATXN1/CNBP/RBM7/SNRPC/EIF4B/SSB/RBMX	12
MF	GO:0000149	SNARE binding	13/851	103/17632	0.00135379	0.0314158	0.0277463	SEC24D/VAMP7/VTI1B/VPS50/TMED10/LRRK2/ANKRD27/SCFD1/UVRAG/GABARAPL2/STX7/NSF/PTPN2	13
MF	GO:0016831	carboxy-lyase activity	7/851	36/17632	0.00145544	0.0328099	0.0289776	FAHD1/ME1/GGCX/ECHDC1/ME2/AZIN1/AMD1	7
MF	GO:0003697	single-stranded DNA binding	13/851	105/17632	0.00161676	0.035434	0.0312952	HNRNPA1/NUP35/PURA/RAD23B/SUB1/MSH2/DHX36/CNBP/TOP1/TSNAX/NME1/HNRNPK/HSPD1	13
MF	GO:0051018	protein kinase A binding	8/851	48/17632	0.00193094	0.040561	0.0358233	ACBD3/PJA2/AKAP1/PRKACB/LRRK2/GSKIP/ARFGEF1/AKAP11	8
MF	GO:0004596	peptide alpha-N-acetyltransferase activity	4/851	12/17632	0.00195351	0.040561	0.0358233	NAA16/NAA30/NAA50/NAA35	4

## Sheet: CM3
termOntology	ID	Description	GeneRatio	BgRatio	pvalue	p.adjust	qvalue	geneID	Count
BP	GO:0051642	centrosome localization	7/492	24/18493	2.11243e-06	0.00582568	0.00559964	GPSM2/NUBP1/NDE1/DYNC1LI2/EZR/SPOUT1/SUN2	7
BP	GO:0061842	microtubule organizing center localization	7/492	25/18493	2.86697e-06	0.00582568	0.00559964	GPSM2/NUBP1/NDE1/DYNC1LI2/EZR/SPOUT1/SUN2	7
CC	GO:0010008	endosome membrane	28/511	462/19659	3.29599e-05	0.0170732	0.0156473	EHD1/PLIN3/RAB31/GGA2/TMBIM1/HGS/PLD1/WDR83/ARHGAP1/SLC11A2/IRAK2/DNAJC13/ITCH/RAB8A/HLA-E/SNF8/RNF144A/VPS16/LAMTOR4/LAMP1/SH3GL1/LLGL1/NDRG1/RAB35/SNX8/LDLR/SUN2/VAMP8	28
CC	GO:0005697	telomerase holoenzyme complex	5/511	21/19659	0.000167693	0.0434325	0.0398051	WRAP53/NAT10/GAR1/NVL/GNL3L	5
MF	GO:0045296	cadherin binding	24/502	323/17632	1.94255e-05	0.0137338	0.013557	EHD1/CRKL/PLIN3/RANGAP1/TJP2/ENO1/PAK4/ARHGAP1/GCN1/GOLGA2/EIF3E/PKP4/SEPT9/TBC1D2/SERBP1/SH3GL1/EZR/EMD/PRDX6/CTNNA1/NDRG1/NUDC/SH3GLB2/FXYD5	24

## Sheet: CM4
termOntology	ID	Description	GeneRatio	BgRatio	pvalue	p.adjust	qvalue	geneID	Count
BP	GO:0016570	histone modification	0.0677618	0.024658	1.72504e-07	0.000722218	0.000654607	KMT2A/BRPF1/MTA1/KANSL1/BAZ1B/CHD4/NIPBL/PYGO2/MBD3/SETD1A/KMT2B/SETDB1/WDR5/MTHFR/PHF1/EHMT2/RPS6KA4/PCGF1/MIER2/AKAP8L/PRKCA/MTA2/SIN3B/TADA3/HDAC6/RNF40/ATXN7L3/KAT6A/USP21/PKN1/CTBP1/SMARCB1/NACC2	33
BP	GO:0016569	covalent chromatin modification	0.0677618	0.025415	3.44817e-07	0.000722218	0.000654607	KMT2A/BRPF1/MTA1/KANSL1/BAZ1B/CHD4/NIPBL/PYGO2/MBD3/SETD1A/KMT2B/SETDB1/WDR5/MTHFR/PHF1/EHMT2/RPS6KA4/PCGF1/MIER2/AKAP8L/PRKCA/MTA2/SIN3B/TADA3/HDAC6/RNF40/ATXN7L3/KAT6A/USP21/PKN1/CTBP1/SMARCB1/NACC2	33
BP	GO:1902275	regulation of chromatin organization	0.036961	0.00946304	8.99247e-07	0.00125565	0.0011381	KMT2A/NIPBL/PYGO2/SETD1A/KMT2B/SETDB1/PARP10/MTHFR/PHF1/RPS6KA4/H1F0/AKAP8L/H1FX/TADA3/MAP1S/RNF40/CTBP1/SMARCB1	18
BP	GO:0018105	peptidyl-serine phosphorylation	0.0472279	0.015249	1.77983e-06	0.00186393	0.00168943	MKNK2/MAP2K2/CSNK1E/CSNK2A2/SRC/MKNK1/RPS6KA4/AXIN1/PRKCA/PRKCH/GAS6/HDAC6/RAF1/STK38/IKBKB/SMAD7/SH2D3C/MAPK7/ILK/MAP4K1/PKN1/AKT1/PRKDC	23
BP	GO:0016575	histone deacetylation	0.0246407	0.00465041	2.53673e-06	0.00212527	0.00192631	MTA1/CHD4/NIPBL/MBD3/MIER2/AKAP8L/MTA2/SIN3B/TADA3/HDAC6/CTBP1/NACC2	12
BP	GO:0018209	peptidyl-serine modification	23/487	301/18493	5.33161e-06	0.00372235	0.00337388	MKNK2/MAP2K2/CSNK1E/CSNK2A2/SRC/MKNK1/RPS6KA4/AXIN1/PRKCA/PRKCH/GAS6/HDAC6/RAF1/STK38/IKBKB/SMAD7/SH2D3C/MAPK7/ILK/MAP4K1/PKN1/AKT1/PRKDC	23
BP	GO:0071900	regulation of protein serine/threonine kinase activity	31/487	496/18493	8.66264e-06	0.00464446	0.00420967	MAP3K11/DVL2/MAP2K2/CCNK/TAOK2/DAXX/CEBPA/MAP3K1/SRC/PTK2B/DUSP18/MAPRE3/CSK/MAP2K7/SLC27A1/TESK1/IQGAP1/PPP2R1A/MAPK8IP3/SHC1/RAF1/GPS2/STK38/PSRC1/ILK/MAP4K1/PKN1/IRAK1/MAP4K5/AKT1/MAP2K3	31
BP	GO:0022604	regulation of cell morphogenesis	30/487	474/18493	9.49254e-06	0.00464446	0.00420967	DVL2/DAG1/MSN/SEMA4B/KIF13B/CUX1/GNA12/TAOK2/SEMA4A/NEDD4/GORASP1/ACTN4/SRC/PTK2B/GDI1/BCL9L/STK11/DLG4/FBXO31/ARAP1/PREX1/MYH9/BRSK1/DIAPH1/ZFYVE27/DNM2/ILK/TRIOBP/ARHGDIA/ARAP3	30
BP	GO:0043405	regulation of MAP kinase activity	24/487	335/18493	9.97855e-06	0.00464446	0.00420967	MAP3K11/DVL2/MAP2K2/TAOK2/DAXX/MAP3K1/SRC/PTK2B/DUSP18/CSK/MAP2K7/IQGAP1/PPP2R1A/MAPK8IP3/SHC1/RAF1/GPS2/STK38/ILK/MAP4K1/PKN1/IRAK1/MAP4K5/MAP2K3	24
BP	GO:0006476	protein deacetylation	12/487	101/18493	1.38425e-05	0.00579863	0.00525578	MTA1/CHD4/NIPBL/MBD3/MIER2/AKAP8L/MTA2/SIN3B/TADA3/HDAC6/CTBP1/NACC2	12
BP	GO:0071902	positive regulation of protein serine/threonine kinase activity	23/487	323/18493	1.67993e-05	0.00616721	0.00558986	MAP3K11/DVL2/MAP2K2/TAOK2/DAXX/MAP3K1/SRC/PTK2B/MAPRE3/CSK/MAP2K7/SLC27A1/IQGAP1/MAPK8IP3/SHC1/RAF1/PSRC1/ILK/MAP4K1/PKN1/IRAK1/MAP4K5/MAP2K3	23
BP	GO:0043406	positive regulation of MAP kinase activity	20/487	258/18493	1.76669e-05	0.00616721	0.00558986	MAP3K11/DVL2/MAP2K2/TAOK2/DAXX/MAP3K1/SRC/PTK2B/CSK/MAP2K7/IQGAP1/MAPK8IP3/SHC1/RAF1/ILK/MAP4K1/PKN1/IRAK1/MAP4K5/MAP2K3	20
BP	GO:0033044	regulation of chromosome organization	23/487	330/18493	2.36119e-05	0.00760848	0.0068962	PPP1R10/KMT2A/NIPBL/PYGO2/SETD1A/KMT2B/ACD/SETDB1/PARP10/SRC/MTHFR/PHF1/RPS6KA4/H1F0/AKAP8L/H1FX/MAP2K7/TADA3/MAP1S/RNF40/NUMA1/CTBP1/SMARCB1	23
BP	GO:0030099	myeloid cell differentiation	26/487	405/18493	2.92989e-05	0.00818221	0.00741622	ZFPM1/LTBR/KMT2A/STAT5B/G6PD/ACIN1/ITPKB/ZBTB46/SETD1A/CEBPA/KMT2B/MOV10/WDR5/SRC/FSTL3/PTK2B/KLF2/PRKCA/ZNF385A/MYH9/KAT6A/ETS1/CSF3R/IRF7/ADD1/STAT3	26
BP	GO:0043547	positive regulation of GTPase activity	26/487	405/18493	2.92989e-05	0.00818221	0.00741622	DVL2/TBC1D13/TBC1D10B/MYO9B/ARFGAP1/ARHGAP19/TBC1D2B/SH3BP1/RANBP3/PTK2B/GIT1/GDI1/ARHGAP10/ARHGAP31/TBC1D17/RIN2/ARAP1/ARHGEF1/PREX1/AGAP3/IQGAP1/GMIP/ASAP1/SIPA1/ARHGDIA/ARAP3	26
BP	GO:2000058	regulation of ubiquitin-dependent protein catabolic process	14/487	147/18493	3.48615e-05	0.00842684	0.00763795	SGTA/GNA12/SMARCC1/CSNK1E/CEBPA/CSNK2A2/PTK2B/RAD23A/AXIN1/GIPC1/SMAD7/BAG6/DNAJB2/AKT1	14
BP	GO:0035601	protein deacylation	12/487	111/18493	3.61173e-05	0.00842684	0.00763795	MTA1/CHD4/NIPBL/MBD3/MIER2/AKAP8L/MTA2/SIN3B/TADA3/HDAC6/CTBP1/NACC2	12
BP	GO:0034405	response to fluid shear stress	7/487	36/18493	3.62099e-05	0.00842684	0.00763795	SRC/PTK2B/KLF2/ETS1/SMAD7/MAPK7/AKT1	7
BP	GO:0098732	macromolecule deacylation	12/487	112/18493	3.95031e-05	0.00870939	0.00789405	MTA1/CHD4/NIPBL/MBD3/MIER2/AKAP8L/MTA2/SIN3B/TADA3/HDAC6/CTBP1/NACC2	12
BP	GO:0035967	cellular response to topologically incorrect protein	14/487	151/18493	4.69502e-05	0.00983372	0.00891313	ARFGAP1/POMT2/DAXX/ZBTB17/CREB3L2/HDGF/MBTPS1/WIPI1/HDAC6/SHC1/ADD1/ATF4/BAG6/CTDSP2	14
BP	GO:0007254	JNK cascade	17/487	213/18493	5.17775e-05	0.0103284	0.00936148	MAP3K11/DVL2/LTBR/TAOK2/DAXX/PTK2B/AXIN1/MAP2K7/MAPK8IP3/GPS2/SH2D3C/MAP4K1/PKN1/SIRPA/IRAK1/MAP4K5/AKT1	17
BP	GO:0045785	positive regulation of cell adhesion	25/487	397/18493	5.68732e-05	0.0108292	0.0098154	PTPN23/EFNB1/DAG1/STAT5B/BAD/SASH3/ITPKB/TGM2/SRC/FSTL3/PTK2B/JUP/CSK/PRKCA/PREX1/IQGAP1/DYSF/ETS1/GPAM/SMAD7/DNM2/ILK/TRIOBP/SIRPA/AKT1	25
BP	GO:0007257	activation of JUN kinase activity	7/487	39/18493	6.23181e-05	0.01135	0.0102875	MAP3K11/DAXX/MAP2K7/MAPK8IP3/MAP4K1/PKN1/MAP4K5	7
BP	GO:1903052	positive regulation of proteolysis involved in cellular protein catabolic process	12/487	118/18493	6.6187e-05	0.0115516	0.0104701	SGTA/CSNK1E/CEBPA/PTK2B/RAD23A/TMEM259/AXIN1/RNF40/SMAD7/BAG6/DNAJB2/AKT1	12
BP	GO:0051403	stress-activated MAPK cascade	20/487	284/18493	6.89398e-05	0.0115516	0.0104701	MAP3K11/DVL2/MAP2K2/LTBR/TAOK2/DAXX/PTK2B/AXIN1/MAP2K7/MAPK8IP3/GPS2/IKBKB/SH2D3C/MAP4K1/PKN1/SIRPA/IRAK1/MAP4K5/AKT1/MAP2K3	20
BP	GO:1903364	positive regulation of cellular protein catabolic process	13/487	138/18493	7.38483e-05	0.0118981	0.0107842	MSN/SGTA/CSNK1E/CEBPA/PTK2B/RAD23A/TMEM259/AXIN1/RNF40/SMAD7/BAG6/DNAJB2/AKT1	13
BP	GO:1903362	regulation of cellular protein catabolic process	18/487	242/18493	7.87322e-05	0.0119221	0.010806	MSN/SGTA/GNA12/SMARCC1/CSNK1E/CEBPA/CSNK2A2/PTK2B/RAD23A/TMEM259/AXIN1/FURIN/GIPC1/RNF40/SMAD7/BAG6/DNAJB2/AKT1	18
BP	GO:0034330	cell junction organization	20/487	287/18493	7.96892e-05	0.0119221	0.010806	PTPN23/PIP5K1C/SH3BP1/CLASP1/TAOK2/ACTN4/SRC/PTK2B/JUP/PLEC/CSK/PRKCA/PRKCH/IQGAP1/STRN/IKBKB/SMAD7/NECTIN2/ADD1/ILK	20
BP	GO:0031098	stress-activated protein kinase signaling cascade	21/487	313/18493	9.13612e-05	0.013197	0.0119615	MAP3K11/DVL2/MAP2K2/LTBR/TAOK2/DAXX/MAP3K1/PTK2B/AXIN1/MAP2K7/MAPK8IP3/GPS2/IKBKB/SH2D3C/MAP4K1/PKN1/SIRPA/IRAK1/MAP4K5/AKT1/MAP2K3	21
BP	GO:0043162	ubiquitin-dependent protein catabolic process via the multivesicular body sorting pathway	5/487	19/18493	0.000106262	0.0148377	0.0134487	MVB12B/PTPN23/NEDD4/VPS4A/HDAC6	5
BP	GO:0046328	regulation of JNK cascade	15/487	184/18493	0.000111516	0.015069	0.0136583	MAP3K11/DVL2/LTBR/TAOK2/DAXX/PTK2B/AXIN1/MAP2K7/MAPK8IP3/GPS2/MAP4K1/PKN1/SIRPA/MAP4K5/AKT1	15
BP	GO:0043507	positive regulation of JUN kinase activity	9/487	74/18493	0.000136928	0.0174774	0.0158413	MAP3K11/DVL2/DAXX/PTK2B/MAP2K7/MAPK8IP3/MAP4K1/PKN1/MAP4K5	9
BP	GO:1903050	regulation of proteolysis involved in cellular protein catabolic process	16/487	209/18493	0.000139211	0.0174774	0.0158413	SGTA/GNA12/SMARCC1/CSNK1E/CEBPA/CSNK2A2/PTK2B/RAD23A/TMEM259/AXIN1/GIPC1/RNF40/SMAD7/BAG6/DNAJB2/AKT1	16
BP	GO:0032147	activation of protein kinase activity	21/487	323/18493	0.000141856	0.0174774	0.0158413	MAP3K11/MAP2K2/PRR5/TAOK2/DAXX/MAP3K1/SRC/PTK2B/STK11/AXIN1/MAP2K7/GAS6/MAPK8IP3/SHC1/RAF1/MAP4K1/PKN1/IRAK1/MAP4K5/AKT1/MAP2K3	21
BP	GO:0035966	response to topologically incorrect protein	15/487	189/18493	0.000150296	0.0179883	0.0163043	ARFGAP1/POMT2/DAXX/ZBTB17/CREB3L2/HDGF/MBTPS1/WIPI1/HDAC6/SHC1/ADD1/ATF4/BAG6/DNAJB2/CTDSP2	15
BP	GO:0045732	positive regulation of protein catabolic process	16/487	212/18493	0.000164121	0.0190973	0.0173095	MSN/SGTA/TNFSF12/NEDD4/CSNK1E/CEBPA/PTK2B/RAD23A/TMEM259/AXIN1/FURIN/RNF40/SMAD7/BAG6/DNAJB2/AKT1	16
BP	GO:0031498	chromatin disassembly	5/487	21/18493	0.000178036	0.0201565	0.0182696	SMARCC1/SMARCD1/SMARCC2/MAP1S/SMARCB1	5
BP	GO:0043087	regulation of GTPase activity	27/487	481/18493	0.000198186	0.0218474	0.0198022	DVL2/TBC1D13/TBC1D10B/MYO9B/ARFGAP1/ARHGAP19/TBC1D2B/SH3BP1/RANBP3/PTK2B/GIT1/GDI1/ARHGAP10/ARHGAP31/TBC1D17/RIN2/ARAP1/ARHGEF1/PREX1/AGAP3/IQGAP1/GMIP/GPS2/ASAP1/SIPA1/ARHGDIA/ARAP3	27
BP	GO:1903311	regulation of mRNA metabolic process	18/487	264/18493	0.000234483	0.0251859	0.0228281	YTHDC1/RBM42/RBM15B/SFSWAP/SUPT5H/RBM38/SF3B4/MOV10/PCBP4/AHCYL1/PRKCA/RBM17/PAPOLA/RNF40/SAFB2/U2AF2/AKT1/TBRG4	18
BP	GO:0030522	intracellular receptor signaling pathway	19/487	288/18493	0.000241846	0.0253274	0.0229563	RXRA/NCOR2/NEDD4/DAXX/ACTN4/SRC/AXIN1/CALCOCO1/TADA3/MED12/HDAC6/GPS2/SAFB2/GPAM/IRF7/IRAK1/MED24/SEC14L1/STAT3	19
BP	GO:0018108	peptidyl-tyrosine phosphorylation	23/487	387/18493	0.000259978	0.0265621	0.0240755	DVL2/EFNB1/MAP2K2/SH3BP5L/BAZ1B/STAT5B/CUX1/EHD4/SRC/PTK2B/CSK/DLG4/MAP2K7/GAS6/TESK1/EPHB6/IQGAP1/PPP2R1A/SHC1/EPHB4/DYRK1B/STAT3/MAP2K3	23
BP	GO:0050684	regulation of mRNA processing	12/487	137/18493	0.00027509	0.027437	0.0248684	YTHDC1/RBM42/RBM15B/SFSWAP/SUPT5H/SF3B4/AHCYL1/RBM17/PAPOLA/RNF40/SAFB2/U2AF2	12
BP	GO:0018212	peptidyl-tyrosine modification	23/487	390/18493	0.000290239	0.0282746	0.0256277	DVL2/EFNB1/MAP2K2/SH3BP5L/BAZ1B/STAT5B/CUX1/EHD4/SRC/PTK2B/CSK/DLG4/MAP2K7/GAS6/TESK1/EPHB6/IQGAP1/PPP2R1A/SHC1/EPHB4/DYRK1B/STAT3/MAP2K3	23
BP	GO:0033209	tumor necrosis factor-mediated signaling pathway	11/487	119/18493	0.000308018	0.0284327	0.0257709	LTBR/TNFSF12/PTK2B/RNF31/GAS6/SHARPIN/GPS2/CDIP1/IKBKB/ILK/RBCK1	11
BP	GO:0031056	regulation of histone modification	12/487	139/18493	0.000314543	0.0284327	0.0257709	KMT2A/NIPBL/PYGO2/KMT2B/MTHFR/PHF1/RPS6KA4/AKAP8L/TADA3/RNF40/CTBP1/SMARCB1	12
BP	GO:0034332	adherens junction organization	12/487	139/18493	0.000314543	0.0284327	0.0257709	PTPN23/PIP5K1C/CLASP1/TAOK2/SRC/PTK2B/JUP/CSK/IQGAP1/SMAD7/NECTIN2/ADD1	12
BP	GO:1903706	regulation of hemopoiesis	24/487	418/18493	0.000319473	0.0284327	0.0257709	ZFPM1/TCF3/CLPTM1/KMT2A/STAT5B/BAD/SASH3/ACIN1/ITPKB/ZBTB46/SETD1A/KMT2B/MOV10/WDR5/FSTL3/PTK2B/LOXL3/PRKCA/GAS6/ETS1/SMAD7/CSF3R/IRF7/STAT3	24
BP	GO:0045637	regulation of myeloid cell differentiation	17/487	248/18493	0.000325798	0.0284327	0.0257709	ZFPM1/KMT2A/STAT5B/ACIN1/ITPKB/ZBTB46/SETD1A/KMT2B/MOV10/WDR5/FSTL3/PTK2B/PRKCA/ETS1/CSF3R/IRF7/STAT3	17
BP	GO:0046330	positive regulation of JNK cascade	12/487	140/18493	0.000336003	0.0287249	0.0260357	MAP3K11/DVL2/LTBR/TAOK2/DAXX/PTK2B/AXIN1/MAP2K7/MAPK8IP3/MAP4K1/PKN1/MAP4K5	12
BP	GO:0032434	regulation of proteasomal ubiquitin-dependent protein catabolic process	11/487	121/18493	0.000355897	0.0298171	0.0270257	SGTA/GNA12/SMARCC1/CSNK1E/CEBPA/RAD23A/GIPC1/SMAD7/BAG6/DNAJB2/AKT1	11
BP	GO:0031331	positive regulation of cellular catabolic process	21/487	347/18493	0.000374732	0.0305756	0.0277133	MSN/SGTA/BAD/TP53INP2/SUPT5H/CSNK1E/CEBPA/MOV10/PTK2B/RAD23A/STK11/TMEM259/AXIN1/PNPLA2/FURIN/HDAC6/RNF40/SMAD7/BAG6/DNAJB2/AKT1	21
BP	GO:0030518	intracellular steroid hormone receptor signaling pathway	12/487	142/18493	0.000382661	0.0305756	0.0277133	NCOR2/NEDD4/DAXX/SRC/AXIN1/CALCOCO1/TADA3/MED12/HDAC6/SAFB2/GPAM/MED24	12
BP	GO:1901800	positive regulation of proteasomal protein catabolic process	10/487	103/18493	0.000386849	0.0305756	0.0277133	SGTA/CSNK1E/CEBPA/RAD23A/TMEM259/RNF40/SMAD7/BAG6/DNAJB2/AKT1	10
BP	GO:0042176	regulation of protein catabolic process	22/487	375/18493	0.000419525	0.0325442	0.0294976	MSN/SGTA/TNFSF12/GNA12/SMARCC1/NEDD4/CSNK1E/CEBPA/CTSA/CSNK2A2/PTK2B/RAD23A/TMEM259/AXIN1/FURIN/GIPC1/RNF40/DYSF/SMAD7/BAG6/DNAJB2/AKT1	22
BP	GO:0006338	chromatin remodeling	13/487	165/18493	0.000437807	0.0327495	0.0296836	CHD7/BAZ1B/CHD4/SMARCC1/MBD3/DAXX/KMT2B/INO80E/SMARCD1/MTA2/SMARCC2/SMARCB1/CENPT	13
BP	GO:2001252	positive regulation of chromosome organization	13/487	165/18493	0.000437807	0.0327495	0.0296836	PPP1R10/KMT2A/NIPBL/ACD/SETDB1/PHF1/RPS6KA4/AKAP8L/MAP2K7/RNF40/NUMA1/CTBP1/SMARCB1	13
BP	GO:0001667	ameboidal-type cell migration	25/487	456/18493	0.000479498	0.0352389	0.03194	PTPN23/EFNB1/SEMA4B/TNFSF12/ZNF580/GNA12/SH3BP1/CLASP1/SEMA4A/SRC/PTK2B/JUP/PRKCA/ADGRA2/MTA2/GIPC1/HDAC6/MYH9/ETS1/SCARB1/EPHB4/ILK/PKN1/AKT1/MAP2K3	25
BP	GO:0043506	regulation of JUN kinase activity	9/487	88/18493	0.000511809	0.0362281	0.0328366	MAP3K11/DVL2/DAXX/PTK2B/MAP2K7/MAPK8IP3/MAP4K1/PKN1/MAP4K5	9
BP	GO:0034616	response to laminar fluid shear stress	4/487	15/18493	0.000514679	0.0362281	0.0328366	KLF2/ETS1/SMAD7/MAPK7	4
BP	GO:0032872	regulation of stress-activated MAPK cascade	16/487	235/18493	0.000520979	0.0362281	0.0328366	MAP3K11/DVL2/MAP2K2/LTBR/TAOK2/DAXX/PTK2B/AXIN1/MAP2K7/MAPK8IP3/GPS2/MAP4K1/PKN1/SIRPA/MAP4K5/AKT1	16
BP	GO:0009896	positive regulation of catabolic process	23/487	407/18493	0.000527552	0.0362281	0.0328366	MSN/SGTA/TNFSF12/BAD/TP53INP2/NEDD4/SUPT5H/CSNK1E/CEBPA/MOV10/PTK2B/RAD23A/STK11/TMEM259/AXIN1/PNPLA2/FURIN/HDAC6/RNF40/SMAD7/BAG6/DNAJB2/AKT1	23
BP	GO:0070302	regulation of stress-activated protein kinase signaling cascade	16/487	237/18493	0.000571328	0.0386015	0.0349878	MAP3K11/DVL2/MAP2K2/LTBR/TAOK2/DAXX/PTK2B/AXIN1/MAP2K7/MAPK8IP3/GPS2/MAP4K1/PKN1/SIRPA/MAP4K5/AKT1	16
BP	GO:0006333	chromatin assembly or disassembly	14/487	192/18493	0.000584498	0.0388645	0.0352262	BAZ1B/SMARCC1/DAXX/PARP10/SMARCD1/H1F0/MTA2/H1FX/SMARCC2/MAP1S/CABIN1/KAT6A/SMARCB1/CENPT	14
BP	GO:0034329	cell junction assembly	16/487	238/18493	0.000598028	0.0391428	0.0354784	PIP5K1C/SH3BP1/CLASP1/TAOK2/ACTN4/SRC/PTK2B/JUP/PLEC/PRKCA/PRKCH/IQGAP1/STRN/IKBKB/SMAD7/ILK	16
BP	GO:0000187	activation of MAPK activity	12/487	150/18493	0.000627877	0.0398752	0.0361423	MAP3K11/MAP2K2/TAOK2/DAXX/MAP2K7/MAPK8IP3/SHC1/MAP4K1/PKN1/IRAK1/MAP4K5/MAP2K3	12
BP	GO:0018205	peptidyl-lysine modification	21/487	361/18493	0.000628256	0.0398752	0.0361423	KMT2A/BRPF1/KANSL1/PYGO2/MBD3/TGM2/SETD1A/KMT2B/SETDB1/WDR5/LOXL3/PHF1/EHMT2/RPS6KA4/PLOD3/TADA3/HDAC6/KAT6A/CTBP1/BAG6/SMARCB1	21
BP	GO:0034976	response to endoplasmic reticulum stress	17/487	264/18493	0.000665139	0.0415861	0.037693	TMUB1/ARFGAP1/SGTA/POMT2/ZBTB17/CREB3L2/TMEM259/HDGF/MBTPS1/WIPI1/SHC1/PDIA4/ADD1/ATF4/BAG6/DNAJB2/CTDSP2	17
BP	GO:0034620	cellular response to unfolded protein	11/487	133/18493	0.000793773	0.0488988	0.0443211	ARFGAP1/DAXX/ZBTB17/CREB3L2/HDGF/MBTPS1/WIPI1/SHC1/ADD1/ATF4/CTDSP2	11
BP	GO:1905269	positive regulation of chromatin organization	9/487	94/18493	0.000829523	0.049641	0.0449938	KMT2A/NIPBL/SETDB1/PHF1/RPS6KA4/AKAP8L/RNF40/CTBP1/SMARCB1	9
BP	GO:2000060	positive regulation of ubiquitin-dependent protein catabolic process	9/487	94/18493	0.000829523	0.049641	0.0449938	SGTA/CSNK1E/CEBPA/PTK2B/RAD23A/AXIN1/SMAD7/DNAJB2/AKT1	9
CC	GO:0005925	focal adhesion	28/503	402/19659	1.84873e-06	0.000420066	0.000350659	MAP2K2/DAG1/GNB2/MSN/FLNB/PIP5K1C/GNA12/CLASP1/TGM2/CNN2/ACTN4/PTK2B/GIT1/JUP/PLEC/ARHGAP31/ENG/MPRIP/SORBS3/IQGAP1/SLC4A2/MYH9/NECTIN2/DNM2/ADD1/ILK/TRIOBP/ZYX	28
CC	GO:0005924	cell-substrate adherens junction	28/503	405/19659	2.13577e-06	0.000420066	0.000350659	MAP2K2/DAG1/GNB2/MSN/FLNB/PIP5K1C/GNA12/CLASP1/TGM2/CNN2/ACTN4/PTK2B/GIT1/JUP/PLEC/ARHGAP31/ENG/MPRIP/SORBS3/IQGAP1/SLC4A2/MYH9/NECTIN2/DNM2/ADD1/ILK/TRIOBP/ZYX	28
CC	GO:0030055	cell-substrate junction	28/503	409/19659	2.58237e-06	0.000420066	0.000350659	MAP2K2/DAG1/GNB2/MSN/FLNB/PIP5K1C/GNA12/CLASP1/TGM2/CNN2/ACTN4/PTK2B/GIT1/JUP/PLEC/ARHGAP31/ENG/MPRIP/SORBS3/IQGAP1/SLC4A2/MYH9/NECTIN2/DNM2/ADD1/ILK/TRIOBP/ZYX	28
CC	GO:0000790	nuclear chromatin	26/503	369/19659	3.49872e-06	0.000426844	0.000356317	TCF3/MTA1/CHD4/RXRA/NIPBL/SMARCC1/NCOR2/MBD3/SETD1A/INO80E/SMARCD1/PHF12/KLF2/EHMT2/H1F0/MTA2/CALCOCO1/ZNF385A/SIN3B/SMARCC2/JUND/KAT6A/STAT3/SMARCB1/SINHCAF/NACC2	26
CC	GO:0017053	transcriptional repressor complex	11/503	84/19659	9.49919e-06	0.000927121	0.000773934	ZFPM1/MTA1/CHD4/NCOR2/MBD3/PHF12/H1F0/HDGF/MTA2/GPS2/CTBP1	11
CC	GO:0000118	histone deacetylase complex	9/503	60/19659	2.02795e-05	0.0016494	0.00137687	MTA1/CHD4/NCOR2/MBD3/PHF12/MTA2/SIN3B/HDAC6/SINHCAF	9
CC	GO:0009898	cytoplasmic side of plasma membrane	14/503	149/19659	2.97905e-05	0.00207682	0.00173367	MAP2K2/GNA12/G6PD/SRC/PTK2B/JUP/RNF31/DLG4/GNAI2/GNA11/IQGAP1/LDLRAP1/ESYT2/IKBKB	14
CC	GO:0098562	cytoplasmic side of membrane	15/503	172/19659	3.76121e-05	0.00229434	0.00191525	MAP2K2/GNA12/G6PD/SRC/PTK2B/JUP/RNF31/DLG4/GNAI2/GNA11/IQGAP1/LDLRAP1/CDIP1/ESYT2/IKBKB	15
CC	GO:0042641	actomyosin	9/503	71/19659	7.96678e-05	0.00431977	0.00360602	FHOD1/FLNB/CDC42BPB/CNN2/ACTN4/MYO18A/MYH9/ILK/ZYX	9
CC	GO:0035371	microtubule plus-end	5/503	20/19659	0.000121223	0.0059157	0.00493826	CLASP1/MAPRE3/NCKAP5L/CLIP2/NUMA1	5
CC	GO:0070603	SWI/SNF superfamily-type complex	9/503	76/19659	0.000136143	0.00603979	0.00504184	MTA1/CHD4/SMARCC1/MBD3/INO80E/SMARCD1/MTA2/SMARCC2/SMARCB1	9
CC	GO:0071564	npBAF complex	4/503	12/19659	0.000178028	0.00723981	0.00604359	SMARCC1/SMARCD1/SMARCC2/SMARCB1	4
CC	GO:0005667	transcription factor complex	21/503	356/19659	0.000363073	0.0136292	0.0113773	ZFPM1/DEAF1/TCF3/RXRA/HES6/PYGO2/BRF1/BCL9/CEBPA/BCL9L/MTA2/GTF3C1/TADA3/JUND/MED25/ETS1/SMAD7/ATF4/CTBP1/STAT3/PRKDC	21
CC	GO:0019898	extrinsic component of membrane	18/503	287/19659	0.000458116	0.015025	0.0125424	SGTA/GNA12/COQ8B/SRC/COQ8A/PTK2B/JUP/ATG2A/DLG4/GNAI2/WIPI1/GNA11/IQGAP1/MTMR3/RNF40/ESYT2/NUMA1/SMAD7	18
CC	GO:0071565	nBAF complex	4/503	15/19659	0.000461834	0.015025	0.0125424	SMARCC1/SMARCD1/SMARCC2/SMARCB1	4
CC	GO:0016328	lateral plasma membrane	7/503	56/19659	0.000539878	0.016193	0.0135175	DVL2/GNA12/JUP/AXIN1/IQGAP1/PPP2R1A/NUMA1	7
CC	GO:1990752	microtubule end	5/503	28/19659	0.000649066	0.016193	0.0135175	CLASP1/MAPRE3/NCKAP5L/CLIP2/NUMA1	5
CC	GO:0001725	stress fiber	7/503	59/19659	0.000743582	0.016193	0.0135175	FHOD1/FLNB/CNN2/ACTN4/MYH9/ILK/ZYX	7
CC	GO:0097517	contractile actin filament bundle	7/503	59/19659	0.000743582	0.016193	0.0135175	FHOD1/FLNB/CNN2/ACTN4/MYH9/ILK/ZYX	7
CC	GO:0044665	MLL1/2 complex	5/503	29/19659	0.000767958	0.016193	0.0135175	KMT2A/KANSL1/PRPF31/WDR5/PELP1	5
CC	GO:0071339	MLL1 complex	5/503	29/19659	0.000767958	0.016193	0.0135175	KMT2A/KANSL1/PRPF31/WDR5/PELP1	5
CC	GO:0016581	NuRD complex	4/503	17/19659	0.000773181	0.016193	0.0135175	MTA1/CHD4/MBD3/MTA2	4
CC	GO:0090545	CHD-type complex	4/503	17/19659	0.000773181	0.016193	0.0135175	MTA1/CHD4/MBD3/MTA2	4
CC	GO:0034708	methyltransferase complex	10/503	116/19659	0.000796379	0.016193	0.0135175	KMT2A/RBM15B/TRMT61A/KANSL1/SETD1A/KMT2B/PRPF31/WDR5/PELP1/PHF1	10
CC	GO:0016514	SWI/SNF complex	4/503	19/19659	0.00120912	0.0229039	0.0191195	SMARCC1/SMARCD1/SMARCC2/SMARCB1	4
CC	GO:1904949	ATPase complex	9/503	102/19659	0.00122029	0.0229039	0.0191195	MTA1/CHD4/SMARCC1/MBD3/INO80E/SMARCD1/MTA2/SMARCC2/SMARCB1	9
CC	GO:0032432	actin filament bundle	7/503	67/19659	0.00159108	0.0282378	0.0235721	FHOD1/FLNB/CNN2/ACTN4/MYH9/ILK/ZYX	7
CC	GO:0030496	midbody	12/503	172/19659	0.0016202	0.0282378	0.0235721	VPS4A/GDI1/MAPRE3/EXOC7/GNAI2/IQGAP1/CCDC124/PSRC1/DNM2/PKN1/TRIOBP/CTDP1	12
CC	GO:0044798	nuclear transcription factor complex	13/503	198/19659	0.00182137	0.0303039	0.0252968	TCF3/RXRA/PYGO2/BRF1/BCL9/CEBPA/BCL9L/GTF3C1/TADA3/JUND/MED25/ATF4/STAT3	13
CC	GO:0035097	histone methyltransferase complex	8/503	88/19659	0.00186295	0.0303039	0.0252968	KMT2A/KANSL1/SETD1A/KMT2B/PRPF31/WDR5/PELP1/PHF1	8
CC	GO:0031234	extrinsic component of cytoplasmic side of plasma membrane	8/503	89/19659	0.00200217	0.031518	0.0263103	GNA12/SRC/PTK2B/DLG4/GNAI2/GNA11/IQGAP1/ESYT2	8
CC	GO:0016607	nuclear speck	20/503	382/19659	0.00211039	0.0321834	0.0268658	TCF3/YTHDC1/RBM15B/ACIN1/CDC34/SETD1A/PRPF31/LUC7L2/DPP3/EHMT2/SF3A2/AKAP8L/TUT1/RAF1/AP5Z1/KAT6A/RUFY1/CACTIN/U2AF1/U2AF2	20
CC	GO:1990907	beta-catenin-TCF complex	3/503	11/19659	0.00235695	0.0348543	0.0290954	PYGO2/BCL9/BCL9L	3
CC	GO:0019897	extrinsic component of plasma membrane	11/503	162/19659	0.00308013	0.044209	0.0369044	GNA12/SRC/PTK2B/JUP/DLG4/GNAI2/GNA11/IQGAP1/ESYT2/NUMA1/SMAD7	11
CC	GO:0005774	vacuolar membrane	20/503	397/19659	0.00327486	0.0456609	0.0381164	GNB2/STK11IP/TCIRG1/VPS4A/PLEKHM1/CTSA/TMEM8A/MAN2B1/WDR24/ABCC10/WIPI1/GNA11/CDIP1/SLC12A4/SCARB1/AP2A1/CLN3/MFSD12/GAA/BST2	20
MF	GO:0030695	GTPase regulator activity	26/496	309/17632	7.16037e-07	0.000341989	0.000299647	TBC1D13/TBC1D10B/MYO9B/ARFGAP1/ARHGAP19/TBC1D2B/SH3BP1/RANBP3/GIT1/GDI1/ARHGAP10/ARHGAP31/TBC1D17/RIN2/ARAP1/ARHGEF1/PREX1/AGAP3/IQGAP1/GMIP/GPS2/ASAP1/SIRPA/SIPA1/ARHGDIA/ARAP3	26
MF	GO:0005096	GTPase activator activity	24/496	279/17632	1.29633e-06	0.000341989	0.000299647	TBC1D13/TBC1D10B/MYO9B/ARFGAP1/ARHGAP19/TBC1D2B/SH3BP1/RANBP3/GIT1/GDI1/ARHGAP10/ARHGAP31/TBC1D17/RIN2/ARAP1/ARHGEF1/PREX1/AGAP3/IQGAP1/GMIP/ASAP1/SIPA1/ARHGDIA/ARAP3	24
MF	GO:0003713	transcription coactivator activity	26/496	321/17632	1.46987e-06	0.000341989	0.000299647	TCF3/MTA1/RXRA/SMARCC1/BCL9/DAXX/CEBPA/ACTN4/SMARCD1/JUP/BCL9L/MTF1/MTA2/CALCOCO1/SMARCC2/TADA3/MED12/JUND/GPS2/ATXN7L3/KAT6A/USP21/DYRK1B/PKN1/MED24/SMARCB1	26
MF	GO:0004674	protein serine/threonine kinase activity	32/496	455/17632	2.04997e-06	0.00035772	0.00031343	MAP3K11/MKNK2/MAP2K2/CCNK/CDC42BPB/TAOK2/CSNK1E/MAP3K1/CSNK2A2/PTK2B/MOK/MKNK1/STK11/RPS6KA4/PRKCA/PRKCH/MAP2K7/TESK1/RAF1/STK38/IKBKB/BRSK1/MAPK7/DYRK1B/ILK/MAP4K1/PKN1/IRAK1/MAP4K5/AKT1/MAP2K3/PRKDC	32
MF	GO:0060589	nucleoside-triphosphatase regulator activity	27/496	353/17632	2.76222e-06	0.000385606	0.000337864	TBC1D13/TBC1D10B/MYO9B/ARFGAP1/ARHGAP19/TBC1D2B/SH3BP1/RANBP3/GIT1/GDI1/ARHGAP10/ARHGAP31/TBC1D17/RIN2/ARAP1/ARHGEF1/PREX1/AGAP3/IQGAP1/GMIP/GPS2/ASAP1/SIRPA/DNAJB2/SIPA1/ARHGDIA/ARAP3	27
MF	GO:0035257	nuclear hormone receptor binding	16/496	152/17632	6.14145e-06	0.000714455	0.000625997	STAT5B/RXRA/NCOR2/DAXX/ACTN4/SRC/JUP/WIPI1/TADA3/MED12/JUND/MED25/STRN/PKN1/MED24/STAT3	16
MF	GO:0004407	histone deacetylase activity	8/496	44/17632	2.69365e-05	0.00268595	0.0023534	MTA1/CHD4/MBD3/MIER2/MTA2/SIN3B/HDAC6/NACC2	8
MF	GO:0033558	protein deacetylase activity	8/496	45/17632	3.19627e-05	0.00278874	0.00244346	MTA1/CHD4/MBD3/MIER2/MTA2/SIN3B/HDAC6/NACC2	8
MF	GO:0051427	hormone receptor binding	16/496	185/17632	7.07886e-05	0.00549005	0.00481032	STAT5B/RXRA/NCOR2/DAXX/ACTN4/SRC/JUP/WIPI1/TADA3/MED12/JUND/MED25/STRN/PKN1/MED24/STAT3	16
MF	GO:0008022	protein C-terminus binding	16/496	187/17632	8.04562e-05	0.00561584	0.00492053	NIPBL/VPS4A/SRC/PTK2B/MAPRE3/CSK/PCGF1/DLG4/CALCOCO1/TESK1/MED12/NUMA1/ATF4/AP2A1/CTBP1/SIPA1	16
MF	GO:0031491	nucleosome binding	10/496	81/17632	8.89536e-05	0.00564451	0.00494565	CHD4/SMARCC1/MBD3/PHF1/H1F0/MTA2/H1FX/SMARCC2/CABIN1/SMARCB1	10
MF	GO:0019903	protein phosphatase binding	13/496	133/17632	9.75997e-05	0.00567705	0.00497416	BAD/JUP/CSK/DLG4/MAP2K7/PPP6R1/IQGAP1/MTMR3/STRN/SIRPA/STRN4/STAT3/AKT1	13
MF	GO:0070016	armadillo repeat domain binding	4/496	10/17632	0.000113531	0.00609576	0.00534103	AXIN1/CALCOCO1/STRN/STRN4	4
MF	GO:0031492	nucleosomal DNA binding	8/496	55/17632	0.000141152	0.00703743	0.0061661	CHD4/SMARCC1/MBD3/H1F0/MTA2/H1FX/SMARCC2/SMARCB1	8
MF	GO:0019213	deacetylase activity	8/496	58/17632	0.00020643	0.00960586	0.00841653	MTA1/CHD4/MBD3/MIER2/MTA2/SIN3B/HDAC6/NACC2	8
MF	GO:0042826	histone deacetylase binding	11/496	112/17632	0.000317389	0.0138461	0.0121318	SP2/MTA1/CHD4/NIPBL/NCOR2/MIER2/AKAP8L/MTA2/HDAC6/PKN1/NACC2	11
MF	GO:0035326	enhancer binding	12/496	133/17632	0.000378577	0.0155439	0.0136194	TCF3/KMT2A/MTA1/CHD4/SMARCC1/MBD3/RAI1/CALCOCO1/SMARCC2/MED12/ATF4/SMARCB1	12
MF	GO:0004713	protein tyrosine kinase activity	14/496	177/17632	0.000494745	0.0177786	0.0155774	EFNB1/MAP2K2/BAZ1B/STAT5B/CUX1/SRC/PTK2B/CSK/MAP2K7/TESK1/EPHB6/EPHB4/DYRK1B/MAP2K3	14
MF	GO:0017048	Rho GTPase binding	14/496	177/17632	0.000494745	0.0177786	0.0155774	MAP3K11/DVL2/MYO9B/CDC42BPB/SH3BP1/ARHGEF1/PREX1/PPP6R1/IQGAP1/RGL2/DIAPH1/PKN1/TRIOBP/ARHGDIA	14
MF	GO:0000980	RNA polymerase II distal enhancer sequence-specific DNA binding	10/496	100/17632	0.000509963	0.0177786	0.0155774	KMT2A/MTA1/CHD4/SMARCC1/MBD3/CALCOCO1/SMARCC2/MED12/ATF4/SMARCB1	10
MF	GO:0031490	chromatin DNA binding	11/496	119/17632	0.000534887	0.0177786	0.0155774	CHD4/RXRA/SMARCC1/MBD3/ACTN4/H1F0/MTA2/H1FX/SMARCC2/STAT3/SMARCB1	11
MF	GO:0042800	histone methyltransferase activity (H3-K4 specific)	4/496	16/17632	0.000860189	0.0272915	0.0239124	KMT2A/SETD1A/KMT2B/WDR5	4
MF	GO:0043130	ubiquitin binding	8/496	73/17632	0.00100273	0.0295315	0.0258751	TP53INP2/NEDD4/RAD23A/RNF31/SHARPIN/HDAC6/DNAJB2/RBCK1	8
MF	GO:0032182	ubiquitin-like protein binding	9/496	91/17632	0.00104181	0.0295315	0.0258751	TP53INP2/NEDD4/DAXX/RAD23A/RNF31/SHARPIN/HDAC6/DNAJB2/RBCK1	9
MF	GO:0030275	LRR domain binding	4/496	17/17632	0.00110003	0.0295315	0.0258751	AATF/STK11/ERC1/ATF4	4
MF	GO:0051010	microtubule plus-end binding	4/496	17/17632	0.00110003	0.0295315	0.0258751	CLASP1/MAPRE3/CLIP2/NUMA1	4
MF	GO:0004712	protein serine/threonine/tyrosine kinase activity	6/496	43/17632	0.00121132	0.031315	0.0274378	MAP2K2/MAP2K7/TESK1/DYRK1B/AKT1/MAP2K3	6
MF	GO:0018024	histone-lysine N-methyltransferase activity	6/496	45/17632	0.00154359	0.0384794	0.0337152	KMT2A/SETD1A/KMT2B/SETDB1/WDR5/EHMT2	6
MF	GO:0019902	phosphatase binding	13/496	178/17632	0.00161325	0.0388294	0.0340218	BAD/JUP/CSK/DLG4/MAP2K7/PPP6R1/IQGAP1/MTMR3/STRN/SIRPA/STRN4/STAT3/AKT1	13
MF	GO:0031593	polyubiquitin modification-dependent protein binding	6/496	46/17632	0.00173367	0.0403366	0.0353424	PARP10/RAD23A/SHARPIN/AGAP3/HDAC6/BAG6	6
MF	GO:0001158	enhancer sequence-specific DNA binding	10/496	119/17632	0.00195447	0.0440071	0.0385585	KMT2A/MTA1/CHD4/SMARCC1/MBD3/CALCOCO1/SMARCC2/MED12/ATF4/SMARCB1	10
MF	GO:0008013	beta-catenin binding	8/496	82/17632	0.00213506	0.0465711	0.040805	BCL9/SETD1A/BCL9L/AXIN1/CALCOCO1/MED12/HDAC6/SMAD7	8
MF	GO:0140030	modification-dependent protein binding	11/496	142/17632	0.00227473	0.048114	0.0421569	KMT2A/PARP10/WDR5/PHF1/RAD23A/BRD3/SHARPIN/AGAP3/HDAC6/BAG6/DNAJB2	11

## Sheet: CM5
termOntology	ID	Description	GeneRatio	BgRatio	pvalue	p.adjust	qvalue	geneID	Count
CC	GO:0005759	mitochondrial matrix	46/495	462/19659	1.71095e-15	8.53766e-13	6.75376e-13	PDE12/LRPPRC/SOD1/MRPL50/C1QBP/MIPEP/MRPL13/CHCHD1/MARS2/MRPL49/MRPL40/PITRM1/TRAP1/PCCA/MRPS18B/MRPS30/MRPL16/DNAJC19/POLDIP2/MCAT/ARL2BP/SDHAF3/MRPS33/MRPL9/KARS/YARS2/NDUFA10/FARS2/MAIP1/NARS2/GOT2/SDHAF1/MRPS36/SSBP1/NR3C1/MRPS9/FASTKD2/PDSS1/MRPL51/TRUB2/MRPL58/FDX1/ATP5F1A/MRPL42/HAGH/CS	46
CC	GO:0005743	mitochondrial inner membrane	43/495	463/19659	1.68775e-13	4.21095e-11	3.33109e-11	TIMM9/MRPL50/NOA1/SLC25A15/MRPL13/CHCHD1/MRPL49/MRPL40/TRAP1/MRPS18B/ENDOG/MRPS30/NDUFAF6/MPC2/MRPL16/NDUFC1/DNAJC19/IMMP1L/NDUFA4/COQ2/C19orf70/MRPS33/MRPL9/MTCH2/SLC25A12/CDS2/NDUFA10/ATP5PO/PISD/MAIP1/GOT2/MCUB/MRPS36/MICU1/MRPS9/NDUFV2/MRPL51/NDUFB3/MRPL58/ATP5MF/ATP5F1A/MRPL42/TMEM70	43
CC	GO:1904813	ficolin-1-rich granule lumen	22/495	124/19659	5.41949e-13	9.01442e-11	7.13091e-11	CANT1/PGM2/HSP90AB1/HSPA8/ACTR1B/HSP90AA1/YPEL5/PSMD2/APEH/GLB1/ILF2/TIMP2/PSMA5/PSMC2/PKM/PSMD7/PSMD3/MIF/PSMA2/QPCT/GYG1/PSMD13	22
CC	GO:0101002	ficolin-1-rich granule	25/495	185/19659	7.88228e-12	9.83314e-10	7.77856e-10	CANT1/PGM2/HSP90AB1/HSPA8/ACTR1B/COPB1/HSP90AA1/YPEL5/PSMD2/APEH/GLB1/ILF2/TIMP2/PSMA5/PSMC2/ATP6V0C/PKM/PSMD7/PSMD3/MIF/PSMA2/QPCT/GYG1/PSMD13/DYNLL1	25
CC	GO:0098798	mitochondrial protein complex	30/495	271/19659	1.14614e-11	1.14384e-09	9.04844e-10	TIMM9/MRPL50/MRPL13/CHCHD1/TOMM20/MRPL49/MRPL40/MRPS18B/MRPS30/MRPL16/NDUFC1/DNAJC19/IMMP1L/NDUFA4/C19orf70/MRPS33/MRPL9/NDUFA10/ATP5PO/MCUB/MRPS36/MICU1/MRPS9/NDUFV2/MRPL51/NDUFB3/MRPL58/ATP5MF/ATP5F1A/MRPL42	30
BP	GO:0032543	mitochondrial translation	0.0462185	0.00730006	4.86865e-12	1.75174e-08	1.64868e-08	LRPPRC/MRPL50/NOA1/C1QBP/MRPL13/CHCHD1/MRPL49/MRPL40/RMND1/MRPS18B/MRPS30/MRPL16/MRPS33/MRPL9/YARS2/MRPS36/MRPS9/FASTKD2/MRPL51/TRUB2/MRPL58/MRPL42	22
CC	GO:0034774	secretory granule lumen	30/495	321/19659	7.50906e-10	6.24503e-08	4.94017e-08	CANT1/PGM2/HSP90AB1/F8/CREG1/DNASE1L1/GGH/HSPA8/ACTR1B/HSP90AA1/PSMD1/MPO/PSMD2/GLB1/ILF2/TIMP2/FUCA1/PSMA5/PSMC2/PKM/PSMD7/PSMD3/HEXB/MIF/PSMA2/QPCT/TMSB4X/GYG1/ECM1/PSMD13	30
MF	GO:0140098	catalytic activity, acting on RNA	34/486	352/17632	2.3032e-10	1.5132e-07	1.34556e-07	POLR2C/PDE12/EIF4A3/LCMT2/MARS2/NOB1/TRMT112/PRIM1/RPP25/DDX24/ENDOG/IARS/EXOSC3/TSEN2/RARS/RNMT/RPP38/DUS4L/KARS/PPP1R8/YARS2/SARS/POLR2D/FARS2/NARS2/DIS3/CPSF3/ALKBH3/MRPL58/DDX1/FTO/FTSJ1/CNOT7/DALRD3	34
CC	GO:0060205	cytoplasmic vesicle lumen	30/495	338/19659	2.5543e-09	1.70764e-07	1.35084e-07	CANT1/PGM2/HSP90AB1/F8/CREG1/DNASE1L1/GGH/HSPA8/ACTR1B/HSP90AA1/PSMD1/MPO/PSMD2/GLB1/ILF2/TIMP2/FUCA1/PSMA5/PSMC2/PKM/PSMD7/PSMD3/HEXB/MIF/PSMA2/QPCT/TMSB4X/GYG1/ECM1/PSMD13	30
CC	GO:0031983	vesicle lumen	30/495	339/19659	2.7377e-09	1.70764e-07	1.35084e-07	CANT1/PGM2/HSP90AB1/F8/CREG1/DNASE1L1/GGH/HSPA8/ACTR1B/HSP90AA1/PSMD1/MPO/PSMD2/GLB1/ILF2/TIMP2/FUCA1/PSMA5/PSMC2/PKM/PSMD7/PSMD3/HEXB/MIF/PSMA2/QPCT/TMSB4X/GYG1/ECM1/PSMD13	30
CC	GO:0000313	organellar ribosome	15/495	87/19659	4.18728e-09	2.08945e-07	1.65287e-07	MRPL50/MRPL13/CHCHD1/MRPL49/MRPL40/MRPS18B/MRPS30/MRPL16/MRPS33/MRPL9/MRPS36/MRPS9/MRPL51/MRPL58/MRPL42	15
CC	GO:0005761	mitochondrial ribosome	15/495	87/19659	4.18728e-09	2.08945e-07	1.65287e-07	MRPL50/MRPL13/CHCHD1/MRPL49/MRPL40/MRPS18B/MRPS30/MRPL16/MRPS33/MRPL9/MRPS36/MRPS9/MRPL51/MRPL58/MRPL42	15
BP	GO:0140053	mitochondrial gene expression	0.0462185	0.00859785	1.34089e-10	2.41227e-07	2.27035e-07	LRPPRC/MRPL50/NOA1/C1QBP/MRPL13/CHCHD1/MRPL49/MRPL40/RMND1/MRPS18B/MRPS30/MRPL16/MRPS33/MRPL9/YARS2/MRPS36/MRPS9/FASTKD2/MRPL51/TRUB2/MRPL58/MRPL42	22
CC	GO:0044391	ribosomal subunit	21/495	191/19659	1.65024e-08	7.48611e-07	5.92193e-07	GEMIN5/MRPL50/MRPL13/MRPL49/MRPL40/RPL41/MRPS18B/MRPS30/MRPL16/MRPS33/MRPL9/MRPS36/MRPS9/MRPL51/MRPL58/RPL36AL/RPL38/MRPL42/RPL34/RPL24/RPS24	21
CC	GO:1905368	peptidase complex	14/495	91/19659	6.21662e-08	2.4786e-06	1.96071e-06	SPCS1/USP22/SEC11C/PSMD1/PSMD2/UCHL5/PSMD9/PSMA5/PSMC2/PSMD7/PSMD3/PSMA2/ENY2/PSMD13	14
CC	GO:0015934	large ribosomal subunit	16/495	121/19659	6.45728e-08	2.4786e-06	1.96071e-06	GEMIN5/MRPL50/MRPL13/MRPL49/MRPL40/RPL41/MRPS30/MRPL16/MRPL9/MRPL51/MRPL58/RPL36AL/RPL38/MRPL42/RPL34/RPL24	16
BP	GO:0002446	neutrophil mediated immunity	0.0798319	0.0269832	2.63549e-09	3.16083e-06	2.97487e-06	CANT1/DEGS1/PGM2/HSP90AB1/CREG1/DNASE1L1/GGH/HSPA8/VAPA/ACTR1B/COPB1/HSP90AA1/PSMD1/MPO/YPEL5/PSMD2/APEH/KCNAB2/GLB1/ILF2/TIMP2/FUCA1/PSMA5/PSMC2/ATP6V0C/PKM/PSMD7/DNAJC5/PSMD3/TUSC2/HEXB/MIF/SYNGR1/PSMA2/QPCT/GYG1/PSMD13/DYNLL1	38
BP	GO:0043312	neutrophil degranulation	0.0777311	0.0262261	4.10161e-09	3.32712e-06	3.13137e-06	CANT1/DEGS1/PGM2/HSP90AB1/CREG1/DNASE1L1/GGH/HSPA8/VAPA/ACTR1B/COPB1/HSP90AA1/PSMD1/MPO/YPEL5/PSMD2/APEH/KCNAB2/GLB1/ILF2/TIMP2/FUCA1/PSMA5/PSMC2/ATP6V0C/PKM/PSMD7/DNAJC5/PSMD3/HEXB/MIF/SYNGR1/PSMA2/QPCT/GYG1/PSMD13/DYNLL1	37
BP	GO:0002283	neutrophil activation involved in immune response	0.0777311	0.0263884	4.84121e-09	3.32712e-06	3.13137e-06	CANT1/DEGS1/PGM2/HSP90AB1/CREG1/DNASE1L1/GGH/HSPA8/VAPA/ACTR1B/COPB1/HSP90AA1/PSMD1/MPO/YPEL5/PSMD2/APEH/KCNAB2/GLB1/ILF2/TIMP2/FUCA1/PSMA5/PSMC2/ATP6V0C/PKM/PSMD7/DNAJC5/PSMD3/HEXB/MIF/SYNGR1/PSMA2/QPCT/GYG1/PSMD13/DYNLL1	37
BP	GO:0006415	translational termination	0.0336134	0.00546153	6.1915e-09	3.32712e-06	3.13137e-06	MRPL50/MRPL13/CHCHD1/MRPL49/MRPL40/APEH/MRPS18B/MRPS30/MRPL16/MRPS33/MRPL9/MRPS36/MRPS9/MRPL51/MRPL58/MRPL42	16
BP	GO:0070125	mitochondrial translational elongation	0.0315126	0.00475856	6.56414e-09	3.32712e-06	3.13137e-06	MRPL50/MRPL13/CHCHD1/MRPL49/MRPL40/MRPS18B/MRPS30/MRPL16/MRPS33/MRPL9/MRPS36/MRPS9/MRPL51/MRPL58/MRPL42	15
BP	GO:0070126	mitochondrial translational termination	15/476	0.00481263	7.71077e-09	3.32712e-06	3.13137e-06	MRPL50/MRPL13/CHCHD1/MRPL49/MRPL40/MRPS18B/MRPS30/MRPL16/MRPS33/MRPL9/MRPS36/MRPS9/MRPL51/MRPL58/MRPL42	15
BP	GO:0042119	neutrophil activation	37/476	498/18493	8.32242e-09	3.32712e-06	3.13137e-06	CANT1/DEGS1/PGM2/HSP90AB1/CREG1/DNASE1L1/GGH/HSPA8/VAPA/ACTR1B/COPB1/HSP90AA1/PSMD1/MPO/YPEL5/PSMD2/APEH/KCNAB2/GLB1/ILF2/TIMP2/FUCA1/PSMA5/PSMC2/ATP6V0C/PKM/PSMD7/DNAJC5/PSMD3/HEXB/MIF/SYNGR1/PSMA2/QPCT/GYG1/PSMD13/DYNLL1	37
BP	GO:0006414	translational elongation	18/476	134/18493	1.04682e-08	3.76646e-06	3.54486e-06	MRPL50/EIF4A3/MRPL13/CHCHD1/MRPL49/DNAJC24/MRPL40/MRPS18B/MRPS30/MRPL16/MRPS33/MRPL9/MRPS36/MRPS9/MRPL51/MRPL58/MRPL42/ABTB1	18
CC	GO:0005838	proteasome regulatory particle	7/495	20/19659	3.5883e-07	1.27897e-05	1.01174e-05	PSMD1/PSMD2/PSMD9/PSMC2/PSMD7/PSMD3/PSMD13	7
CC	GO:0005840	ribosome	23/495	276/19659	5.78756e-07	1.92533e-05	1.52304e-05	GEMIN5/MRPL50/MRPL13/CHCHD1/MRPL49/MRPL40/NCK1/RPL41/MRPS18B/MRPS30/MRPL16/MRPS33/MRPL9/MRPS36/MRPS9/MRPL51/MRPL58/RPL36AL/RPL38/MRPL42/RPL34/RPL24/RPS24	23
BP	GO:0006399	tRNA metabolic process	20/476	184/18493	6.20525e-08	2.02968e-05	1.91027e-05	LCMT2/MARS2/SEPHS2/TRMT112/RPP25/ELP2/IARS/EXOSC3/TSEN2/RARS/RPP38/DUS4L/KARS/YARS2/SARS/FARS2/NARS2/DDX1/FTSJ1/DALRD3	20
CC	GO:0000315	organellar large ribosomal subunit	10/495	57/19659	1.39777e-06	4.06935e-05	3.21908e-05	MRPL50/MRPL13/MRPL49/MRPL40/MRPS30/MRPL16/MRPL9/MRPL51/MRPL58/MRPL42	10
CC	GO:0005762	mitochondrial large ribosomal subunit	10/495	57/19659	1.39777e-06	4.06935e-05	3.21908e-05	MRPL50/MRPL13/MRPL49/MRPL40/MRPS30/MRPL16/MRPL9/MRPL51/MRPL58/MRPL42	10
CC	GO:0022624	proteasome accessory complex	7/495	24/19659	1.4679e-06	4.06935e-05	3.21908e-05	PSMD1/PSMD2/PSMD9/PSMC2/PSMD7/PSMD3/PSMD13	7
CC	GO:0044455	mitochondrial membrane part	20/495	234/19659	2.13307e-06	5.60212e-05	4.43159e-05	NOA1/TOMM20/BNIP3/MPC2/NDUFC1/DNAJC19/IMMP1L/NDUFA4/COQ2/C19orf70/NDUFA10/ATP5PO/PISD/MCUB/MICU1/NDUFV2/NDUFB3/ATP5MF/ATP5F1A/TMEM70	20
BP	GO:0070646	protein modification by small protein removal	25/476	292/18493	1.65706e-07	4.96842e-05	4.67611e-05	RUVBL1/UCHL3/USP22/USP5/TOMM20/PSMD1/PSMD2/COPS4/UCHL5/PSMD9/COPS5/PSMA5/PSMC2/PSMD7/PSMD3/MBD5/SENP2/SIAH2/TOR1A/PSMA2/ENY2/PSMD13/COPS8/STAMBP/TRAF6	25
MF	GO:0140101	catalytic activity, acting on a tRNA	16/486	120/17632	1.93175e-07	6.3458e-05	5.64274e-05	LCMT2/MARS2/RPP25/IARS/TSEN2/RARS/RPP38/DUS4L/KARS/YARS2/SARS/FARS2/NARS2/MRPL58/FTSJ1/DALRD3	16
CC	GO:0000502	proteasome complex	10/495	65/19659	4.83961e-06	0.000115644	9.14812e-05	PSMD1/PSMD2/UCHL5/PSMD9/PSMA5/PSMC2/PSMD7/PSMD3/PSMA2/PSMD13	10
CC	GO:0031300	intrinsic component of organelle membrane	19/495	226/19659	4.8668e-06	0.000115644	9.14812e-05	TOMM20/PEX13/SLC35B4/BNIP3/MPC2/SLC35B1/SLC25A17/COQ2/C19orf70/STX12/DNAJC5/PISD/MCUB/SLC30A3/MICU1/SYNGR1/ITM2B/ABHD17A/TMEM70	19
CC	GO:1905369	endopeptidase complex	10/495	66/19659	5.57699e-06	0.000126496	0.000100066	PSMD1/PSMD2/UCHL5/PSMD9/PSMA5/PSMC2/PSMD7/PSMD3/PSMA2/PSMD13	10
CC	GO:0044445	cytosolic part	20/495	250/19659	5.8368e-06	0.000126633	0.000100174	GEMIN5/EIF4A3/HSPA8/IFIT5/CCT6B/PSMD1/RPL41/PSMD2/TRIM9/UCHL5/STX12/CIAO1/SNAP47/TICAM1/BORCS7/RPL36AL/RPL38/RPL34/RPL24/RPS24	20
CC	GO:0005635	nuclear envelope	29/495	461/19659	6.54438e-06	0.000136069	0.000107638	TERF2IP/LRPPRC/FAF1/CCND2/NUP85/PRICKLE2/VAPA/MAD2L1BP/RETSAT/CSE1L/TMEM97/APEH/BNIP3/GPX4/OSBPL3/PLRG1/NUP133/SH3BGRL2/PAK1/CUEDC2/MAD2L1/SENP2/TOR1A/TMEM18/ENY2/ALG14/NUP93/SNUPN/SLC22A18	29
BP	GO:0006091	generation of precursor metabolites and energy	32/476	471/18493	6.49883e-07	0.000179868	0.000169285	PDE12/NOA1/DEGS1/PHKG2/PGM2/KHK/EPM2AIP1/TSTA3/TRAP1/AKR1B1/NQO2/TXNRD1/BNIP3/NDUFC1/CIAPIN1/NDUFA4/PKM/SLC25A12/GBE1/NDUFA10/ATP5PO/PFKFB2/FASTKD2/NDUFV2/NDUFB3/CISD1/FDX1/GYG1/ATP5MF/ATP5F1A/CS/GLRX3	32
BP	GO:0010498	proteasomal protein catabolic process	31/476	452/18493	7.97941e-07	0.000205071	0.000193006	TNFAIP1/FAF1/USP5/HSP90AB1/HSPBP1/RNF19B/FBXL2/PSMD1/PSMD2/TRIM9/AMFR/ANAPC5/ERLEC1/ANAPC15/BAG5/UCHL5/GLMN/PSMA5/FBXL14/PSMC2/PSMD7/MAD2L1/SIAH2/SEC61B/TOR1A/RNF41/PSMA2/DET1/ANAPC7/UBE2D3/ARNTL	31
MF	GO:0004812	aminoacyl-tRNA ligase activity	9/486	41/17632	1.3628e-06	0.000223841	0.000199041	MARS2/IARS/RARS/KARS/YARS2/SARS/FARS2/NARS2/DALRD3	9
MF	GO:0016875	ligase activity, forming carbon-oxygen bonds	9/486	41/17632	1.3628e-06	0.000223841	0.000199041	MARS2/IARS/RARS/KARS/YARS2/SARS/FARS2/NARS2/DALRD3	9
BP	GO:0043161	proteasome-mediated ubiquitin-dependent protein catabolic process	28/476	389/18493	1.06758e-06	0.000256077	0.000241011	TNFAIP1/FAF1/USP5/HSP90AB1/HSPBP1/RNF19B/FBXL2/PSMD1/PSMD2/TRIM9/AMFR/ANAPC5/ERLEC1/ANAPC15/BAG5/UCHL5/GLMN/PSMA5/FBXL14/PSMD7/MAD2L1/SIAH2/SEC61B/PSMA2/DET1/ANAPC7/UBE2D3/ARNTL	28
CC	GO:0031301	integral component of organelle membrane	17/495	204/19659	1.71137e-05	0.000341589	0.000270216	TOMM20/PEX13/SLC35B4/BNIP3/MPC2/SLC35B1/SLC25A17/COQ2/C19orf70/STX12/PISD/MCUB/SLC30A3/MICU1/SYNGR1/ITM2B/TMEM70	17
CC	GO:0005765	lysosomal membrane	23/495	344/19659	2.28221e-05	0.000438009	0.00034649	AP2S1/HSP90AB1/MIOS/HSPA8/VAPA/OSTM1/STX8/PIP4P1/SLC38A9/ATP6V0C/ATP6V1G1/ATP6V1B2/DNAJC5/RILP/SLC30A3/SYNGR1/RAB2A/ACP2/BORCS7/STARD3NL/ANXA6/AP2M1/ATP6V1H	23
CC	GO:0098852	lytic vacuole membrane	23/495	345/19659	2.38907e-05	0.000441535	0.000349279	AP2S1/HSP90AB1/MIOS/HSPA8/VAPA/OSTM1/STX8/PIP4P1/SLC38A9/ATP6V0C/ATP6V1G1/ATP6V1B2/DNAJC5/RILP/SLC30A3/SYNGR1/RAB2A/ACP2/BORCS7/STARD3NL/ANXA6/AP2M1/ATP6V1H	23
CC	GO:0030176	integral component of endoplasmic reticulum membrane	14/495	149/19659	2.49914e-05	0.000445382	0.000352322	SPCS1/INSIG2/SLC35B4/AMFR/SLC35B1/PIGT/DOLK/TAP2/SEC62/TBL2/SARAF/PORCN/XBP1/GPAA1	14
BP	GO:0006418	tRNA aminoacylation for protein translation	9/476	45/18493	1.78792e-06	0.000402059	0.000378404	MARS2/IARS/RARS/KARS/YARS2/SARS/FARS2/NARS2/DALRD3	9
BP	GO:0043624	cellular protein complex disassembly	19/476	210/18493	2.24303e-06	0.00047473	0.0004468	MRPL50/MRPL13/CHCHD1/MRPL49/HSPA8/MRPL40/CFL2/APEH/MRPS18B/MRPS30/MRPL16/MRPS33/MRPL9/VPS4B/MRPS36/MRPS9/MRPL51/MRPL58/MRPL42	19
BP	GO:0032984	protein-containing complex disassembly	24/476	317/18493	2.64386e-06	0.000528479	0.000497387	MRPL50/MRPL13/CHCHD1/MRPL49/HSPA8/MRPL40/MAP1LC3B/CFL2/APEH/MRPS18B/BNIP3/MRPS30/MRPL16/TSG101/MRPS33/MRPL9/VPS4B/MRPS36/VTA1/MRPS9/MRPL51/MRPL58/HMGA1/MRPL42	24
BP	GO:1990542	mitochondrial transmembrane transport	12/476	89/18493	2.90038e-06	0.00054924	0.000516926	TIMM9/SLC25A15/TOMM20/MPC2/DNAJC19/SLC25A12/ATP5PO/MAIP1/MCUB/MICU1/ATP5MF/ATP5F1A	12
BP	GO:0043039	tRNA aminoacylation	9/476	48/18493	3.15976e-06	0.000568441	0.000534998	MARS2/IARS/RARS/KARS/YARS2/SARS/FARS2/NARS2/DALRD3	9
BP	GO:0022613	ribonucleoprotein complex biogenesis	31/476	485/18493	3.47624e-06	0.000595597	0.000560555	AAMP/TEX10/RIOK2/RUVBL1/GEMIN5/EIF2S3/EIF4A3/C1QBP/HSP90AB1/NAF1/BYSL/NOB1/TRMT112/HSP90AA1/WDR36/EXOSC3/PWP1/DDX49/POLR2D/DIS3/PRMT5/MRPS9/FASTKD2/DDX1/LSM3/RPL38/SNUPN/CNOT7/RPL24/EIF3K/RPS24	31
BP	GO:0043038	amino acid activation	9/476	49/18493	3.78339e-06	0.000618757	0.000582353	MARS2/IARS/RARS/KARS/YARS2/SARS/FARS2/NARS2/DALRD3	9
CC	GO:0031227	intrinsic component of endoplasmic reticulum membrane	14/495	157/19659	4.47436e-05	0.000769899	0.000609033	SPCS1/INSIG2/SLC35B4/AMFR/SLC35B1/PIGT/DOLK/TAP2/SEC62/TBL2/SARAF/PORCN/XBP1/GPAA1	14
BP	GO:0006839	mitochondrial transport	20/476	241/18493	4.60238e-06	0.000719972	0.000677613	TIMM9/SLC25A15/MIPEP/TOMM20/PITRM1/HSP90AA1/BNIP3/MPC2/DNAJC19/IMMP1L/SLC25A12/ATP5PO/MAIP1/MCUB/MOAP1/MICU1/PDCD5/ATP5MF/UBE2D3/ATP5F1A	20
BP	GO:0034470	ncRNA processing	26/476	376/18493	5.37349e-06	0.000805575	0.00075818	TEX10/RIOK2/EIF4A3/LCMT2/NAF1/BYSL/SEPHS2/NOB1/TRMT112/RPP25/ELP2/WDR36/EXOSC3/TSEN2/DDX49/RPP38/DUS4L/KARS/SARS/FARS2/DIS3/MRPS9/CPSF3/DDX1/FTSJ1/RPS24	26
CC	GO:0032592	integral component of mitochondrial membrane	9/495	71/19659	7.04781e-05	0.00117229	0.000927343	TOMM20/BNIP3/MPC2/COQ2/C19orf70/PISD/MCUB/MICU1/TMEM70	9
CC	GO:0098800	inner mitochondrial membrane protein complex	13/495	144/19659	7.32681e-05	0.00117938	0.000932956	NDUFC1/DNAJC19/IMMP1L/NDUFA4/C19orf70/NDUFA10/ATP5PO/MCUB/MICU1/NDUFV2/NDUFB3/ATP5MF/ATP5F1A	13
CC	GO:0005774	vacuolar membrane	24/495	397/19659	7.60872e-05	0.00118648	0.000938575	AP2S1/HSP90AB1/MIOS/HSPA8/VAPA/MAP1LC3B/OSTM1/STX8/PIP4P1/SLC38A9/ATP6V0C/ATP6V1G1/ATP6V1B2/DNAJC5/RILP/SLC30A3/SYNGR1/RAB2A/ACP2/BORCS7/STARD3NL/ANXA6/AP2M1/ATP6V1H	24
CC	GO:0098573	intrinsic component of mitochondrial membrane	9/495	72/19659	7.87769e-05	0.0011912	0.000942308	TOMM20/BNIP3/MPC2/COQ2/C19orf70/PISD/MCUB/MICU1/TMEM70	9
CC	GO:0031965	nuclear membrane	20/495	302/19659	8.79451e-05	0.00126736	0.00100255	LRPPRC/CCND2/NUP85/PRICKLE2/VAPA/MAD2L1BP/RETSAT/TMEM97/APEH/OSBPL3/PLRG1/NUP133/SH3BGRL2/PAK1/CUEDC2/SENP2/TOR1A/TMEM18/ALG14/NUP93	20
CC	GO:0031902	late endosome membrane	12/495	127/19659	8.88927e-05	0.00126736	0.00100255	GOSR2/MITD1/NSG2/TSG101/STX8/PIP4P1/SLC38A9/VPS4B/RILP/SLC30A3/STARD3NL/ANXA6	12
CC	GO:0008540	proteasome regulatory particle, base subcomplex	4/495	11/19659	0.000113848	0.00157806	0.00124834	PSMD1/PSMD2/PSMD9/PSMC2	4
BP	GO:0016579	protein deubiquitination	21/476	276/18493	1.03032e-05	0.00148283	0.00139559	RUVBL1/UCHL3/USP22/USP5/TOMM20/PSMD1/PSMD2/UCHL5/PSMD9/COPS5/PSMA5/PSMC2/PSMD7/PSMD3/MBD5/SIAH2/PSMA2/ENY2/PSMD13/STAMBP/TRAF6	21
BP	GO:0006605	protein targeting	27/476	424/18493	1.59097e-05	0.00220166	0.00207213	TIMM9/GOSR2/SPCS1/MIPEP/TOMM20/PEX13/HSPA8/PITRM1/GNPAT/HSP90AA1/ATG4C/RPL41/DNAJC19/IMMP1L/SEC62/PAK1/SRPRA/SEC61B/SYNGR1/ZDHHC6/ZDHHC3/PDCD5/UBE2D3/RPL38/RPL34/RPL24/RPS24	27
BP	GO:0008033	tRNA processing	13/476	123/18493	1.72939e-05	0.00230457	0.00216898	LCMT2/SEPHS2/TRMT112/RPP25/ELP2/TSEN2/RPP38/DUS4L/KARS/SARS/FARS2/DDX1/FTSJ1	13
CC	GO:0043209	myelin sheath	13/495	162/19659	0.000239868	0.00323498	0.00255905	SOD1/HSPA8/HSP90AA1/AKR1B1/PKM/CALM1/ATP6V1B2/SLC25A12/NDUFA10/GOT2/MIF/NDUFV2/ATP5F1A	13
CC	GO:0008180	COP9 signalosome	6/495	36/19659	0.000253405	0.00332761	0.00263233	HSP90AB1/COPS4/COPS5/ATP5F1A/COPS8/DYNLL1	6
CC	GO:0016469	proton-transporting two-sector ATPase complex	7/495	51/19659	0.000272958	0.00349247	0.00276274	ATP6V0C/ATP6V1G1/ATP6V1B2/ATP5PO/ATP5MF/ATP5F1A/ATP6V1H	7
CC	GO:0042470	melanosome	10/495	106/19659	0.000343758	0.00418379	0.00330961	AHCY/HSP90AB1/GGH/HSPA8/HSP90AA1/ATP6V1B2/DNAJC5/SYNGR1/RAB2A/ANXA6	10
CC	GO:0048770	pigment granule	10/495	106/19659	0.000343758	0.00418379	0.00330961	AHCY/HSP90AB1/GGH/HSPA8/HSP90AA1/ATP6V1B2/DNAJC5/SYNGR1/RAB2A/ANXA6	10
CC	GO:0005770	late endosome	16/495	243/19659	0.000465162	0.00552656	0.00437182	GOSR2/MITD1/HSPA8/MON1A/VPS29/NSG2/TSG101/STX8/PIP4P1/SLC38A9/VPS4B/RILP/SLC31A1/SLC30A3/STARD3NL/ANXA6	16
MF	GO:0003735	structural constituent of ribosome	17/486	200/17632	4.09657e-05	0.00508721	0.00452359	MRPL13/MRPL49/RPL41/MRPS18B/MRPS30/MRPL16/MRPS33/MRPL9/MRPS36/MRPS9/MRPL51/RPL36AL/RPL38/MRPL42/RPL34/RPL24/RPS24	17
MF	GO:0004518	nuclease activity	17/486	202/17632	4.64585e-05	0.00508721	0.00452359	PDE12/DNASE1L1/NOB1/RPP25/ENDOD1/OGG1/ENDOG/EXOSC3/TSEN2/RPP38/PPP1R8/TRIR/DIS3/ASTE1/CPSF3/DDX1/CNOT7	17
CC	GO:0000314	organellar small ribosomal subunit	5/495	28/19659	0.000603597	0.00684534	0.00541505	MRPS18B/MRPS33/MRPS36/MRPS9/MRPL42	5
CC	GO:0005763	mitochondrial small ribosomal subunit	5/495	28/19659	0.000603597	0.00684534	0.00541505	MRPS18B/MRPS33/MRPS36/MRPS9/MRPL42	5
BP	GO:0070585	protein localization to mitochondrion	13/476	139/18493	6.31697e-05	0.00811731	0.00763974	TIMM9/MIPEP/TOMM20/PITRM1/HSP90AA1/DNAJC19/IMMP1L/CALM1/MTCH2/MAIP1/MOAP1/PDCD5/UBE2D3	13
BP	GO:0022900	electron transport chain	15/476	182/18493	7.6525e-05	0.00949438	0.00893579	DEGS1/TSTA3/AKR1B1/NQO2/TXNRD1/NDUFC1/CIAPIN1/NDUFA4/SLC25A12/NDUFA10/NDUFV2/NDUFB3/FDX1/ATP5F1A/GLRX3	15
BP	GO:0000338	protein deneddylation	4/476	10/18493	8.04665e-05	0.00965061	0.00908283	COPS4/COPS5/TOR1A/COPS8	4
CC	GO:0005775	vacuolar lumen	12/495	171/19659	0.00134734	0.0149405	0.0118188	CREG1/GGH/HSPA8/HSP90AA1/PSMD1/MPO/NSG2/GLB1/FUCA1/HEXB/ACP2/GYG1	12
BP	GO:0016236	macroautophagy	19/476	279/18493	0.000120069	0.0139358	0.0131159	SESN3/ATG4C/MAP1LC3B/BNIP3/FEZ2/POLDIP2/TSG101/SLC38A9/ATP6V0C/STX12/ATP6V1G1/ATP6V1B2/VPS4B/RNF41/VTA1/SEC23B/CAPNS1/ATP6V1H/DYNLL1	19
MF	GO:0030235	nitric-oxide synthase regulator activity	4/486	11/17632	0.000161276	0.0151369	0.0134599	HSP90AB1/HSP90AA1/CALM1/DYNLL1	4
CC	GO:0010008	endosome membrane	23/495	462/19659	0.00158965	0.0172443	0.0136412	GOSR2/AP2S1/MITD1/VPS29/NSG2/TSG101/STX8/PIP4P1/SLC38A9/ATP6V0C/STX12/VPS4B/RILP/SLC30A3/VTA1/TICAM1/ITM2B/STARD3NL/ABHD17A/UBE2D3/ANXA6/TRAF6/AP2M1	23
BP	GO:0042254	ribosome biogenesis	19/476	282/18493	0.000138017	0.0153731	0.0144687	AAMP/TEX10/RIOK2/EIF4A3/C1QBP/NAF1/BYSL/NOB1/TRMT112/WDR36/EXOSC3/PWP1/DDX49/DIS3/MRPS9/FASTKD2/RPL38/RPL24/RPS24	19
BP	GO:0017038	protein import	16/476	214/18493	0.000140999	0.0153731	0.0144687	TIMM9/NUP85/HSP90AB1/TOMM20/PEX13/HSPA8/HSP90AA1/CSE1L/DNAJC19/NUP133/ZPR1/SEC61B/NUP93/PDCD5/SNUPN/ARNTL	16
BP	GO:0007006	mitochondrial membrane organization	12/476	131/18493	0.000146423	0.015495	0.0145834	TIMM9/TOMM20/HSP90AA1/BNIP3/C19orf70/CALM1/ATP5PO/MAIP1/MOAP1/PDCD5/ATP5MF/ATP5F1A	12
CC	GO:0031461	cullin-RING ubiquitin ligase complex	11/495	153/19659	0.00173998	0.0184734	0.0146135	TNFAIP1/KLHL9/KLHL12/FBXL2/ANAPC5/ANAPC15/GLMN/PLRG1/FBXL14/DET1/ANAPC7	11
CC	GO:0005766	primary lysosome	11/495	155/19659	0.00192893	0.0196436	0.0155392	CREG1/GGH/VAPA/PSMD1/MPO/GLB1/FUCA1/ATP6V0C/DNAJC5/HEXB/SYNGR1	11
CC	GO:0042582	azurophil granule	11/495	155/19659	0.00192893	0.0196436	0.0155392	CREG1/GGH/VAPA/PSMD1/MPO/GLB1/FUCA1/ATP6V0C/DNAJC5/HEXB/SYNGR1	11
BP	GO:0006457	protein folding	16/476	218/18493	0.000174542	0.0179429	0.0168872	HSP90AB1/HSPBP1/DNAJC24/HSPA8/CCT6B/TRAP1/HSP90AA1/AMFR/BAG5/DNAJC19/TBCC/DNAJC5/DNAJB6/TOR1A/VBP1/PDCD5	16
MF	GO:0004540	ribonuclease activity	11/486	112/17632	0.000266832	0.0203161	0.0180652	PDE12/NOB1/RPP25/ENDOG/EXOSC3/TSEN2/RPP38/PPP1R8/DIS3/CPSF3/CNOT7	11
MF	GO:0051537	2 iron, 2 sulfur cluster binding	5/486	22/17632	0.000278302	0.0203161	0.0180652	CIAPIN1/CISD2/NDUFV2/CISD1/FDX1	5
BP	GO:0072655	establishment of protein localization to mitochondrion	12/476	135/18493	0.000194588	0.019448	0.0183038	TIMM9/MIPEP/TOMM20/PITRM1/HSP90AA1/DNAJC19/IMMP1L/CALM1/MAIP1/MOAP1/PDCD5/UBE2D3	12
BP	GO:0015980	energy derivation by oxidation of organic compounds	18/476	267/18493	0.000203992	0.0198368	0.0186697	NOA1/PHKG2/PGM2/KHK/EPM2AIP1/TRAP1/BNIP3/NDUFC1/NDUFA4/SLC25A12/GBE1/NDUFA10/FASTKD2/NDUFV2/NDUFB3/CISD1/GYG1/CS	18
CC	GO:1904724	tertiary granule lumen	6/495	55/19659	0.00252219	0.0250615	0.019825	CANT1/GGH/YPEL5/ILF2/TIMP2/QPCT	6
CC	GO:0043202	lysosomal lumen	8/495	94/19659	0.00256139	0.0250615	0.019825	HSPA8/HSP90AA1/NSG2/GLB1/FUCA1/HEXB/ACP2/GYG1	8
CC	GO:0017101	aminoacyl-tRNA synthetase multienzyme complex	3/495	12/19659	0.00294634	0.0282735	0.0223659	IARS/RARS/KARS	3
CC	GO:0030120	vesicle coat	6/495	57/19659	0.00302695	0.0284991	0.0225443	AP2S1/KLHL12/COPB1/COPG2/SEC23B/AP2M1	6
BP	GO:0051560	mitochondrial calcium ion homeostasis	5/476	23/18493	0.000253602	0.0240121	0.0225994	BNIP3/MAIP1/MCUB/MICU1/ANXA6	5
CC	GO:0005758	mitochondrial intermembrane space	7/495	77/19659	0.00323953	0.0299356	0.0236808	TIMM9/SOD1/TRAP1/CIAPIN1/ARL2BP/SDHAF3/MICU1	7
CC	GO:0030688	preribosome, small subunit precursor	3/495	13/19659	0.00375915	0.0336789	0.0266419	RIOK2/BYSL/NOB1	3
CC	GO:0033176	proton-transporting V-type ATPase complex	4/495	26/19659	0.00382384	0.0336789	0.0266419	ATP6V0C/ATP6V1G1/ATP6V1B2/ATP6V1H	4
CC	GO:0031304	intrinsic component of mitochondrial inner membrane	5/495	42/19659	0.00391459	0.0336789	0.0266419	MPC2/COQ2/C19orf70/PISD/MCUB	5
CC	GO:0031305	integral component of mitochondrial inner membrane	5/495	42/19659	0.00391459	0.0336789	0.0266419	MPC2/COQ2/C19orf70/PISD/MCUB	5
CC	GO:0000151	ubiquitin ligase complex	15/495	275/19659	0.00433599	0.0366722	0.0290098	TNFAIP1/KLHL9/KLHL12/RNF19B/HSPA8/FBXL2/YPEL5/ANAPC5/ANAPC15/GLMN/PLRG1/FBXL14/DET1/ANAPC7/UBE2D3	15
BP	GO:0006403	RNA localization	16/476	231/18493	0.000336008	0.0309989	0.0291751	RIOK2/RUVBL1/LRPPRC/EIF4A3/NUP85/TOMM20/NAF1/EXOSC3/NUP133/TERF2/POLR2D/SENP2/CPSF3/ENY2/NUP93/SNUPN	16
CC	GO:0035580	specific granule lumen	6/495	62/19659	0.0046162	0.0383914	0.0303697	CANT1/DNASE1L1/GGH/ILF2/TIMP2/QPCT	6
BP	GO:0043467	regulation of generation of precursor metabolites and energy	10/476	105/18493	0.000377477	0.0336796	0.0316981	PDE12/NOA1/PHKG2/KHK/EPM2AIP1/TRAP1/BNIP3/SLC25A12/PFKFB2/CISD1	10
BP	GO:0070129	regulation of mitochondrial translation	5/476	25/18493	0.000383787	0.0336796	0.0316981	LRPPRC/C1QBP/RMND1/FASTKD2/TRUB2	5
CC	GO:0022625	cytosolic large ribosomal subunit	6/495	63/19659	0.00499614	0.0408701	0.0323305	GEMIN5/RPL41/RPL36AL/RPL38/RPL34/RPL24	6
BP	GO:0070972	protein localization to endoplasmic reticulum	12/476	146/18493	0.000401847	0.0344249	0.0323995	SPCS1/VAPA/RPL41/KDELR2/SEC62/SRPRA/SEC61B/RPL38/GPAA1/RPL34/RPL24/RPS24	12
MF	GO:0004659	prenyltransferase activity	4/486	15/17632	0.000611035	0.0382393	0.0340028	GGPS1/COQ2/FNTA/DHDDS	4
MF	GO:0004519	endonuclease activity	11/486	124/17632	0.000640232	0.0382393	0.0340028	DNASE1L1/NOB1/RPP25/ENDOD1/OGG1/ENDOG/TSEN2/RPP38/PPP1R8/DIS3/CPSF3	11
BP	GO:0015931	nucleobase-containing compound transport	16/476	237/18493	0.000446249	0.0369257	0.0347532	RIOK2/LRPPRC/EIF4A3/NUP85/TOMM20/SLC35B4/SLC35B1/SLC25A17/NUP133/TERF2/POLR2D/SENP2/CPSF3/ENY2/NUP93/SNUPN	16
BP	GO:0006914	autophagy	25/476	466/18493	0.000471575	0.0369257	0.0347532	HSPA8/FBXL2/SESN3/HSP90AA1/ATG4C/MAP1LC3B/BNIP3/FEZ2/POLDIP2/TSG101/SLC38A9/ATP6V0C/STX12/ATP6V1G1/ATP6V1B2/VPS4B/CISD2/RNF41/VTA1/TICAM1/XBP1/SEC23B/CAPNS1/ATP6V1H/DYNLL1	25
BP	GO:0061919	process utilizing autophagic mechanism	25/476	466/18493	0.000471575	0.0369257	0.0347532	HSPA8/FBXL2/SESN3/HSP90AA1/ATG4C/MAP1LC3B/BNIP3/FEZ2/POLDIP2/TSG101/SLC38A9/ATP6V0C/STX12/ATP6V1G1/ATP6V1B2/VPS4B/CISD2/RNF41/VTA1/TICAM1/XBP1/SEC23B/CAPNS1/ATP6V1H/DYNLL1	25
BP	GO:0090151	establishment of protein localization to mitochondrial membrane	4/476	15/18493	0.00047209	0.0369257	0.0347532	TIMM9/HSP90AA1/CALM1/PDCD5	4
CC	GO:0031970	organelle envelope lumen	7/495	85/19659	0.0056041	0.045104	0.0356797	TIMM9/SOD1/TRAP1/CIAPIN1/ARL2BP/SDHAF3/MICU1	7
BP	GO:0016072	rRNA metabolic process	16/476	240/18493	0.000512161	0.0392076	0.0369009	TEX10/RIOK2/EIF4A3/NAF1/BYSL/NOB1/TRMT112/WDR36/EXOSC3/PWP1/DDX49/TRIR/NIFK/DIS3/MRPS9/RPS24	16
CC	GO:0008021	synaptic vesicle	11/495	180/19659	0.00603219	0.0477788	0.0377957	WDR7/TRIM9/COPS4/COPS5/STX12/CALM1/DNAJC5/SNAP47/SLC30A3/TOR1A/SYNGR1	11
MF	GO:0023026	MHC class II protein complex binding	4/486	16/17632	0.00079707	0.0436396	0.0388047	HSP90AB1/HSPA8/HSP90AA1/PKM	4
BP	GO:0090501	RNA phosphodiester bond hydrolysis	12/476	152/18493	0.000578221	0.0433425	0.0407924	PDE12/NOB1/RPP25/ENDOG/EXOSC3/TSEN2/RPP38/PPP1R8/TRIR/DIS3/CPSF3/CNOT7	12
BP	GO:0090150	establishment of protein localization to membrane	19/476	317/18493	0.000599496	0.0440202	0.0414303	TIMM9/HSP90AA1/ATG4C/RPL41/SEC62/PAK1/CALM1/SRPRA/MAIP1/SNAP47/SEC61B/MOAP1/ZDHHC6/ZDHHC3/PDCD5/RPL38/RPL34/RPL24/RPS24	19
MF	GO:0016874	ligase activity	12/486	151/17632	0.000986622	0.0480991	0.0427702	MARS2/PCCA/IARS/RARS/GMPS/KARS/YARS2/SARS/FARS2/NARS2/TPGS1/DALRD3	12
MF	GO:0031625	ubiquitin protein ligase binding	18/486	286/17632	0.00102494	0.0480991	0.0427702	LRPPRC/FAF1/HSP90AB1/HSPBP1/HSPA8/HSP90AA1/PSMD1/MAP1LC3B/BAG5/GLMN/TSG101/STX8/ATP6V0C/MOAP1/DET1/UBE2D3/SLC22A18/TRAF6	18
BP	GO:0090305	nucleic acid phosphodiester bond hydrolysis	18/476	295/18493	0.000673303	0.0484509	0.0456003	PDE12/DNASE1L1/NOB1/RPP25/ENDOD1/OGG1/PCNA/ENDOG/EXOSC3/TSEN2/RPP38/PPP1R8/TRIR/DIS3/ASTE1/CPSF3/DDX1/CNOT7	18

## Sheet: CM6
termOntology	ID	Description	GeneRatio	BgRatio	pvalue	p.adjust	qvalue	geneID	Count
BP	GO:0010507	negative regulation of autophagy	10/458	76/18493	1.7418e-05	0.0477505	0.0426247	WASHC1/WDR6/CHMP4A/MCL1/RUBCN/TBC1D14/CLEC16A/UBQLN4/BCL2/EIF4G1	10
BP	GO:0051403	stress-activated MAPK cascade	19/458	284/18493	9.17733e-05	0.0477505	0.0426247	STK3/MAP3K4/HIPK2/CCM2/MAP3K6/EIF2AK2/SASH1/NFKB1/MLKL/MAP4K2/MAP3K8/SPAG9/RAPGEF1/DUSP1/ARHGEF6/TRIB1/SYK/MAP3K3/MAP4K4	19
BP	GO:0000075	cell cycle checkpoint	16/458	216/18493	0.000100872	0.0477505	0.0426247	CHFR/ATRIP/CDK5RAP2/RGCC/ARID3A/RAD9A/UIMC1/FOXO4/TPR/TIMELESS/CNOT4/E2F4/PTPN11/DUSP1/THOC1/CASP2	16
BP	GO:1901987	regulation of cell cycle phase transition	24/458	412/18493	0.000103119	0.0477505	0.0426247	CDK5RAP2/RGCC/ARID3A/ODF2/PAXIP1/UIMC1/CEP135/ALMS1/FOXO4/RCC2/TPR/CNOT4/CEP131/CTC1/E2F4/CCP110/CDC14A/DUSP1/OFD1/BCL2/ANAPC4/PINX1/CASP2/EIF4G1	24
BP	GO:1901096	regulation of autophagosome maturation	4/458	11/18493	0.000106712	0.0477505	0.0426247	FYCO1/RUBCN/CLEC16A/UBQLN4	4
BP	GO:0007050	cell cycle arrest	17/458	241/18493	0.000112552	0.0477505	0.0426247	RGCC/PPP1R15A/WDR6/ARID3A/SMAD3/ABL1/FOXO4/CNOT4/E2F4/CDC14A/DUSP1/VASH1/CDK6/CXCL8/CASP2/RASSF1/NOTCH2	17
BP	GO:0031098	stress-activated protein kinase signaling cascade	20/458	313/18493	0.000113275	0.0477505	0.0426247	STK3/MAP3K4/HIPK2/CCM2/MAP3K6/EIF2AK2/STK4/SASH1/NFKB1/MLKL/MAP4K2/MAP3K8/SPAG9/RAPGEF1/DUSP1/ARHGEF6/TRIB1/SYK/MAP3K3/MAP4K4	20
BP	GO:0030038	contractile actin filament bundle assembly	10/458	95/18493	0.000121388	0.0477505	0.0426247	RGCC/SMAD3/ABL1/ALMS1/PPFIA1/EVL/SLC9A1/SRF/ARRB1/PPM1F	10
BP	GO:0043149	stress fiber assembly	10/458	95/18493	0.000121388	0.0477505	0.0426247	RGCC/SMAD3/ABL1/ALMS1/PPFIA1/EVL/SLC9A1/SRF/ARRB1/PPM1F	10
BP	GO:0046578	regulation of Ras protein signal transduction	16/458	222/18493	0.00013878	0.0477505	0.0426247	RASA3/IQSEC2/ARHGEF18/CYTH1/ABL1/ITSN1/AKAP13/RAPGEF1/VAV2/ARHGEF6/TRIO/ARRB1/CDC42SE1/MAP4K4/ITGB1/NOTCH2	16
BP	GO:0048872	homeostasis of number of cells	17/458	248/18493	0.000158997	0.0477505	0.0426247	KLF13/FOXO3/HIPK2/LAT/TNFAIP3/ABL1/NFE2L1/INPP5D/LYAR/PIK3CD/BAP1/PTPN11/BCL2/CDK6/SRF/MERTK/TSC22D3	17
BP	GO:0051056	regulation of small GTPase mediated signal transduction	20/458	321/18493	0.000159001	0.0477505	0.0426247	RASA3/IQSEC2/ARHGEF18/ARHGAP22/CYTH1/ABL1/ITSN1/AKAP13/ARHGAP24/RAPGEF1/VAV2/ARHGEF6/TRIO/INPP5B/ARHGAP21/ARRB1/CDC42SE1/MAP4K4/ITGB1/NOTCH2	20
BP	GO:1901990	regulation of mitotic cell cycle phase transition	22/458	375/18493	0.000179835	0.0477505	0.0426247	CDK5RAP2/RGCC/ARID3A/ODF2/CEP135/ALMS1/FOXO4/RCC2/TPR/CNOT4/CEP131/CTC1/E2F4/CCP110/CDC14A/DUSP1/OFD1/BCL2/ANAPC4/PINX1/CASP2/EIF4G1	22
BP	GO:0034260	negative regulation of GTPase activity	7/458	49/18493	0.000190756	0.0477505	0.0426247	TNK2/GPSM1/RCC2/FICD/SH3BP4/ARRB1/CDC42SE1	7
BP	GO:0032418	lysosome localization	8/458	65/18493	0.000195048	0.0477505	0.0426247	IL4R/PLEKHM2/LAT/PIK3CD/DEF8/GAB2/CD84/SYK	8
BP	GO:0051282	regulation of sequestering of calcium ion	11/458	120/18493	0.000195904	0.0477505	0.0426247	RASA3/SLC25A23/CAPN3/ABL1/TPCN2/ITPR2/PLCG1/NTSR1/ITPR3/LIME1/TRPM2	11
BP	GO:0016578	histone deubiquitination	5/458	23/18493	0.000212077	0.0477505	0.0426247	TRRAP/UIMC1/USP3/BAP1/KAT2A	5
BP	GO:0010506	regulation of autophagy	19/458	303/18493	0.000212489	0.0477505	0.0426247	WASHC1/WDR6/SNX6/ULK1/ABL1/FYCO1/GPSM1/CHMP4A/TPCN2/TRIM8/MCL1/RUBCN/TBC1D14/CLEC16A/SH3BP4/UBQLN4/BCL2/NPRL3/EIF4G1	19
BP	GO:0033044	regulation of chromosome organization	20/458	330/18493	0.000229231	0.0477505	0.0426247	CDK5RAP2/DKC1/MAP3K4/PAXIP1/PAXBP1/PARP1/UPF1/H3F3B/MLLT6/TPR/SLX4/CTC1/DUSP1/KAT2A/ANAPC4/ARRB1/SMG5/PINX1/UBR5/SLF2	20
BP	GO:0045930	negative regulation of mitotic cell cycle	18/458	281/18493	0.000238891	0.0477505	0.0426247	CHFR/CDK5RAP2/RGCC/ARID3A/SMAD3/RAD9A/ABL1/FOXO4/SCRIB/TPR/CNOT4/ANGEL2/E2F4/CDC14A/DUSP1/BCL2/PINX1/CASP2	18
BP	GO:0051208	sequestering of calcium ion	11/458	123/18493	0.000243448	0.0477505	0.0426247	RASA3/SLC25A23/CAPN3/ABL1/TPCN2/ITPR2/PLCG1/NTSR1/ITPR3/LIME1/TRPM2	11
BP	GO:0031032	actomyosin structure organization	14/458	189/18493	0.000270235	0.0478363	0.0427012	RGCC/MYOM1/SMAD3/CAPN3/ABL1/ALMS1/PPFIA1/EVL/AKAP13/SLC9A1/SRF/ARRB1/PPM1F/ITGB1	14
BP	GO:0098534	centriole assembly	6/458	37/18493	0.00027056	0.0478363	0.0427012	CDK5RAP2/CEP135/RTTN/E2F4/CCP110/KAT2A	6
BP	GO:0000186	activation of MAPKK activity	7/458	52/18493	0.000278726	0.0478363	0.0427012	MAP3K4/MAP3K6/EIF2AK2/MLKL/MAP3K8/RAPGEF1/MAP3K3	7
CC	GO:0034399	nuclear periphery	13/474	134/19659	2.20537e-05	0.00810055	0.00748167	TNPO2/NSMF/PAXIP1/LMNB2/RGS12/TPR/PRR14/UHRF1/THOC1/ANAPC4/HNRNPM/CAD/POLA1	13
CC	GO:0000790	nuclear chromatin	23/474	369/19659	3.48411e-05	0.00810055	0.00748167	BAZ1A/TRRAP/NSMF/RING1/SMAD3/NCAPD3/H3F3B/BICRAL/H2AFY2/USP3/SLX4/TIMELESS/TAF4/E2F4/STAT6/KAT2A/BICRA/UHRF1/ARID1A/SRF/TRPS1/MXD1/NASP	23
CC	GO:0044450	microtubule organizing center part	14/474	179/19659	0.000116798	0.0181037	0.0167206	WASHC1/CDK5RAP2/ODF2/CEP135/ALMS1/CCDC120/CCDC92/RTTN/CEP131/TUBGCP6/CCP110/OFD1/PARP3/LRRCC1	14
CC	GO:0030027	lamellipodium	14/474	188/19659	0.000195715	0.0227519	0.0210136	PALLD/NHS/ITSN1/SCRIB/INPPL1/EVL/PHACTR4/PLCG1/PIEZO1/SWAP70/SLC9A1/ARHGEF6/STX2/ITGB1	14
CC	GO:0005814	centriole	11/474	133/19659	0.000383357	0.0356522	0.0329284	WASHC1/ODF2/CEP135/ALMS1/CCDC120/CCDC92/RTTN/CCP110/OFD1/PARP3/LRRCC1	11
CC	GO:0070461	SAGA-type complex	5/474	28/19659	0.000495654	0.0384132	0.0354784	TRRAP/TAF6L/HCFC1/TAF4/KAT2A	5
MF	GO:0004674	protein serine/threonine kinase activity	29/455	455/17632	7.84971e-06	0.00507877	0.00456936	STK3/TNK2/MAP3K4/HIPK2/CLK1/MAP3K6/RPS6KB1/ULK1/EIF2AK2/PIM3/STK4/MLKL/SIK1/MAP4K2/SBK1/MAP3K8/AKAP13/ADCK5/PELI2/CDK6/TRIO/GAK/IRAK3/SYK/STK32B/MAP3K3/MAP4K4/FASTK/SGK1	29
MF	GO:0015278	calcium-release channel activity	5/455	21/17632	0.000161809	0.0351671	0.0316398	RASA3/TPCN2/ITPR2/ITPR3/TRPM2	5
MF	GO:0004715	non-membrane spanning protein tyrosine kinase activity	7/455	46/17632	0.000163062	0.0351671	0.0316398	TNK2/TYK2/CLK1/EIF2AK2/ABL1/SYK/PTK6	7

## Sheet: CM7
termOntology	ID	Description	GeneRatio	BgRatio	pvalue	p.adjust	qvalue	geneID	Count
BP	GO:0000377	RNA splicing, via transesterification reactions with bulged adenosine as nucleophile	27/387	374/18493	2.54341e-08	3.51988e-05	3.23515e-05	METTL3/DYRK1A/THRAP3/CIRBP/SLU7/CWC27/DDX42/SRSF2/SF3A1/WBP4/IK/SART3/SYNCRIP/PRPF4B/SRSF9/SRSF5/WBP11/TXNL4A/DDX5/KHDRBS1/HNRNPH1/PTBP2/SRSF4/PPWD1/HNRNPD/UPF3B/CELF2	27
BP	GO:0000398	mRNA splicing, via spliceosome	27/387	374/18493	2.54341e-08	3.51988e-05	3.23515e-05	METTL3/DYRK1A/THRAP3/CIRBP/SLU7/CWC27/DDX42/SRSF2/SF3A1/WBP4/IK/SART3/SYNCRIP/PRPF4B/SRSF9/SRSF5/WBP11/TXNL4A/DDX5/KHDRBS1/HNRNPH1/PTBP2/SRSF4/PPWD1/HNRNPD/UPF3B/CELF2	27
BP	GO:0000375	RNA splicing, via transesterification reactions	27/387	377/18493	3.00331e-08	3.51988e-05	3.23515e-05	METTL3/DYRK1A/THRAP3/CIRBP/SLU7/CWC27/DDX42/SRSF2/SF3A1/WBP4/IK/SART3/SYNCRIP/PRPF4B/SRSF9/SRSF5/WBP11/TXNL4A/DDX5/KHDRBS1/HNRNPH1/PTBP2/SRSF4/PPWD1/HNRNPD/UPF3B/CELF2	27
BP	GO:0008380	RNA splicing	29/387	463/18493	1.66846e-07	0.000146658	0.000134794	METTL3/DYRK1A/THRAP3/CIRBP/SCAF8/SLU7/CWC27/DDX42/SRSF2/SF3A1/WBP4/IK/SART3/SYNCRIP/PRPF4B/IWS1/SRSF9/SRSF5/WBP11/TXNL4A/DDX5/KHDRBS1/HNRNPH1/PTBP2/SRSF4/PPWD1/HNRNPD/UPF3B/CELF2	29
BP	GO:0000380	alternative mRNA splicing, via spliceosome	11/387	75/18493	4.31579e-07	0.000303487	0.000278937	DYRK1A/THRAP3/SLU7/SRSF2/SART3/SRSF9/SRSF5/DDX5/KHDRBS1/SRSF4/CELF2	11
BP	GO:0045070	positive regulation of viral genome replication	8/387	36/18493	6.2008e-07	0.000345428	0.000317485	STAU1/ADARB1/LARP1/YTHDC2/DDB1/TOP2B/DDX3X/ADAR	8
BP	GO:0099518	vesicle cytoskeletal trafficking	9/387	49/18493	6.87712e-07	0.000345428	0.000317485	WASL/AP3M2/BLOC1S2/MYO5A/PAFAH1B1/AP3D1/DYNC1H1/KIF3B/PRKCZ	9
BP	GO:0000381	regulation of alternative mRNA splicing, via spliceosome	10/387	65/18493	9.21302e-07	0.000404912	0.000372158	DYRK1A/THRAP3/SRSF2/SART3/SRSF9/SRSF5/DDX5/KHDRBS1/SRSF4/CELF2	10
BP	GO:0007051	spindle organization	15/387	165/18493	2.07249e-06	0.000809652	0.000744156	TUBG2/CEP192/KPNB1/ATRX/PRC1/KIF2A/CKAP5/RNF4/CHMP4B/DYNC1H1/MAP10/CEP63/SENP6/KIF3B/NCOR1	15
BP	GO:1903311	regulation of mRNA metabolic process	19/387	264/18493	3.222e-06	0.00113286	0.00104122	METTL3/DYRK1A/THRAP3/CIRBP/LARP1/SRSF2/SART3/SYNCRIP/PUM2/IWS1/SRSF9/SRSF5/MTOR/LEO1/DDX5/KHDRBS1/SRSF4/HNRNPD/CELF2	19
BP	GO:1903902	positive regulation of viral life cycle	9/387	60/18493	4.03972e-06	0.00129124	0.00118679	STAU1/ADARB1/LARP1/YTHDC2/CHMP4B/DDB1/TOP2B/DDX3X/ADAR	9
BP	GO:0035196	production of miRNAs involved in gene silencing by miRNA	8/387	46/18493	4.45384e-06	0.00130498	0.00119941	METTL3/MAP2K1/PUM2/DROSHA/DDX5/NCOR1/ZC3H7A/ADAR	8
BP	GO:0043484	regulation of RNA splicing	13/387	135/18493	5.27111e-06	0.00142563	0.00131031	DYRK1A/THRAP3/CIRBP/SRSF2/SART3/SRSF9/SRSF5/DDX5/KHDRBS1/HNRNPH1/PTBP2/SRSF4/CELF2	13
BP	GO:0050684	regulation of mRNA processing	13/387	137/18493	6.20137e-06	0.00150725	0.00138532	DYRK1A/THRAP3/CIRBP/SRSF2/SART3/IWS1/SRSF9/SRSF5/LEO1/DDX5/KHDRBS1/SRSF4/CELF2	13
BP	GO:0048024	regulation of mRNA splicing, via spliceosome	11/387	99/18493	7.09275e-06	0.00150725	0.00138532	DYRK1A/THRAP3/CIRBP/SRSF2/SART3/SRSF9/SRSF5/DDX5/KHDRBS1/SRSF4/CELF2	11
BP	GO:0031050	dsRNA processing	8/387	49/18493	7.2876e-06	0.00150725	0.00138532	METTL3/MAP2K1/PUM2/DROSHA/DDX5/NCOR1/ZC3H7A/ADAR	8
BP	GO:0070918	production of small RNA involved in gene silencing by RNA	8/387	49/18493	7.2876e-06	0.00150725	0.00138532	METTL3/MAP2K1/PUM2/DROSHA/DDX5/NCOR1/ZC3H7A/ADAR	8
BP	GO:0048524	positive regulation of viral process	10/387	86/18493	1.23399e-05	0.00231962	0.00213198	STAU1/ADARB1/LARP1/YTHDC2/CHMP4B/DDB1/TOP2B/DDX3X/SMARCA4/ADAR	10
BP	GO:0051225	spindle assembly	11/387	105/18493	1.25349e-05	0.00231962	0.00213198	CEP192/KPNB1/KIF2A/RNF4/CHMP4B/DYNC1H1/MAP10/CEP63/SENP6/KIF3B/NCOR1	11
BP	GO:0010256	endomembrane system organization	23/387	403/18493	1.484e-05	0.00260887	0.00239783	WASL/LPIN1/BLOC1S2/SEC23IP/PDCD6IP/MAP2K1/FAM160A2/PAFAH1B1/GOLGB1/ALS2/AP3D1/STAM/CHMP4B/SUN1/GOLGA5/STX6/VPS33B/ARFGEF2/COG1/ARHGEF7/RBSN/EPB41L3/GCC2	23
BP	GO:1903312	negative regulation of mRNA metabolic process	9/387	71/18493	1.662e-05	0.00278266	0.00255756	DYRK1A/THRAP3/CIRBP/LARP1/SYNCRIP/SRSF9/MTOR/SRSF4/HNRNPD	9
BP	GO:0016482	cytosolic transport	13/387	154/18493	2.20306e-05	0.00341577	0.00313946	WDR91/MAP2K1/FAM160A2/LMTK2/KLHL20/SORL1/TBC1D5/STX6/GOSR1/RBSN/HEATR5B/SNX1/GCC2	13
BP	GO:0033044	regulation of chromosome organization	20/387	330/18493	2.28947e-05	0.00341577	0.00313946	PINK1/WAPL/IK/SART3/ATRX/AKAP8/IWS1/MCPH1/RAD50/RNF4/CTCF/WBP2/NOC2L/SMG1/GNL3/ATAD2/SENP6/HNRNPD/OGT/ANAPC1	20
BP	GO:0031023	microtubule organizing center organization	12/387	133/18493	2.34444e-05	0.00341577	0.00313946	PDCD6IP/CEP192/TRIM37/PAFAH1B1/PPP1R12A/CKAP5/MCPH1/CHMP4B/CEP63/PLK4/KIF3B/GCC2	12
BP	GO:0048193	Golgi vesicle transport	21/387	359/18493	2.42873e-05	0.00341577	0.00313946	SEC23IP/MYO5A/ARCN1/C16orf70/VAMP2/KIF2A/GOLGB1/KLHL20/SORL1/AP3D1/GOLGA5/STX6/DYNC1H1/ARFGEF2/COG1/GOSR1/RBSN/KIF3B/MIA3/SNX1/GCC2	21
BP	GO:0031503	protein-containing complex localization	18/387	280/18493	2.7044e-05	0.00365718	0.00336134	WASL/RALB/GPHN/SLU7/SRSF2/NUMB/NUP153/CLSTN1/IWS1/SRSF9/SRSF5/AP3D1/SMG1/LTV1/KIF3B/SRSF4/PRKCZ/UPF3B	18
BP	GO:0072384	organelle transport along microtubule	9/387	77/18493	3.22418e-05	0.00409109	0.00376015	AP3M2/BLOC1S2/PAFAH1B1/OPA1/AP3D1/SUN1/DYNC1H1/KIF3B/PRKCZ	9
BP	GO:0047496	vesicle transport along microtubule	7/387	44/18493	3.27223e-05	0.00409109	0.00376015	AP3M2/BLOC1S2/PAFAH1B1/AP3D1/DYNC1H1/KIF3B/PRKCZ	7
BP	GO:0007059	chromosome segregation	19/387	312/18493	3.42667e-05	0.00409109	0.00376015	PDS5B/WAPL/IK/TUBG2/KPNB1/ATRX/PUM2/PRC1/AKAP8/CHMP4B/SUN1/TOP2B/DYNC1H1/MAP10/CTCF/DDX3X/INCENP/MMS19/ANAPC1	19
BP	GO:0019079	viral genome replication	11/387	117/18493	3.4907e-05	0.00409109	0.00376015	STAU1/ADARB1/LARP1/YTHDC2/DDB1/TOP2B/UBP1/DDX3X/DDX5/ADAR/PI4KA	11
BP	GO:0000819	sister chromatid segregation	14/387	185/18493	3.65585e-05	0.00414644	0.00381102	PDS5B/WAPL/IK/TUBG2/KPNB1/ATRX/PRC1/AKAP8/CHMP4B/TOP2B/MAP10/CTCF/INCENP/ANAPC1	14
BP	GO:0034250	positive regulation of cellular amide metabolic process	12/387	140/18493	3.90752e-05	0.00429339	0.00394608	APP/METTL3/PINK1/CIRBP/LARP1/MTOR/DDX3X/KHDRBS1/DHX29/HNRNPD/USP16/UPF3B	12
BP	GO:0006417	regulation of translation	22/387	402/18493	4.28654e-05	0.00456676	0.00419734	APP/METTL3/PINK1/CIRBP/LARP1/DAPK1/SYNCRIP/PUM2/SEPSECS/MTOR/EPRS/DDX3X/EIF1/KHDRBS1/DHX29/NOLC1/EIF5/HNRNPD/CAPRIN2/CPEB2/USP16/UPF3B	22
BP	GO:0045727	positive regulation of translation	11/387	120/18493	4.41609e-05	0.00456676	0.00419734	METTL3/PINK1/CIRBP/LARP1/MTOR/DDX3X/KHDRBS1/DHX29/HNRNPD/USP16/UPF3B	11
BP	GO:1902850	microtubule cytoskeleton organization involved in mitosis	11/387	129/18493	8.56174e-05	0.00836543	0.00768872	TUBG2/CEP192/KPNB1/PAFAH1B1/PRC1/KIF2A/MCPH1/CHMP4B/DYNC1H1/MAP10/KIF3B	11
BP	GO:0051648	vesicle localization	18/387	306/18493	8.56528e-05	0.00836543	0.00768872	WASL/PINK1/AP3M2/BLOC1S2/SEC23IP/MYO5A/IKBKG/VAMP2/PAFAH1B1/VAMP1/AP3D1/DYNC1H1/VPS33B/GOSR1/LRMP/KIF3B/NAPB/PRKCZ	18
BP	GO:0034248	regulation of cellular amide metabolic process	23/387	453/18493	9.04153e-05	0.00855881	0.00786646	APP/METTL3/PINK1/CIRBP/LARP1/DAPK1/SYNCRIP/PUM2/SEPSECS/SORL1/MTOR/EPRS/DDX3X/EIF1/KHDRBS1/DHX29/NOLC1/EIF5/HNRNPD/CAPRIN2/CPEB2/USP16/UPF3B	23
BP	GO:0048255	mRNA stabilization	6/387	36/18493	9.25014e-05	0.00855881	0.00786646	THRAP3/CIRBP/LARP1/SYNCRIP/MTOR/HNRNPD	6
BP	GO:0032869	cellular response to insulin stimulus	14/387	204/18493	0.000105427	0.00926701	0.00851737	GRB10/LPIN2/LPIN1/TBC1D4/MYO5A/VAMP2/SRSF5/SOS1/EPRS/ZNF106/PDE3B/OGT/CPEB2/PRKCZ	14
BP	GO:0032886	regulation of microtubule-based process	14/387	204/18493	0.000105427	0.00926701	0.00851737	DYRK1A/PDCD6IP/TRIM37/PAFAH1B1/KLHL42/MCPH1/RNF4/CHMP4B/DYNC1H1/MAP10/PLK4/CAMSAP1/SENP6/STMN3	14
BP	GO:0045069	regulation of viral genome replication	9/387	90/18493	0.000111194	0.00935439	0.00859768	STAU1/ADARB1/LARP1/YTHDC2/DDB1/TOP2B/DDX3X/DDX5/ADAR	9
BP	GO:0031122	cytoplasmic microtubule organization	7/387	53/18493	0.000111987	0.00935439	0.00859768	TUBG2/KPNB1/PAFAH1B1/DYNC1H1/MAP10/CAMSAP1/STMN3	7
BP	GO:0098813	nuclear chromosome segregation	16/387	258/18493	0.000114471	0.00935439	0.00859768	PDS5B/WAPL/IK/TUBG2/KPNB1/ATRX/PRC1/AKAP8/CHMP4B/SUN1/TOP2B/DYNC1H1/MAP10/CTCF/INCENP/ANAPC1	16
BP	GO:0016050	vesicle organization	18/387	314/18493	0.000118658	0.00935439	0.00859768	WASL/BLOC1S2/TBC1D4/SEC23IP/PDCD6IP/FAM160A2/PAFAH1B1/VAMP1/ALS2/AP3D1/STAM/CHMP4B/STX6/VPS33B/ARFGEF2/GOSR1/LRMP/MIA3	18
BP	GO:0032868	response to insulin	16/387	259/18493	0.000119723	0.00935439	0.00859768	GRB10/LPIN2/LPIN1/TBC1D4/MYO5A/VAMP2/SRSF5/SOS1/MTOR/EPRS/ZNF106/PDE3B/SRSF4/OGT/CPEB2/PRKCZ	16
BP	GO:0016197	endosomal transport	14/387	208/18493	0.000129492	0.00989771	0.00909705	BLOC1S2/LMTK2/ALS2/SORL1/AP3D1/STAM/TBC1D5/CHMP4B/STX6/GOSR1/RBSN/HEATR5B/SNX1/GCC2	14
BP	GO:0051650	establishment of vesicle localization	17/387	290/18493	0.000139708	0.0104513	0.00960588	WASL/PINK1/AP3M2/BLOC1S2/SEC23IP/MYO5A/IKBKG/VAMP2/PAFAH1B1/VAMP1/AP3D1/DYNC1H1/GOSR1/LRMP/KIF3B/NAPB/PRKCZ	17
BP	GO:0006405	RNA export from nucleus	11/387	137/18493	0.000146852	0.0107569	0.00988675	SLU7/SRSF2/NUP153/IWS1/SRSF9/SRSF5/SMG1/LTV1/KHDRBS1/SRSF4/UPF3B	11
BP	GO:0043902	positive regulation of multi-organism process	12/387	162/18493	0.000159732	0.011253	0.0103427	STAU1/ADARB1/LARP1/YTHDC2/PUM2/CHMP4B/DDB1/TOP2B/DDX3X/SMARCA4/ADAR/ANKRD17	12
BP	GO:1902115	regulation of organelle assembly	13/387	187/18493	0.000162617	0.011253	0.0103427	TCHP/PINK1/RALB/PDCD6IP/PIP4K2B/TRIM37/RNF4/STAM/CHMP4B/DYNC1H1/PIP4K2C/PLK4/SENP6	13
BP	GO:0018210	peptidyl-threonine modification	10/387	116/18493	0.000163225	0.011253	0.0103427	GALNT11/APP/DYRK1A/MAP2K1/LMTK2/CAB39/MTOR/PPP2R5D/DCAF1/PRKAG2	10
BP	GO:0031124	mRNA 3'-end processing	9/387	95/18493	0.000168803	0.0114137	0.0104904	APP/SCAF8/SLU7/SRSF2/SRSF9/SRSF5/LEO1/SRSF4/UPF3B	9
BP	GO:0043489	RNA stabilization	6/387	41/18493	0.000195526	0.0129711	0.0119218	THRAP3/CIRBP/LARP1/SYNCRIP/MTOR/HNRNPD	6
BP	GO:0007098	centrosome cycle	10/387	119/18493	0.000201436	0.0130636	0.0120068	PDCD6IP/CEP192/TRIM37/PPP1R12A/CKAP5/MCPH1/CHMP4B/CEP63/PLK4/KIF3B	10
BP	GO:0007032	endosome organization	8/387	77/18493	0.00020435	0.0130636	0.0120068	PDCD6IP/FAM160A2/ALS2/STAM/CHMP4B/STX6/VPS33B/ARFGEF2	8
BP	GO:0043087	regulation of GTPase activity	23/387	481/18493	0.00021772	0.0136697	0.0125639	ABR/ITGB1BP1/FAM13B/STXBP5/TBC1D4/RABEP1/PAFAH1B1/RASA1/RALGAPB/RUNDC1/TBC1D8/ALS2/SOS1/TBC1D5/MTOR/ARHGEF7/RAP1GAP2/SRGAP2/EIF5/GIT2/CPEB2/AGAP4/STMN3	23
BP	GO:0030705	cytoskeleton-dependent intracellular transport	12/387	168/18493	0.000224369	0.01384	0.0127204	APP/WASL/AP3M2/BLOC1S2/MYO5A/PAFAH1B1/OPA1/AP3D1/SUN1/DYNC1H1/KIF3B/PRKCZ	12
BP	GO:0022618	ribonucleoprotein complex assembly	16/387	275/18493	0.000237467	0.0143954	0.0132309	CIRBP/SLU7/SF3A1/SART3/PUM2/SRSF9/SRSF5/DYNC1H1/TXNL4A/DDX3X/PTBP2/NUFIP1/EIF5/ADAR/CELF2/DHX30	16
BP	GO:0022613	ribonucleoprotein complex biogenesis	23/387	485/18493	0.000245152	0.0146094	0.0134276	CIRBP/SLU7/SF3A1/SART3/PUM2/DDX21/SRSF9/SRSF5/WBP11/DYNC1H1/TXNL4A/DROSHA/NOC2L/DDX3X/LTV1/HEATR3/PTBP2/NUFIP1/NOLC1/EIF5/ADAR/CELF2/DHX30	23
BP	GO:1902373	negative regulation of mRNA catabolic process	6/387	43/18493	0.000255936	0.0149978	0.0137846	THRAP3/CIRBP/LARP1/SYNCRIP/MTOR/HNRNPD	6
BP	GO:0048285	organelle fission	22/387	458/18493	0.000279275	0.0160972	0.0147951	PINK1/PDS5B/WAPL/IK/TUBG2/CEP192/KPNB1/ATRX/PRC1/OPA1/KIF2A/AKAP8/RAD50/CHMP4B/SUN1/TOP2B/MAP10/MARF1/KIF3B/INCENP/USP16/ANAPC1	22
BP	GO:0051656	establishment of organelle localization	23/387	491/18493	0.000292021	0.0165604	0.0152208	WASL/PINK1/AP3M2/BLOC1S2/SEC23IP/MYO5A/KPNB1/IKBKG/VAMP2/PAFAH1B1/OPA1/VAMP1/MCPH1/AP3D1/CHMP4B/SUN1/DYNC1H1/GOSR1/LRMP/LTV1/KIF3B/NAPB/PRKCZ	23
BP	GO:0070507	regulation of microtubule cytoskeleton organization	12/387	175/18493	0.000326746	0.0181789	0.0167084	DYRK1A/PDCD6IP/TRIM37/PAFAH1B1/MCPH1/RNF4/CHMP4B/DYNC1H1/PLK4/CAMSAP1/SENP6/STMN3	12
BP	GO:0008088	axo-dendritic transport	7/387	63/18493	0.000336072	0.0181789	0.0167084	APP/AP3M2/BLOC1S2/PAFAH1B1/OPA1/AP3D1/KIF3B	7
BP	GO:0051298	centrosome duplication	7/387	63/18493	0.000336072	0.0181789	0.0167084	PDCD6IP/CEP192/TRIM37/CKAP5/CHMP4B/CEP63/PLK4	7
BP	GO:0045948	positive regulation of translational initiation	5/387	30/18493	0.00036209	0.0192895	0.0177291	METTL3/MTOR/DDX3X/KHDRBS1/DHX29	5
BP	GO:0000070	mitotic sister chromatid segregation	11/387	153/18493	0.000384476	0.0200223	0.0184026	PDS5B/IK/TUBG2/KPNB1/ATRX/PRC1/AKAP8/CHMP4B/MAP10/INCENP/ANAPC1	11
BP	GO:0071426	ribonucleoprotein complex export from nucleus	10/387	129/18493	0.000387234	0.0200223	0.0184026	SLU7/SRSF2/NUP153/IWS1/SRSF9/SRSF5/SMG1/LTV1/SRSF4/UPF3B	10
BP	GO:0016569	covalent chromatin modification	22/387	470/18493	0.000397782	0.0202696	0.0186299	BRPF3/PINK1/YEATS2/JAK2/MBD1/CUL4B/BRD8/TRIM37/SART3/ATRX/ARID5B/AKAP8/IWS1/JMJD1C/DDB1/CTCF/WBP2/NOC2L/LEO1/DCAF1/OGT/USP16	22
BP	GO:0071166	ribonucleoprotein complex localization	10/387	130/18493	0.000411853	0.0204275	0.0187751	SLU7/SRSF2/NUP153/IWS1/SRSF9/SRSF5/SMG1/LTV1/SRSF4/UPF3B	10
BP	GO:0071826	ribonucleoprotein complex subunit organization	16/387	289/18493	0.000412502	0.0204275	0.0187751	CIRBP/SLU7/SF3A1/SART3/PUM2/SRSF9/SRSF5/DYNC1H1/TXNL4A/DDX3X/PTBP2/NUFIP1/EIF5/ADAR/CELF2/DHX30	16
BP	GO:0007052	mitotic spindle organization	9/387	108/18493	0.000443041	0.0216352	0.019885	TUBG2/CEP192/KPNB1/PRC1/KIF2A/CHMP4B/DYNC1H1/MAP10/KIF3B	9
BP	GO:0034063	stress granule assembly	4/387	18/18493	0.000457893	0.021804	0.0200402	CIRBP/PUM2/DYNC1H1/DDX3X	4
BP	GO:0016311	dephosphorylation	22/387	475/18493	0.0004589	0.021804	0.0200402	MTMR9/INPP5A/PINK1/LPIN2/LPIN1/JAK2/PPP3CC/CEP192/BPNT1/PPM1H/LMTK2/CYCS/PPP1R12A/PPP1R11/DUSP12/MTOR/ATP1A1/PPP2R5D/MARF1/PHLPP2/CSRNP2/CAMK2G	22
BP	GO:0018107	peptidyl-threonine phosphorylation	9/387	109/18493	0.000474178	0.0222295	0.0204312	APP/DYRK1A/MAP2K1/LMTK2/CAB39/MTOR/PPP2R5D/DCAF1/PRKAG2	9
BP	GO:0006406	mRNA export from nucleus	9/387	110/18493	0.00050709	0.0231549	0.0212818	SLU7/SRSF2/NUP153/IWS1/SRSF9/SRSF5/SMG1/SRSF4/UPF3B	9
BP	GO:0071427	mRNA-containing ribonucleoprotein complex export from nucleus	9/387	110/18493	0.00050709	0.0231549	0.0212818	SLU7/SRSF2/NUP153/IWS1/SRSF9/SRSF5/SMG1/SRSF4/UPF3B	9
BP	GO:0000280	nuclear division	20/387	416/18493	0.000517975	0.0233487	0.02146	PDS5B/WAPL/IK/TUBG2/CEP192/KPNB1/ATRX/PRC1/KIF2A/AKAP8/RAD50/CHMP4B/SUN1/TOP2B/MAP10/MARF1/KIF3B/INCENP/USP16/ANAPC1	20
BP	GO:0006913	nucleocytoplasmic transport	18/387	357/18493	0.000562405	0.0250306	0.0230058	JAK2/SLU7/SRSF2/KPNB1/NUP153/IPO9/PPP1R12A/IWS1/SRSF9/SRSF5/SMG1/LTV1/HEATR3/DNAJC27/KHDRBS1/SRSF4/NOLC1/UPF3B	18
BP	GO:1902369	negative regulation of RNA catabolic process	6/387	50/18493	0.000589916	0.0259268	0.0238295	THRAP3/CIRBP/LARP1/SYNCRIP/MTOR/HNRNPD	6
BP	GO:0051169	nuclear transport	18/387	360/18493	0.000620022	0.0269136	0.0247364	JAK2/SLU7/SRSF2/KPNB1/NUP153/IPO9/PPP1R12A/IWS1/SRSF9/SRSF5/SMG1/LTV1/HEATR3/DNAJC27/KHDRBS1/SRSF4/NOLC1/UPF3B	18
BP	GO:2000785	regulation of autophagosome assembly	5/387	34/18493	0.000660149	0.0280114	0.0257454	PINK1/RALB/PIP4K2B/CHMP4B/PIP4K2C	5
BP	GO:0016570	histone modification	21/387	456/18493	0.000661247	0.0280114	0.0257454	BRPF3/PINK1/YEATS2/JAK2/CUL4B/BRD8/TRIM37/SART3/ATRX/ARID5B/AKAP8/IWS1/JMJD1C/DDB1/CTCF/WBP2/NOC2L/LEO1/DCAF1/OGT/USP16	21
BP	GO:0033194	response to hydroperoxide	4/387	20/18493	0.000701398	0.0293585	0.0269836	JAK2/DAPK1/OXR1/RNF112	4
BP	GO:0098930	axonal transport	6/387	52/18493	0.000729728	0.0301684	0.027728	AP3M2/BLOC1S2/PAFAH1B1/OPA1/AP3D1/KIF3B	6
BP	GO:1903900	regulation of viral life cycle	10/387	140/18493	0.000737909	0.0301684	0.027728	STAU1/ADARB1/LARP1/YTHDC2/CHMP4B/DDB1/TOP2B/DDX3X/DDX5/ADAR	10
BP	GO:0140014	mitotic nuclear division	15/387	277/18493	0.000777664	0.0314284	0.028886	PDS5B/IK/TUBG2/CEP192/KPNB1/ATRX/PRC1/KIF2A/AKAP8/CHMP4B/MAP10/KIF3B/INCENP/USP16/ANAPC1	15
BP	GO:0006376	mRNA splice site selection	6/387	53/18493	0.000808589	0.0321417	0.0295417	SLU7/SF3A1/SRSF9/SRSF5/PTBP2/CELF2	6
BP	GO:0051168	nuclear export	12/387	194/18493	0.000821547	0.0321417	0.0295417	SLU7/SRSF2/NUP153/IWS1/SRSF9/SRSF5/SMG1/LTV1/DNAJC27/KHDRBS1/SRSF4/UPF3B	12
BP	GO:0030518	intracellular steroid hormone receptor signaling pathway	10/387	142/18493	0.00082359	0.0321417	0.0295417	THRAP3/JAK2/NRIP1/RNF4/STRN3/WBP2/DDX5/SMARCA4/NCOR1/UBE3A	10
BP	GO:0140056	organelle localization by membrane tethering	11/387	168/18493	0.000842798	0.0321417	0.0295417	RALB/CEP192/PAFAH1B1/CKAP5/STX6/DYNC1H1/CEP63/PLK4/VPS33B/CEP83/IQCB1	11
BP	GO:0097711	ciliary basal body-plasma membrane docking	8/387	95/18493	0.00085246	0.0321417	0.0295417	CEP192/PAFAH1B1/CKAP5/DYNC1H1/CEP63/PLK4/CEP83/IQCB1	8
BP	GO:0050657	nucleic acid transport	12/387	195/18493	0.000859307	0.0321417	0.0295417	SLU7/SRSF2/NUP153/IWS1/CKAP5/SRSF9/SRSF5/SMG1/LTV1/KHDRBS1/SRSF4/UPF3B	12
BP	GO:0050658	RNA transport	12/387	195/18493	0.000859307	0.0321417	0.0295417	SLU7/SRSF2/NUP153/IWS1/CKAP5/SRSF9/SRSF5/SMG1/LTV1/KHDRBS1/SRSF4/UPF3B	12
BP	GO:0045292	mRNA cis splicing, via spliceosome	6/387	54/18493	0.000893865	0.0330824	0.0304063	SRSF2/WBP4/SRSF9/SRSF5/WBP11/SRSF4	6
BP	GO:0006892	post-Golgi vesicle-mediated transport	8/387	97/18493	0.000977636	0.0355726	0.032695	MYO5A/C16orf70/VAMP2/KLHL20/SORL1/AP3D1/ARFGEF2/RBSN	8
BP	GO:0051236	establishment of RNA localization	12/387	198/18493	0.000981382	0.0355726	0.032695	SLU7/SRSF2/NUP153/IWS1/CKAP5/SRSF9/SRSF5/SMG1/LTV1/KHDRBS1/SRSF4/UPF3B	12
BP	GO:0009896	positive regulation of catabolic process	19/387	407/18493	0.00100555	0.0360768	0.0331584	METTL3/PINK1/RALB/LARP1/CUL4B/ARIH1/PIP4K2B/IKBKG/DAPK1/PRKCE/SORL1/DDB1/EDEM1/PIP4K2C/NRDC/TMTC3/HNRNPD/SNX1/GGA3	19
BP	GO:0035306	positive regulation of dephosphorylation	6/387	56/18493	0.00108505	0.0382823	0.0351855	MTMR9/PINK1/JAK2/PPP1R12A/MTOR/PPP2R5D	6
BP	GO:0000209	protein polyubiquitination	14/387	257/18493	0.0010888	0.0382823	0.0351855	UBE2D2/FBXO11/ARIH1/HECTD1/KLHL42/TTC3/KLHL20/RNF4/TRIM44/NPEPPS/TPP2/SIAH1/UBE3A/ANAPC1	14
BP	GO:0006446	regulation of translational initiation	7/387	77/18493	0.00113798	0.0396153	0.0364107	METTL3/MTOR/DDX3X/EIF1/KHDRBS1/DHX29/EIF5	7
BP	GO:0010970	transport along microtubule	10/387	149/18493	0.00119031	0.0402995	0.0370396	APP/AP3M2/BLOC1S2/PAFAH1B1/OPA1/AP3D1/SUN1/DYNC1H1/KIF3B/PRKCZ	10
BP	GO:0099111	microtubule-based transport	10/387	149/18493	0.00119031	0.0402995	0.0370396	APP/AP3M2/BLOC1S2/PAFAH1B1/OPA1/AP3D1/SUN1/DYNC1H1/KIF3B/PRKCZ	10
BP	GO:0019058	viral life cycle	15/387	289/18493	0.00119202	0.0402995	0.0370396	STAU1/ADARB1/LARP1/PDCD6IP/KPNB1/NUP153/YTHDC2/CHMP4B/DDB1/TOP2B/UBP1/DDX3X/DDX5/ADAR/PI4KA	15
BP	GO:0044088	regulation of vacuole organization	5/387	39/18493	0.00125398	0.0419905	0.0385937	PINK1/RALB/PIP4K2B/CHMP4B/PIP4K2C	5
BP	GO:0022406	membrane docking	11/387	177/18493	0.0012894	0.0423696	0.0389422	RALB/CEP192/PAFAH1B1/CKAP5/STX6/DYNC1H1/CEP63/PLK4/VPS33B/CEP83/IQCB1	11
BP	GO:0050792	regulation of viral process	11/387	177/18493	0.0012894	0.0423696	0.0389422	STAU1/ADARB1/LARP1/YTHDC2/CHMP4B/DDB1/TOP2B/DDX3X/DDX5/SMARCA4/ADAR	11
BP	GO:2000786	positive regulation of autophagosome assembly	3/387	11/18493	0.00132417	0.0431092	0.039622	RALB/PIP4K2B/PIP4K2C	3
BP	GO:0006611	protein export from nucleus	11/387	180/18493	0.00147566	0.0476003	0.0437498	SLU7/SRSF2/NUP153/IWS1/SRSF9/SRSF5/SMG1/LTV1/DNAJC27/SRSF4/UPF3B	11
BP	GO:0015931	nucleobase-containing compound transport	13/387	237/18493	0.00152471	0.0484301	0.0445124	SLU7/SRSF2/NUP153/IWS1/CKAP5/SRSF9/SRSF5/SLC25A25/SMG1/LTV1/KHDRBS1/SRSF4/UPF3B	13
BP	GO:0032386	regulation of intracellular transport	19/387	422/18493	0.00152894	0.0484301	0.0445124	ITGB1BP1/PINK1/JAK2/MAP2K1/NUP153/VAMP2/VAMP1/PPP1R12A/IWS1/SORL1/EDEM1/DYNC1H1/DNAJC27/KHDRBS1/NPEPPS/NAPB/NOLC1/RUFY3/GCC2	19
BP	GO:0090307	mitotic spindle assembly	6/387	60/18493	0.00156004	0.048974	0.0450123	CEP192/KPNB1/KIF2A/CHMP4B/MAP10/KIF3B	6
BP	GO:0098927	vesicle-mediated transport between endosomal compartments	5/387	41/18493	0.00157737	0.04908	0.0451098	WDR91/MAP2K1/FAM160A2/LMTK2/SORL1	5
CC	GO:0005681	spliceosomal complex	15/407	179/19659	5.04408e-06	0.00114476	0.000967804	CIRBP/SCAF8/SLU7/CWC27/SF3A1/WBP4/IK/SYNCRIP/PRPF4B/TXNL4A/DDX5/HNRNPH1/PTBP2/PPWD1/ADAR	15
CC	GO:0016607	nuclear speck	23/407	382/19659	5.33115e-06	0.00114476	0.000967804	BASP1/RFXAP/METTL3/DYRK1A/THRAP3/MBD1/SLU7/DDX42/SRSF2/SF3A1/WBP4/IK/SART3/NRIP1/CBX4/PSPC1/PRPF4B/SRSF5/DDX3X/FNBP4/FAM76B/SRSF4/PNISR	23
CC	GO:0005819	spindle	21/407	333/19659	6.7604e-06	0.00114476	0.000967804	APP/YEATS2/TOPBP1/IK/TUBG2/IKBKG/PAFAH1B1/KLHL42/RMDN3/PRC1/KIF2A/CKAP5/MAP10/CEP63/LRMP/KIF3B/NCOR1/IQCB1/INCENP/CSPP1/MMS19	21
CC	GO:0008287	protein serine/threonine phosphatase complex	7/407	48/19659	5.4813e-05	0.005569	0.00470815	PPP3CC/CYCS/PPP1R12A/PPP1R11/STRN3/PPP2R5D/ITPR1	7
CC	GO:1903293	phosphatase complex	7/407	48/19659	5.4813e-05	0.005569	0.00470815	PPP3CC/CYCS/PPP1R12A/PPP1R11/STRN3/PPP2R5D/ITPR1	7
CC	GO:0033267	axon part	20/407	373/19659	0.000109741	0.0092914	0.00785514	BASP1/APP/PINK1/AP3M2/BLOC1S2/DAGLA/MYO5A/PAFAH1B1/LMTK2/OPA1/ALS2/AP3D1/KIF3B/POLG/EPB41L3/PTBP2/RUFY3/PRKCZ/CYTH2/STMN3	20
CC	GO:0000151	ubiquitin ligase complex	16/407	275/19659	0.000212201	0.0153997	0.0130193	CBX7/PINK1/UBE2D2/FBXO11/CUL4B/ARIH1/IKBKG/WDR26/CBX4/KLHL42/DCAF16/KLHL20/DDB1/UBR3/DCAF1/ANAPC1	16
CC	GO:0000922	spindle pole	11/407	154/19659	0.000372951	0.0223316	0.0188796	TOPBP1/IK/IKBKG/RMDN3/PRC1/KIF2A/CKAP5/MAP10/CEP63/LRMP/CSPP1	11
CC	GO:0071013	catalytic step 2 spliceosome	8/407	87/19659	0.000442198	0.0223316	0.0188796	SLU7/CWC27/SF3A1/SYNCRIP/PRPF4B/DDX5/HNRNPH1/PPWD1	8
CC	GO:0030119	AP-type membrane coat adaptor complex	6/407	48/19659	0.000446488	0.0223316	0.0188796	AP3M2/AP3D1/TBC1D5/VPS33B/AP1B1/GGA3	6
CC	GO:0034399	nuclear periphery	10/407	134/19659	0.000483558	0.0223316	0.0188796	SCAF8/JAK2/MBD1/KPNB1/NUP153/PSPC1/AKAP8/ZNF350/NUFIP1/PRKCZ	10
CC	GO:0080008	Cul4-RING E3 ubiquitin ligase complex	5/407	33/19659	0.000546154	0.0231205	0.0195466	CUL4B/ARIH1/DCAF16/DDB1/DCAF1	5
CC	GO:0030426	growth cone	11/407	165/19659	0.000667593	0.0259358	0.0219267	BASP1/APP/PINK1/MYO5A/PAFAH1B1/LMTK2/ALS2/PTBP2/RUFY3/CYTH2/STMN3	11
CC	GO:0030427	site of polarized growth	11/407	167/19659	0.000737866	0.0259358	0.0219267	BASP1/APP/PINK1/MYO5A/PAFAH1B1/LMTK2/ALS2/PTBP2/RUFY3/CYTH2/STMN3	11
CC	GO:1904115	axon cytoplasm	6/407	53/19659	0.000765822	0.0259358	0.0219267	AP3M2/BLOC1S2/PAFAH1B1/OPA1/AP3D1/KIF3B	6
CC	GO:0030117	membrane coat	8/407	99/19659	0.00104545	0.0312404	0.0264113	AP3M2/ARCN1/AP3D1/TBC1D5/CHMP4B/VPS33B/AP1B1/GGA3	8
CC	GO:0048475	coated membrane	8/407	99/19659	0.00104545	0.0312404	0.0264113	AP3M2/ARCN1/AP3D1/TBC1D5/CHMP4B/VPS33B/AP1B1/GGA3	8
CC	GO:0120111	neuron projection cytoplasm	7/407	81/19659	0.00144395	0.0395525	0.0334385	AP3M2/BLOC1S2/PAFAH1B1/OPA1/AP3D1/KIF3B/GABARAPL1	7
CC	GO:0010494	cytoplasmic stress granule	6/407	60/19659	0.00147933	0.0395525	0.0334385	STAU1/CIRBP/LARP1/KPNB1/PUM2/DDX3X	6
CC	GO:0016363	nuclear matrix	8/407	108/19659	0.00183103	0.0465082	0.039319	SCAF8/JAK2/MBD1/PSPC1/AKAP8/ZNF350/NUFIP1/PRKCZ	8
MF	GO:0004386	helicase activity	14/406	151/17632	1.06253e-05	0.00378374	0.00336812	DDX42/ATRX/HELQ/YTHDC2/DDX21/MCM4/DHX33/DDX10/RAD50/DDX3X/DDX5/SMARCA4/DHX29/DHX30	14
MF	GO:0003724	RNA helicase activity	8/406	48/17632	1.24261e-05	0.00378374	0.00336812	YTHDC2/DDX21/DHX33/DDX10/DDX3X/DDX5/DHX29/DHX30	8
MF	GO:0004004	ATP-dependent RNA helicase activity	7/406	42/17632	4.38414e-05	0.00405023	0.00360534	YTHDC2/DDX21/DHX33/DDX3X/DDX5/DHX29/DHX30	7
MF	GO:0019787	ubiquitin-like protein transferase activity	24/406	421/17632	4.59626e-05	0.00405023	0.00360534	UBE2D2/FBXO11/TRIM33/UHRF2/CUL4B/ARIH1/TRIM37/HECTD1/CBX4/KLHL42/TTC3/RNF112/PPP1R11/FANCL/KLHL20/RNF4/HERC1/MYCBP2/HERC2/UBR3/SIAH1/RNF214/UBE3A/ANAPC1	24
MF	GO:0042393	histone binding	15/406	195/17632	4.77774e-05	0.00405023	0.00360534	TP53BP1/YEATS2/JAK2/BPTF/UHRF2/SART3/ATRX/IPO9/CBX4/SUPT16H/NOC2L/SMARCA4/ATAD2/USP16/MLLT10	15
MF	GO:0004842	ubiquitin-protein transferase activity	23/406	396/17632	4.97016e-05	0.00405023	0.00360534	UBE2D2/FBXO11/TRIM33/UHRF2/CUL4B/ARIH1/TRIM37/HECTD1/KLHL42/TTC3/RNF112/PPP1R11/FANCL/KLHL20/RNF4/HERC1/MYCBP2/HERC2/UBR3/SIAH1/RNF214/UBE3A/ANAPC1	23
MF	GO:0008026	ATP-dependent helicase activity	9/406	75/17632	5.46171e-05	0.00405023	0.00360534	YTHDC2/DDX21/MCM4/DHX33/RAD50/DDX3X/DDX5/DHX29/DHX30	9
MF	GO:0070035	purine NTP-dependent helicase activity	9/406	75/17632	5.46171e-05	0.00405023	0.00360534	YTHDC2/DDX21/MCM4/DHX33/RAD50/DDX3X/DDX5/DHX29/DHX30	9
MF	GO:0008186	RNA-dependent ATPase activity	7/406	44/17632	5.98557e-05	0.00405023	0.00360534	YTHDC2/DDX21/DHX33/DDX3X/DDX5/DHX29/DHX30	7
MF	GO:0008094	DNA-dependent ATPase activity	9/406	87/17632	0.000175015	0.0106584	0.00948764	BPTF/ATRX/MCM4/RAD50/TOP2B/DDX3X/SMARCA4/RAD17/DHX30	9
MF	GO:0060589	nucleoside-triphosphatase regulator activity	20/406	353/17632	0.000212359	0.0117161	0.0104292	ABR/DNAJC7/ITGB1BP1/WASL/FAM13B/STXBP5/TBC1D4/HSPH1/RABEP1/RASA1/RALGAPB/RUNDC1/TBC1D8/SOS1/TBC1D5/RAP1GAP2/SRGAP2/GIT2/CPEB2/AGAP4	20
MF	GO:0032183	SUMO binding	4/406	14/17632	0.000230859	0.0117161	0.0104292	CBX4/RNF4/SIMC1/HERC2	4
MF	GO:0016887	ATPase activity	23/406	445/17632	0.000278792	0.0130603	0.0116258	HSPA9/BPTF/PMS2P5/CLPX/ATRX/YTHDC2/SPATA5L1/KIF2A/DDX21/MCM4/DHX33/RAD50/ATP1A1/TOP2B/DYNC1H1/DDX3X/DDX5/SMARCA4/ATAD2/KIF3B/DHX29/RAD17/DHX30	23
MF	GO:0030695	GTPase regulator activity	18/406	309/17632	0.000312023	0.0131347	0.0116919	ABR/ITGB1BP1/WASL/FAM13B/STXBP5/TBC1D4/RABEP1/RASA1/RALGAPB/RUNDC1/TBC1D8/SOS1/TBC1D5/RAP1GAP2/SRGAP2/GIT2/CPEB2/AGAP4	18
MF	GO:0003725	double-stranded RNA binding	8/406	75/17632	0.000323514	0.0131347	0.0116919	STAU1/ADARB1/DDX21/DHX33/DROSHA/DDX3X/ADAR/DHX30	8
MF	GO:0017137	Rab GTPase binding	13/406	185/17632	0.000367097	0.0131507	0.0117062	STXBP5/TBC1D4/MYO5A/DMXL2/RUNDC1/TBC1D8/ALS2/TBC1D5/GOLGA5/RBSN/RAB11FIP2/RABGGTA/MADD	13
MF	GO:0051427	hormone receptor binding	13/406	185/17632	0.000367097	0.0131507	0.0117062	THRAP3/JAK2/NRIP1/ETS2/RNF4/JMJD1C/WBP2/JAK1/DDX5/SMARCA4/DCAF1/NCOR1/MMS19	13
MF	GO:0043024	ribosomal small subunit binding	4/406	16/17632	0.000404686	0.0136919	0.0121879	DDX3X/EIF1/DHX29/CPEB2	4
MF	GO:0042623	ATPase activity, coupled	19/406	357/17632	0.000654779	0.0199762	0.017782	HSPA9/BPTF/CLPX/ATRX/YTHDC2/DDX21/MCM4/DHX33/RAD50/ATP1A1/TOP2B/DYNC1H1/DDX3X/DDX5/SMARCA4/KIF3B/DHX29/RAD17/DHX30	19
MF	GO:0034459	ATP-dependent 3'-5' RNA helicase activity	4/406	18/17632	0.000656033	0.0199762	0.017782	YTHDC2/DHX33/DHX29/DHX30	4
MF	GO:0035257	nuclear hormone receptor binding	11/406	152/17632	0.000801428	0.0225876	0.0201065	THRAP3/NRIP1/ETS2/RNF4/JMJD1C/WBP2/DDX5/SMARCA4/DCAF1/NCOR1/MMS19	11
MF	GO:0034458	3'-5' RNA helicase activity	4/406	19/17632	0.000815974	0.0225876	0.0201065	YTHDC2/DHX33/DHX29/DHX30	4
MF	GO:0061630	ubiquitin protein ligase activity	13/406	208/17632	0.00110124	0.0279788	0.0249055	UHRF2/CUL4B/ARIH1/TRIM37/RNF112/PPP1R11/FANCL/RNF4/MYCBP2/UBR3/SIAH1/UBE3A/ANAPC1	13
MF	GO:0035258	steroid hormone receptor binding	8/406	90/17632	0.00110261	0.0279788	0.0249055	NRIP1/ETS2/RNF4/WBP2/DDX5/SMARCA4/DCAF1/MMS19	8
MF	GO:0030957	Tat protein binding	3/406	10/17632	0.00128919	0.0314047	0.0279551	SMARCA4/ACTB/GABARAPL1	3
MF	GO:0061659	ubiquitin-like protein ligase activity	13/406	213/17632	0.0013657	0.0319888	0.0284751	UHRF2/CUL4B/ARIH1/TRIM37/RNF112/PPP1R11/FANCL/RNF4/MYCBP2/UBR3/SIAH1/UBE3A/ANAPC1	13
MF	GO:0008143	poly(A) binding	4/406	24/17632	0.00204267	0.0460735	0.0410126	HNRNPDL/SYNCRIP/DDX3X/KHDRBS1	4
MF	GO:0005096	GTPase activator activity	15/406	279/17632	0.0021349	0.0464341	0.0413336	ABR/FAM13B/STXBP5/TBC1D4/RABEP1/RASA1/RALGAPB/RUNDC1/TBC1D8/SOS1/TBC1D5/RAP1GAP2/SRGAP2/GIT2/AGAP4	15
MF	GO:0043422	protein kinase B binding	3/406	12/17632	0.00228385	0.0479608	0.0426926	PINK1/SRSF5/PDE3B	3
MF	GO:0042578	phosphoric ester hydrolase activity	18/406	369/17632	0.00236645	0.048039	0.0427622	MTMR9/INPP5A/LPIN2/LPIN1/PPP3CC/GPCPD1/BPNT1/PPM1H/PLD3/CYCS/PLCL2/GNB1/DUSP12/ATP1A1/PPP2R5D/PHLPP2/PDE3B/CAMK2G	18

## Sheet: CM8
termOntology	ID	Description	GeneRatio	BgRatio	pvalue	p.adjust	qvalue	geneID	Count
CC	GO:0005759	mitochondrial matrix	0.0698925	0.0235007	8.4885e-07	0.000362459	0.00030916	NUDT1/ACAA2/NDUFS7/TMLHE/MMAB/TST/HSD17B10/ACSS2/SMDT1/HADHA/TFAM/ECHS1/ETFB/BCKDHA/SUPV3L1/ACSS1/QARS/PMPCA/CYP11A1/AK3/MTRF1L/ARL2/GCDH/MPST/MRPL23/STYXL1	26
CC	GO:0022626	cytosolic ribosome	0.0322581	0.00584974	1.8917e-06	0.000403879	0.000344489	RPL18/RPS10/RPS5/EIF2D/NAA10/RPL29/RPL8/RPL11/RPS15/UBA52/RPS16/RPS14	12
BP	GO:0044282	small molecule catabolic process	0.0722543	0.0233061	6.3271e-07	0.001425	0.00136359	ECH1/NUDT1/ACAA2/INPP1/GUSB/DCXR/ACOX2/TST/HSD17B10/HADHA/CRYL1/CDA/ECHS1/ETFB/BCKDHA/ACAA1/DDAH2/TYSND1/PPARD/GCDH/MPST/GALK1/NT5C/DERA/IMPA2	25
BP	GO:0006635	fatty acid beta-oxidation	0.0289017	0.00389337	8.84541e-07	0.001425	0.00136359	ECH1/ACAA2/ACOX2/HADHA/ECHS1/ETFB/ACAA1/TYSND1/PPARD/GCDH	10
BP	GO:0006605	protein targeting	0.0693642	0.0229276	1.63809e-06	0.00175931	0.0016835	ECH1/RPL18/CIB1/ACOX2/RPS10/RPS5/TRAM1/ACAA1/PEX10/DHRS4/PMPCA/RPL29/TYSND1/TRAK2/ROMO1/ZDHHC9/RPL8/DNLZ/RPL11/RPS15/GOLGA7/UBA52/RPS16/RPS14	24
BP	GO:0016054	organic acid catabolic process	18/346	265/18493	2.76963e-06	0.00178475	0.00170784	ECH1/ACAA2/GUSB/DCXR/ACOX2/TST/HSD17B10/HADHA/CRYL1/ECHS1/ETFB/BCKDHA/ACAA1/DDAH2/TYSND1/PPARD/GCDH/MPST	18
BP	GO:0046395	carboxylic acid catabolic process	18/346	265/18493	2.76963e-06	0.00178475	0.00170784	ECH1/ACAA2/GUSB/DCXR/ACOX2/TST/HSD17B10/HADHA/CRYL1/ECHS1/ETFB/BCKDHA/ACAA1/DDAH2/TYSND1/PPARD/GCDH/MPST	18
BP	GO:0006614	SRP-dependent cotranslational protein targeting to membrane	11/346	105/18493	4.35767e-06	0.00234007	0.00223923	RPL18/RPS10/RPS5/TRAM1/RPL29/RPL8/RPL11/RPS15/UBA52/RPS16/RPS14	11
BP	GO:0072329	monocarboxylic acid catabolic process	12/346	129/18493	5.60311e-06	0.00252909	0.00242011	ECH1/ACAA2/DCXR/ACOX2/HADHA/CRYL1/ECHS1/ETFB/ACAA1/TYSND1/PPARD/GCDH	12
BP	GO:0006613	cotranslational protein targeting to membrane	11/346	109/18493	6.27956e-06	0.00252909	0.00242011	RPL18/RPS10/RPS5/TRAM1/RPL29/RPL8/RPL11/RPS15/UBA52/RPS16/RPS14	11
CC	GO:0022627	cytosolic small ribosomal subunit	7/372	45/19659	2.00574e-05	0.00285483	0.00243504	RPS10/RPS5/EIF2D/RPS15/UBA52/RPS16/RPS14	7
BP	GO:0045047	protein targeting to ER	11/346	117/18493	1.24324e-05	0.0044508	0.004259	RPL18/RPS10/RPS5/TRAM1/RPL29/RPL8/RPL11/RPS15/UBA52/RPS16/RPS14	11
BP	GO:0019395	fatty acid oxidation	10/346	98/18493	1.50314e-05	0.00445501	0.00426303	ECH1/ACAA2/ACOX2/HADHA/ECHS1/ETFB/ACAA1/TYSND1/PPARD/GCDH	10
BP	GO:0000184	nuclear-transcribed mRNA catabolic process, nonsense-mediated decay	11/346	120/18493	1.58235e-05	0.00445501	0.00426303	RPL18/RPS10/RPS5/RPL29/NCBP1/RPL8/RPL11/RPS15/UBA52/RPS16/RPS14	11
BP	GO:0072599	establishment of protein localization to endoplasmic reticulum	11/346	121/18493	1.71193e-05	0.00445501	0.00426303	RPL18/RPS10/RPS5/TRAM1/RPL29/RPL8/RPL11/RPS15/UBA52/RPS16/RPS14	11
BP	GO:0034440	lipid oxidation	10/346	100/18493	1.79749e-05	0.00445501	0.00426303	ECH1/ACAA2/ACOX2/HADHA/ECHS1/ETFB/ACAA1/TYSND1/PPARD/GCDH	10
BP	GO:0006612	protein targeting to membrane	14/346	198/18493	2.27595e-05	0.00523793	0.00501222	RPL18/CIB1/RPS10/RPS5/TRAM1/RPL29/ZDHHC9/RPL8/RPL11/RPS15/GOLGA7/UBA52/RPS16/RPS14	14
CC	GO:0005736	RNA polymerase I complex	4/372	12/19659	5.53749e-05	0.00591127	0.00504203	POLR2L/POLR2H/POLR2F/POLR1D	4
BP	GO:0009062	fatty acid catabolic process	10/346	106/18493	2.99595e-05	0.00642612	0.00614921	ECH1/ACAA2/ACOX2/HADHA/ECHS1/ETFB/ACAA1/TYSND1/PPARD/GCDH	10
BP	GO:0090150	establishment of protein localization to membrane	18/346	317/18493	3.19112e-05	0.00642612	0.00614921	RPL18/CIB1/RPS10/RPS5/TRAM1/RPL29/ROMO1/ZDHHC9/VAMP5/RAB34/RPL8/RPL11/RPS15/GOLGA7/TP53BP2/UBA52/RPS16/RPS14	18
BP	GO:0006631	fatty acid metabolic process	19/346	369/18493	7.26781e-05	0.0137746	0.0131811	ECH1/ACAA2/ERLIN2/GSTP1/ACOX2/CAV1/ACSS2/HADHA/CRYL1/ECHS1/ETFB/ACAA1/ACSS1/TYSND1/PPARD/GCDH/ELOVL1/CBR1/NR1H3	19
BP	GO:0006413	translational initiation	13/346	194/18493	7.72415e-05	0.0138262	0.0132304	RPL18/RPS10/EIF3G/RPS5/EIF2D/RPL29/NCBP1/RPL8/RPL11/RPS15/UBA52/RPS16/RPS14	13
BP	GO:0034470	ncRNA processing	19/346	376/18493	9.3098e-05	0.0156165	0.0149435	ELP4/HSD17B10/RPPH1/FBL/RPUSD2/DIS3L2/URM1/LAS1L/INTS9/NCBP1/BCDIN3D/DHX37/TRMT1/RPL11/RPS15/TRPT1/NOP53/RPS16/RPS14	19
BP	GO:0070972	protein localization to endoplasmic reticulum	11/346	146/18493	9.69366e-05	0.0156165	0.0149435	RPL18/RPS10/RPS5/TRAM1/RPL29/RPL8/RPL11/RPS15/UBA52/RPS16/RPS14	11
CC	GO:0044391	ribosomal subunit	12/372	191/19659	0.00029419	0.0251239	0.0214294	RPL18/RPS10/RPS5/EIF2D/RPL29/MRPL23/RPL8/RPL11/RPS15/UBA52/RPS16/RPS14	12
BP	GO:0000956	nuclear-transcribed mRNA catabolic process	13/346	207/18493	0.000148342	0.0227598	0.0217791	RPL18/RPS10/RPS5/DIS3L2/RPL29/NCBP1/RPL8/LSM2/RPL11/RPS15/UBA52/RPS16/RPS14	13
CC	GO:0015935	small ribosomal subunit	7/372	73/19659	0.000457777	0.0325785	0.0277879	RPS10/RPS5/EIF2D/RPS15/UBA52/RPS16/RPS14	7
CC	GO:0030176	integral component of endoplasmic reticulum membrane	10/372	149/19659	0.000555071	0.0338593	0.0288804	TEX261/EMC8/TRAM1/PIGU/DERL2/ELOVL1/DHCR7/RHBDD1/ERGIC3/DPM3	10
BP	GO:0006402	mRNA catabolic process	16/346	307/18493	0.000233444	0.0328201	0.0314058	NUP214/RPL18/RPS10/RPS5/DIS3L2/SUPV3L1/RPL29/NCBP1/CARHSP1/RPL8/LSM2/RPL11/RPS15/UBA52/RPS16/RPS14	16
BP	GO:0000028	ribosomal small subunit assembly	4/346	17/18493	0.000236355	0.0328201	0.0314058	RPS10/RPS5/RPS15/RPS14	4
BP	GO:0006401	RNA catabolic process	17/346	340/18493	0.000244742	0.0328201	0.0314058	NUP214/RPL18/RPS10/RPS5/DIS3L2/SUPV3L1/RPL29/NCBP1/CARHSP1/RPL8/LSM2/RPL11/RPS15/UBA52/RPS16/RNASEH2C/RPS14	17
BP	GO:0006625	protein targeting to peroxisome	7/346	68/18493	0.000275029	0.0328201	0.0314058	ECH1/ACOX2/ACAA1/PEX10/DHRS4/TYSND1/UBA52	7
BP	GO:0072662	protein localization to peroxisome	7/346	68/18493	0.000275029	0.0328201	0.0314058	ECH1/ACOX2/ACAA1/PEX10/DHRS4/TYSND1/UBA52	7
BP	GO:0072663	establishment of protein localization to peroxisome	7/346	68/18493	0.000275029	0.0328201	0.0314058	ECH1/ACOX2/ACAA1/PEX10/DHRS4/TYSND1/UBA52	7
BP	GO:0043574	peroxisomal transport	7/346	69/18493	0.00030124	0.0346641	0.0331704	ECH1/ACOX2/ACAA1/PEX10/DHRS4/TYSND1/UBA52	7
CC	GO:0031227	intrinsic component of endoplasmic reticulum membrane	10/372	157/19659	0.000833356	0.0404784	0.0345262	TEX261/EMC8/TRAM1/PIGU/DERL2/ELOVL1/DHCR7/RHBDD1/ERGIC3/DPM3	10
CC	GO:0031228	intrinsic component of Golgi membrane	6/372	59/19659	0.000853175	0.0404784	0.0345262	PCSK7/TEX261/YIF1A/ZDHHC9/GOLGA7/ERGIC3	6
BP	GO:0043312	neutrophil degranulation	21/346	485/18493	0.000341571	0.0379497	0.0363144	GUSB/DYNLT1/GSTP1/VAT1/LPCAT1/DGAT1/SERPINB6/CDA/ACAA1/CTSH/CD63/ANXA2/CYSTM1/CSNK2B/PSMC3/DERA/GOLGA7/CPNE1/HVCN1/IST1/TMEM179B	21
CC	GO:0044445	cytosolic part	13/372	250/19659	0.00100563	0.0429404	0.0366261	RPL18/RPS10/RPS5/EIF2D/NAA10/RPL29/CASP9/RPL8/RPL11/RPS15/UBA52/RPS16/RPS14	13
BP	GO:0002283	neutrophil activation involved in immune response	21/346	488/18493	0.000370563	0.0397984	0.0380834	GUSB/DYNLT1/GSTP1/VAT1/LPCAT1/DGAT1/SERPINB6/CDA/ACAA1/CTSH/CD63/ANXA2/CYSTM1/CSNK2B/PSMC3/DERA/GOLGA7/CPNE1/HVCN1/IST1/TMEM179B	21
BP	GO:0030258	lipid modification	15/346	291/18493	0.000408257	0.0424324	0.0406039	ECH1/ACAA2/INPP1/ACOX2/PLPP2/HADHA/ECHS1/ETFB/ACAA1/TYSND1/PPARD/FGF18/GCDH/IMPA2/TMEM150A	15
BP	GO:0009264	deoxyribonucleotide catabolic process	4/346	20/18493	0.000460278	0.0463442	0.0443472	NUDT1/UNG/NT5C/DERA	4
BP	GO:0042119	neutrophil activation	21/346	498/18493	0.000483325	0.0470123	0.0449864	GUSB/DYNLT1/GSTP1/VAT1/LPCAT1/DGAT1/SERPINB6/CDA/ACAA1/CTSH/CD63/ANXA2/CYSTM1/CSNK2B/PSMC3/DERA/GOLGA7/CPNE1/HVCN1/IST1/TMEM179B	21
BP	GO:0002446	neutrophil mediated immunity	21/346	499/18493	0.000496095	0.0470123	0.0449864	GUSB/DYNLT1/GSTP1/VAT1/LPCAT1/DGAT1/SERPINB6/CDA/ACAA1/CTSH/CD63/ANXA2/CYSTM1/CSNK2B/PSMC3/DERA/GOLGA7/CPNE1/HVCN1/IST1/TMEM179B	21

## Sheet: CM9
termOntology	ID	Description	GeneRatio	BgRatio	pvalue	p.adjust	qvalue	geneID	Count

## Sheet: CM10
termOntology	ID	Description	GeneRatio	BgRatio	pvalue	p.adjust	qvalue	geneID	Count
BP	GO:0043901	negative regulation of multi-organism process	12/270	169/18493	7.32727e-06	0.023286	0.0221361	HTRA1/TRIM21/NLRX1/ZC3HAV1/CALR/TRIM28/GSN/ADA/NPLOC4/SIGIRR/FAM3A/TARBP2	12
BP	GO:0002832	negative regulation of response to biotic stimulus	6/270	43/18493	3.54942e-05	0.0433453	0.0412047	HTRA1/NLRX1/NPLOC4/SIGIRR/FAM3A/TARBP2	6
BP	GO:0009165	nucleotide biosynthetic process	16/270	344/18493	4.92132e-05	0.0433453	0.0412047	ATP5F1D/TAZ/PFKL/UCK1/TECR/OGDH/IDH2/NADK/TK2/NADSYN1/SLC35B2/NME4/ADA/ADORA2A/PARP16/SLC25A1	16
BP	GO:1901293	nucleoside phosphate biosynthetic process	16/270	347/18493	5.45567e-05	0.0433453	0.0412047	ATP5F1D/TAZ/PFKL/UCK1/TECR/OGDH/IDH2/NADK/TK2/NADSYN1/SLC35B2/NME4/ADA/ADORA2A/PARP16/SLC25A1	16
CC	GO:0005759	mitochondrial matrix	21/278	462/19659	2.88603e-06	0.00110824	0.00106024	SHMT2/PDSS2/ATP5F1D/BCAT2/CYP27A1/MRPL41/ERAL1/DGLUCY/GSTK1/CHPF/OGDH/DDX28/BCL2L1/IDH2/TK2/DLST/ACADS/NME4/MRPL27/MRPS2/SUOX	21
CC	GO:0005635	nuclear envelope	18/278	461/19659	0.000107543	0.0141716	0.0135578	TMEM120A/CASC3/CMTM3/CPTP/RCC1/NUP188/CALR/LMNA/BCL2L1/PARP16/P2RX4/TBC1D20/TMEM109/BIN1/MVP/MAPK3/CTDNEP1/SEPHS1	18
CC	GO:0030173	integral component of Golgi membrane	6/278	54/19659	0.000110716	0.0141716	0.0135578	SYS1/YIF1B/SLC35B2/TBC1D20/SLC35A4/LFNG	6
CC	GO:0031228	intrinsic component of Golgi membrane	6/278	59/19659	0.000182085	0.0174802	0.0167231	SYS1/YIF1B/SLC35B2/TBC1D20/SLC35A4/LFNG	6
CC	GO:0005925	focal adhesion	15/278	402/19659	0.000641852	0.0419794	0.0401612	FZD2/SDC4/TRIP6/P4HB/CALR/FLII/RHOG/CPNE3/BSG/GSN/CSRP1/PDLIM7/ZFYVE21/CORO1B/MAPK3	15
CC	GO:0005924	cell-substrate adherens junction	15/278	405/19659	0.000692483	0.0419794	0.0401612	FZD2/SDC4/TRIP6/P4HB/CALR/FLII/RHOG/CPNE3/BSG/GSN/CSRP1/PDLIM7/ZFYVE21/CORO1B/MAPK3	15
CC	GO:0030055	cell-substrate junction	15/278	409/19659	0.000765249	0.0419794	0.0401612	FZD2/SDC4/TRIP6/P4HB/CALR/FLII/RHOG/CPNE3/BSG/GSN/CSRP1/PDLIM7/ZFYVE21/CORO1B/MAPK3	15

[truncated: 4 more sheets: CM11, CM12, CM13, CM15]
