# Supplementary material for: Underlying features of epigenetic aging clocks in vivo and in vitro
Source: Aging Cell. 2020 Sep 15;19(10):e13229. doi: 10.1111/acel.13229 (PMC7576259; doi:10.1111/acel.13229)
Supplement: Supplementary file 4 [file ACEL-19-e13229-s004.xlsx]

## Sheet: CM1
ID	Description	GeneRatio	BgRatio	pvalue	p.adjust	qvalue	geneID	Count
hsa00190	Oxidative phosphorylation	45/420	133/7916	3.98138e-25	1.03914e-22	8.92667e-23	1327/522/1345/1329/27089/6390/517/1352/7384/4701/4718/1347/9377/523/4707/55967/54539/4722/4702/4704/518/4725/1337/4694/155066/4723/9114/51382/1350/529/5464/4711/1351/4724/10632/4713/1537/9296/4708/1340/126328/10063/533/4712/6392	45
hsa05012	Parkinson disease	39/420	142/7916	2.94513e-18	3.84339e-16	3.30165e-16	1327/522/1345/1329/27089/6390/517/7384/4701/4718/1347/9377/7326/4707/55967/11315/54539/4722/4702/4704/6622/518/4725/1337/4694/27429/4723/1350/4711/1351/4724/4713/1537/4708/1340/126328/4712/6392/7314	39
hsa04714	Thermogenesis	48/420	231/7916	8.09279e-17	7.04073e-15	6.0483e-15	1327/522/1345/2181/1329/27089/6390/517/1352/7384/4701/91942/4718/1347/9377/4707/55967/11343/5603/54539/51103/4722/65260/4702/4704/518/4725/1337/4694/4723/1432/1350/84987/4711/1351/4724/10632/4713/1537/28958/55744/4708/1340/126328/10063/4712/5571/6392	48
hsa05010	Alzheimer disease	38/420	171/7916	1.65996e-14	1.08312e-12	9.3045e-13	1327/522/1345/1329/808/27089/6390/517/7384/4701/4718/1347/9377/4707/8851/55967/54539/4722/4702/4704/6622/518/4725/1020/1337/4694/4723/1350/4711/1351/4724/4713/1537/4708/1340/126328/4712/6392	38
hsa05016	Huntington disease	39/420	193/7916	1.9854e-13	1.03638e-11	8.90296e-12	1327/522/1345/10540/1329/27089/6390/517/7384/1212/4701/4718/6908/1347/9377/9519/4707/55967/54539/4722/4702/4704/518/4725/1337/4694/4723/1350/4711/1351/4724/4713/1537/4708/1340/126328/1211/4712/6392	39
hsa04932	Non-alcoholic fatty liver disease (NAFLD)	32/420	149/7916	5.74834e-12	2.50053e-10	2.14806e-10	1327/1345/1329/27089/6390/7384/4701/4718/1347/9377/4707/55967/54539/4722/4702/4704/4725/1337/4694/4723/1350/4711/1351/4724/4713/1537/4708/1340/126328/4712/5571/6392	32
hsa01200	Carbon metabolism	25/420	117/7916	1.4377e-09	5.36055e-08	4.60495e-08	2805/4190/5631/6390/3419/6120/5223/39/84693/5162/50/5634/5096/3098/5723/8802/414328/38/3421/5213/4191/441531/2821/3420/6392	25
hsa00020	Citrate cycle (TCA cycle)	10/420	30/7916	1.8307e-06	5.97267e-05	5.13079e-05	4190/6390/3419/5162/50/8802/3421/4191/3420/6392	10
hsa03050	Proteasome	12/420	45/7916	2.47222e-06	7.16945e-05	6.15887e-05	5694/5704/5682/5710/5714/5692/5693/5691/5690/5689/7979/5695	12
hsa03420	Nucleotide excision repair	12/420	47/7916	4.07667e-06	0.000106401	9.14032e-05	1069/2071/6119/2967/5982/404672/6118/1022/54107/1161/2968/5984	12
hsa03040	Spliceosome	21/420	135/7916	7.57197e-06	0.000179662	0.000154338	6633/51690/83443/6627/51503/51362/153527/4809/27339/10929/6628/6432/9410/10465/51691/51645/6636/10084/10450/10189/84321	21
hsa04723	Retrograde endocannabinoid signaling	22/420	148/7916	9.77694e-06	0.000212648	0.000182674	4701/4718/4707/51764/55967/11343/5603/54539/4722/2790/4702/4704/4725/4694/4723/1432/4711/4724/4713/4708/126328/4712	22
hsa00230	Purine metabolism	19/420	130/7916	5.01751e-05	0.000985666	0.00084673	5631/654364/56985/3615/3704/3251/51292/5634/374659/5147/158/2618/956/1633/4831/1716/5150/318/132	19
hsa03010	Ribosome	21/420	153/7916	5.2871e-05	0.000985666	0.00084673	6139/29093/55173/65003/55052/79590/9553/6175/64983/63931/64981/63875/64979/6227/29074/51373/51081/64928/219927/64963/6155	21
hsa03022	Basal transcription factors	10/420	45/7916	9.48488e-05	0.00165037	0.00141774	6883/6908/2071/9519/2967/2959/404672/2958/1022/2968	10
hsa03060	Protein export	7/420	23/7916	0.000131429	0.00209388	0.00179874	6729/60559/6730/5018/6726/23480/6727	7
hsa01230	Biosynthesis of amino acids	13/420	75/7916	0.000136383	0.00209388	0.00179874	2805/5631/27430/3419/6120/5223/50/5634/5723/3421/5213/441531/3420	13
hsa04260	Cardiac muscle contraction	14/420	86/7916	0.000152948	0.00221775	0.00190514	1327/1345/1329/27089/7384/7170/1347/9377/7168/1337/1350/1351/1537/1340	14
hsa00630	Glyoxylate and dicarboxylate metabolism	7/420	30/7916	0.000790262	0.0108557	0.00932552	4190/39/84693/50/5096/38/4191	7
hsa00620	Pyruvate metabolism	8/420	39/7916	0.000844049	0.0110148	0.00946224	4190/98/2739/39/5162/38/4191/3939	8
hsa03430	Mismatch repair	6/420	23/7916	0.00100337	0.0124705	0.0107127	5395/6119/5982/6118/4292/5984	6
hsa05110	Vibrio cholerae infection	9/420	50/7916	0.00109796	0.0130258	0.0111898	523/155066/23480/9114/51382/529/9296/375/533	9
hsa03440	Homologous recombination	8/420	41/7916	0.00119434	0.0135532	0.0116428	6119/79728/6118/5889/9577/7979/5892/29086	8
hsa00640	Propanoate metabolism	7/420	34/7916	0.00173793	0.0189	0.0162359	23417/39/84693/5096/8802/38/3939	7
hsa01210	2-Oxocarboxylic acid metabolism	5/420	18/7916	0.00197847	0.0206552	0.0177437	2805/3419/50/3421/3420	5
hsa04142	Lysosome	15/420	123/7916	0.0020859	0.0209393	0.0179878	1176/1212/55353/427/1174/411/6609/4758/8905/9114/256471/5641/1211/533/2629	15
hsa04966	Collecting duct acid secretion	6/420	27/7916	0.00245683	0.0229381	0.0197048	523/155066/9114/51382/529/9296	6
hsa03030	DNA replication	7/420	36/7916	0.00246079	0.0229381	0.0197048	6119/5982/6118/2237/54107/4175/5984	7
hsa03018	RNA degradation	11/420	79/7916	0.00284053	0.0255648	0.0219613	56915/80349/118460/51013/51690/23404/54512/51691/5213/9125/23016	11
hsa00270	Cysteine and methionine metabolism	8/420	49/7916	0.00389017	0.0338445	0.0290739	2805/4190/27430/2937/58478/4191/3939/51074	8
hsa04146	Peroxisome	11/420	83/7916	0.00419687	0.0351305	0.0301786	23417/2181/5824/8799/10005/55711/26061/5191/23600/55825/25824	11
hsa00030	Pentose phosphate pathway	6/420	30/7916	0.00430719	0.0351305	0.0301786	5631/6120/5634/414328/5213/2821	6

## Sheet: CM2
ID	Description	GeneRatio	BgRatio	pvalue	p.adjust	qvalue	geneID	Count
hsa03040	Spliceosome	23/392	135/7916	1.57396e-07	4.26543e-05	3.79407e-05	988/3178/10772/22938/3183/10915/1665/220988/494115/6632/51340/8559/11017/23658/6428/51639/4116/25949/22916/144983/6631/3190/27316	23
hsa05010	Alzheimer disease	25/392	171/7916	9.34227e-07	0.000126588	0.000112599	29796/4696/515/805/509/5594/440567/7385/23236/9451/3416/6391/4720/7388/5530/102/4706/1349/23621/10313/57142/8883/10476/7381/7386	25
hsa05012	Parkinson disease	21/392	142/7916	5.84616e-06	0.000528103	0.000469744	29796/4696/515/509/440567/7385/5567/120892/6391/4720/7388/4706/1349/291/7417/7416/10476/7381/7386/292/7419	21
hsa05016	Huntington disease	25/392	193/7916	8.73078e-06	0.00059151	0.000526144	29796/4696/515/163/509/440567/7385/23236/1213/3066/6391/4720/7388/5431/4706/1349/291/7417/7416/548644/10476/7381/7386/292/7419	25
hsa04120	Ubiquitin mediated proteolysis	19/392	136/7916	3.6938e-05	0.00200204	0.0017808	22954/9063/7320/9978/9039/9320/25898/9354/26272/8065/867/8451/26091/55284/10477/64326/6500/7334/3093	19
hsa04540	Gap junction	14/392	88/7916	9.48675e-05	0.00428485	0.00381134	5594/5579/2778/23236/3845/7846/347688/10376/5567/7277/7280/113457/5607/203068	14
hsa03013	RNA transport	20/392	165/7916	0.000176415	0.00682979	0.00607506	5903/10289/10775/129401/81929/51068/11171/6613/1964/51095/53371/8669/1977/4116/22916/23636/8487/8665/1975/1974	20
hsa00620	Pyruvate metabolism	8/392	39/7916	0.000534673	0.0181121	0.0161105	1738/1737/2271/3945/4199/5160/4200/219	8
hsa04932	Non-alcoholic fatty liver disease (NAFLD)	17/392	149/7916	0.00106833	0.0321686	0.0286137	29796/4696/998/440567/7385/9451/5879/6391/4720/7388/6945/51094/4706/1349/5601/7381/7386	17
hsa04962	Vasopressin-regulated water reabsorption	8/392	44/7916	0.00124017	0.0336086	0.0298946	51143/2778/5567/5868/10671/4905/79659/1781	8
hsa03050	Proteasome	8/392	45/7916	0.00144446	0.0355864	0.0316538	5685/51371/10213/9861/5700/5706/5684/5687	8
hsa00010	Glycolysis / Gluconeogenesis	10/392	68/7916	0.00174866	0.0382986	0.0340664	1738/9562/1737/3945/5160/219/669/128/5230/7167	10
hsa01200	Carbon metabolism	14/392	117/7916	0.0018372	0.0382986	0.0340664	8803/1738/2098/26007/1737/2271/4199/5160/6391/4200/128/5230/7167/2653	14
hsa00190	Oxidative phosphorylation	15/392	133/7916	0.0023193	0.0428134	0.0380822	29796/528/4696/515/509/440567/7385/6391/4720/7388/4706/1349/10476/7381/7386	15
hsa04714	Thermogenesis	22/392	231/7916	0.00236975	0.0428134	0.0380822	29796/6009/4696/515/388753/509/440567/7385/2778/3845/5567/6391/4720/6595/7388/4706/1349/29078/79133/10476/7381/7386	22
hsa00020	Citrate cycle (TCA cycle)	6/392	30/7916	0.00305895	0.0493849	0.0439275	8803/1738/1737/2271/5160/6391	6
hsa04140	Autophagy - animal	15/392	137/7916	0.00309795	0.0493849	0.0439275	6009/5594/30849/9451/3845/5588/9110/5567/5170/7405/11345/64422/10010/203228/5601	15

## Sheet: CM3
ID	Description	GeneRatio	BgRatio	pvalue	p.adjust	qvalue	geneID	Count

## Sheet: CM4
ID	Description	GeneRatio	BgRatio	pvalue	p.adjust	qvalue	geneID	Count
hsa05161	Hepatitis B	17/232	162/7916	4.7355e-06	0.00119335	0.000932147	5605/6777/572/4214/6714/2185/64764/5578/5609/5894/3551/3665/468/3654/6774/207/5606	17
hsa04912	GnRH signaling pathway	12/232	93/7916	1.54144e-05	0.00136957	0.00106979	5605/5338/4214/6714/2185/5578/5609/2767/5894/5598/468/5606	12
hsa04010	MAPK signaling pathway	23/232	295/7916	1.63044e-05	0.00136957	0.00106979	4296/2872/5605/2317/2768/9344/1616/4214/8569/8986/5578/5609/3727/23162/5894/3551/994/5598/468/11184/3654/207/5606	23
hsa04144	Endocytosis	20/232	243/7916	2.74668e-05	0.00173041	0.00135165	89853/23396/55738/5338/4734/27183/30844/6714/28964/5869/116985/116988/26119/50807/80230/118813/1785/160/80223/64411	20
hsa04722	Neurotrophin signaling pathway	13/232	119/7916	4.18046e-05	0.00210695	0.00164578	5605/572/4214/5609/6464/5894/25970/3551/5598/468/3654/207/396	13
hsa05221	Acute myeloid leukemia	9/232	67/7916	0.000132797	0.00557749	0.00435669	5605/6777/572/1050/3728/5894/3551/6774/207	9
hsa04928	Parathyroid hormone synthesis, secretion and action	11/232	106/7916	0.00025877	0.00931573	0.0072767	6256/2768/5338/64764/5578/9138/2771/2767/3727/5894/468	11
hsa00514	Other types of O-glycan biosynthesis	5/232	22/7916	0.000362521	0.0114194	0.00891992	29954/283464/8985/5986/10585	5
hsa01521	EGFR tyrosine kinase inhibitor resistance	9/232	79/7916	0.000471281	0.0131959	0.0103076	5605/572/6714/5578/2621/6464/5894/6774/207	9
hsa05223	Non-small cell lung cancer	8/232	66/7916	0.000639269	0.0156981	0.0122621	5605/6777/572/6256/5578/5894/6774/207	8
hsa04919	Thyroid hormone signaling pathway	11/232	119/7916	0.000702931	0.0156981	0.0122621	5605/572/6256/4855/6714/5333/5578/9968/5894/9862/207	11
hsa05135	Yersinia infection	11/232	120/7916	0.00075428	0.0156981	0.0122621	5605/23396/6714/2185/9138/5609/3551/5585/3654/207/5606	11
hsa04012	ErbB signaling pathway	9/232	85/7916	0.000809821	0.0156981	0.0122621	5605/6777/572/6714/5578/5609/6464/5894/207	9
hsa05163	Human cytomegalovirus infection	16/232	225/7916	0.000908614	0.016355	0.0127752	5605/2783/2768/6714/2185/64764/5578/9138/2771/6892/2767/5894/3551/468/6774/207	16
hsa04926	Relaxin signaling pathway	11/232	129/7916	0.00137285	0.021681	0.0169354	5605/2783/6714/64764/5578/2771/5609/6464/5894/468/207	11
hsa05170	Human immunodeficiency virus 1 infection	15/232	212/7916	0.00137657	0.021681	0.0169354	5605/2783/572/2185/5578/2771/5609/6892/2767/5894/3551/3654/207/5606/684	15
hsa05220	Chronic myeloid leukemia	8/232	76/7916	0.00163315	0.0242091	0.0189102	5605/6777/572/6464/5894/3551/1487/207	8
hsa04730	Long-term depression	7/232	60/7916	0.00174572	0.0244401	0.0190907	5605/2768/5578/2771/2767/5518/5894	7

## Sheet: CM5
ID	Description	GeneRatio	BgRatio	pvalue	p.adjust	qvalue	geneID	Count
hsa03060	Protein export	6/228	23/7916	3.57696e-05	0.00404583	0.00386129	28972/90701/196294/7095/6734/10952	6
hsa03050	Proteasome	8/228	45/7916	3.5963e-05	0.00404583	0.00386129	5707/5708/5686/5701/5713/5709/5683/5719	8
hsa00190	Oxidative phosphorylation	12/228	133/7916	0.000431761	0.0320515	0.0305895	4717/4697/527/9550/526/4705/539/4729/4709/9551/498/51606	12
hsa00970	Aminoacyl-tRNA biosynthesis	8/228	66/7916	0.000569804	0.0320515	0.0305895	92935/3376/5917/3735/51067/6301/10667/79731	8
hsa04141	Protein processing in endoplasmic reticulum	13/228	166/7916	0.000974253	0.0438414	0.0418416	3326/23640/3312/3320/267/27248/7095/80331/51360/10952/7323/7494/10483	13

## Sheet: CM6
ID	Description	GeneRatio	BgRatio	pvalue	p.adjust	qvalue	geneID	Count
hsa04658	Th1 and Th2 cell differentiation	10/193	92/7916	7.46704e-05	0.00954362	0.00784703	3566/7297/182/27040/4790/5335/6778/9794/919/4853	10
hsa04666	Fc gamma R-mediated phagocytosis	10/193	93/7916	8.19195e-05	0.00954362	0.00784703	27040/6198/3636/56848/5335/3635/5293/7410/9846/6850	10
hsa04722	Neurotrophin signaling pathway	11/193	119/7916	0.000144507	0.0104054	0.00855559	2309/25/4790/5335/10019/5293/2889/5781/596/11213/4215	11
hsa04064	NF-kappa B signaling pathway	10/193	102/7916	0.000178633	0.0104054	0.00855559	142/27040/7128/4790/5335/596/7706/5743/6850/3576	10
hsa05235	PD-L1 expression and PD-1 checkpoint pathway in cancer	9/193	89/7916	0.000298314	0.0139014	0.0114301	27040/6198/4790/27436/5335/5293/5781/4215/919	9
hsa05223	Non-small cell lung cancer	7/193	66/7916	0.00105988	0.0368851	0.030328	2309/6789/27436/5335/5293/1021/11186	7
hsa04659	Th17 cell differentiation	9/193	107/7916	0.00115516	0.0368851	0.030328	3566/7297/4088/27040/4790/5335/6778/196/919	9
hsa04664	Fc epsilon RI signaling pathway	7/193	68/7916	0.00126644	0.0368851	0.030328	27040/5335/3635/5293/7410/9846/6850	7
hsa04210	Apoptosis	10/193	136/7916	0.00174393	0.0383087	0.0314984	142/84823/4790/3709/4170/5293/10039/596/3710/835	10
hsa04218	Cellular senescence	11/193	160/7916	0.00178713	0.0383087	0.0314984	2309/4088/5883/28996/4790/3709/1874/5293/1021/3710/3576	11
hsa05167	Kaposi sarcoma-associated herpesvirus infection	12/193	186/7916	0.00192338	0.0383087	0.0314984	7297/6773/5610/4790/3709/5335/5293/1021/3710/5743/6850/3576	12
hsa04217	Necroptosis	11/193	162/7916	0.00197298	0.0383087	0.0314984	7297/142/6773/7128/55506/5610/29082/197259/6778/10039/596	11
hsa05220	Chronic myeloid leukemia	7/193	76/7916	0.00242537	0.0434701	0.0357423	4088/25/4790/5293/5781/1021/9846	7
hsa04070	Phosphatidylinositol signaling system	8/193	99/7916	0.00278062	0.0462775	0.0380506	80271/3636/3709/5335/3635/5293/3633/3710	8
hsa03018	RNA degradation	7/193	79/7916	0.00302507	0.0469895	0.038636	23644/6499/2027/219988/4850/131870/55802	7

## Sheet: CM7
ID	Description	GeneRatio	BgRatio	pvalue	p.adjust	qvalue	geneID	Count
hsa03040	Spliceosome	10/166	135/7916	0.000518361	0.0456122	0.0418835	10569/11325/6427/10291/8683/6430/51729/10907/1655/6429	10
hsa04120	Ubiquitin mediated proteolysis	10/166	136/7916	0.000549552	0.0456122	0.0418835	7322/8450/4591/55120/1642/8925/8924/6477/7337/64682	10
hsa04371	Apelin signaling pathway	10/166	137/7916	0.000582283	0.0456122	0.0418835	5604/5581/2782/4209/2475/5565/3708/5140/23710/51422	10

## Sheet: CM8
ID	Description	GeneRatio	BgRatio	pvalue	p.adjust	qvalue	geneID	Count
hsa00280	Valine, leucine and isoleucine degradation	7/171	48/7916	6.77425e-05	0.0129147	0.0123163	10449/3028/3030/1892/593/30/223	7
hsa03010	Ribosome	12/171	153/7916	0.000110382	0.0129147	0.0123163	2197/6141/6204/6193/6159/6150/6132/6135/6209/7311/6217/6208	12
hsa00071	Fatty acid degradation	6/171	44/7916	0.000332548	0.0259388	0.0247369	10449/3030/1892/30/223/2639	6
hsa00640	Propanoate metabolism	5/171	34/7916	0.00074295	0.0434626	0.0414488	55902/3030/1892/593/84532	5

## Sheet: CM9
ID	Description	GeneRatio	BgRatio	pvalue	p.adjust	qvalue	geneID	Count
hsa05168	Herpes simplex virus 1 infection	22/138	491/7916	3.60248e-05	0.00806957	0.00806957	54811/79088/374928/7561/136051/284390/440275/4792/9422/7766/5451/79862/10780/162967/80264/84765/256051/10838/91120/79230/29992/8740	22

## Sheet: CM10
ID	Description	GeneRatio	BgRatio	pvalue	p.adjust	qvalue	geneID	Count

[truncated: 4 more sheets: CM11, CM12, CM13, CM15]
