# Supplementary material for: Underlying features of epigenetic aging clocks in vivo and in vitro
Source: Aging Cell. 2020 Sep 15;19(10):e13229. doi: 10.1111/acel.13229 (PMC7576259; doi:10.1111/acel.13229)
Supplement: Supplementary file 5 [file ACEL-19-e13229-s005.xlsx]

## Sheet: Blue Module
ID	Description	GeneRatio	BgRatio	pvalue	p.adjust	qvalue	geneID	Count
GO:0002576	platelet degranulation	13/127	128/18493	4.39283e-12	1.38989e-08	9.91856e-09	TIMP3/PF4/PPBP/SOD1/SPARC/VEGFC/APP/THBS1/PDGFB/SELP/PDGFA/ALDOA/TAGLN2	13
GO:0050900	leukocyte migration	21/127	478/18493	1.21182e-11	1.69549e-08	1.20994e-08	PF4/PPBP/ANGPT1/YES1/CXCL1/JAM3/VEGFC/APP/GP6/PTPN11/THBS1/PPIA/PDGFB/SELP/DAPK2/SFTPD/IL6/MMP1/MIF/CCL5/CD47	21
GO:0018108	peptidyl-tyrosine phosphorylation	19/127	387/18493	1.89677e-11	1.69549e-08	1.20994e-08	BDNF/ANGPT1/PRKCD/YES1/AREG/APP/CDC37/FGF6/PDGFB/FGF16/FGF8/IFNL1/FGF7/IL3RA/PDGFA/IL6/MIF/CCL5/MAP2K3	19
GO:0018212	peptidyl-tyrosine modification	19/127	390/18493	2.16723e-11	1.69549e-08	1.20994e-08	BDNF/ANGPT1/PRKCD/YES1/AREG/APP/CDC37/FGF6/PDGFB/FGF16/FGF8/IFNL1/FGF7/IL3RA/PDGFA/IL6/MIF/CCL5/MAP2K3	19
GO:0018209	peptidyl-serine modification	17/127	301/18493	2.67934e-11	1.69549e-08	1.20994e-08	ANGPT1/PRKCD/MAPK1/APP/CAMK2A/PRKCI/BCL2/DKK1/CAMK1/MAPK8/RPS6KA5/PDGFB/IL6/MAPK12/MIF/HSP90AB1/SPOCK2	17
GO:0018105	peptidyl-serine phosphorylation	16/127	282/18493	1.00191e-10	5.28341e-08	3.77035e-08	ANGPT1/PRKCD/MAPK1/APP/CAMK2A/PRKCI/BCL2/DKK1/CAMK1/MAPK8/RPS6KA5/PDGFB/IL6/MAPK12/MIF/HSP90AB1	16
GO:0030168	platelet activation	12/127	152/18493	5.86058e-10	2.64898e-07	1.89037e-07	HSPB1/PF4/PRKCD/MAPK1/GP6/PTPN11/CD40LG/PDGFB/SELP/CLEC1B/PDGFA/IL6	12
GO:0097529	myeloid leukocyte migration	13/127	199/18493	1.13832e-09	4.50204e-07	3.21275e-07	PF4/PPBP/CXCL1/JAM3/VEGFC/THBS1/PDGFB/DAPK2/SFTPD/IL6/MIF/CCL5/CD47	13
GO:0060326	cell chemotaxis	15/127	295/18493	1.81515e-09	5.86852e-07	4.1879e-07	HSPB1/PF4/PPBP/PRKCD/CXCL1/JAM3/VEGFC/THBS1/PDGFB/DAPK2/FGF16/SFTPD/IL6/MIF/CCL5	15
GO:0051897	positive regulation of protein kinase B signaling	12/127	168/18493	1.85478e-09	5.86852e-07	4.1879e-07	ANGPT1/PTPN11/THBS1/FGF6/PDGFB/FGF16/FGF8/FGF7/PDGFA/CPNE1/HSP90AB1/THPO	12
GO:0043393	regulation of protein binding	13/127	217/18493	3.27185e-09	9.41103e-07	6.7159e-07	STUB1/BDNF/ANGPT1/PRKCD/APP/BCL2/DKK1/CAMK1/LRPAP1/MAPK8/PDGFB/EPB41/HSP90AB1	13
GO:0051781	positive regulation of cell division	9/127	84/18493	6.08786e-09	1.60517e-06	1.14548e-06	PPBP/MDK/VEGFC/FGF6/PDGFB/FGF8/FGF7/PDGFA/KIF23	9
GO:0042119	neutrophil activation	18/127	498/18493	8.86262e-09	2.06611e-06	1.47441e-06	PAFAH1B2/GDI2/PPBP/PRKCD/CXCL1/MAPK1/PPIA/PA2G4/GPI/PRDX6/IMPDH1/PPIE/CPNE1/MIF/HSP90AB1/CCL5/ALDOA/CD47	18
GO:0002446	neutrophil mediated immunity	18/127	499/18493	9.14206e-09	2.06611e-06	1.47441e-06	PAFAH1B2/GDI2/PPBP/PRKCD/CXCL1/MAPK1/PPIA/PA2G4/GPI/IL6/PRDX6/IMPDH1/PPIE/CPNE1/MIF/HSP90AB1/ALDOA/CD47	18
GO:1900739	regulation of protein insertion into mitochondrial membrane involved in apoptotic signaling pathway	6/127	24/18493	1.13281e-08	2.24014e-06	1.59861e-06	BCL2/MAPK8/NMT1/BID/BAD/YWHAQ	6
GO:1900740	positive regulation of protein insertion into mitochondrial membrane involved in apoptotic signaling pathway	6/127	24/18493	1.13281e-08	2.24014e-06	1.59861e-06	BCL2/MAPK8/NMT1/BID/BAD/YWHAQ	6
GO:0050730	regulation of peptidyl-tyrosine phosphorylation	13/127	245/18493	1.4072e-08	2.61905e-06	1.86901e-06	BDNF/ANGPT1/PRKCD/YES1/AREG/APP/PDGFB/IFNL1/FGF7/PDGFA/IL6/MIF/CCL5	13
GO:0043491	protein kinase B signaling	13/127	253/18493	2.06179e-08	3.62417e-06	2.58628e-06	ANGPT1/PTPN11/THBS1/FGF6/PDGFB/FGF16/FGF8/FGF7/PDGFA/CPNE1/HSP90AB1/CCL5/THPO	13
GO:2001235	positive regulation of apoptotic signaling pathway	11/127	170/18493	2.53622e-08	4.22347e-06	3.01395e-06	TIMP3/SOD1/PRKCD/BCL2/THBS1/MAPK8/PDIA3/NMT1/BID/BAD/YWHAQ	11
GO:0001844	protein insertion into mitochondrial membrane involved in apoptotic signaling pathway	6/127	28/18493	3.10033e-08	4.90473e-06	3.50011e-06	BCL2/MAPK8/NMT1/BID/BAD/YWHAQ	6
GO:0030595	leukocyte chemotaxis	12/127	217/18493	3.30662e-08	4.98197e-06	3.55524e-06	PF4/PPBP/CXCL1/JAM3/VEGFC/THBS1/PDGFB/DAPK2/SFTPD/IL6/MIF/CCL5	12
GO:0051098	regulation of binding	15/127	369/18493	3.66673e-08	5.12007e-06	3.65378e-06	STUB1/BDNF/ANGPT1/PRKCD/APP/BCL2/DKK1/CAMK1/LRPAP1/MAPK8/PDGFB/EPB41/CPNE1/HSP90AB1/NME1	15
GO:0043312	neutrophil degranulation	17/127	485/18493	3.72192e-08	5.12007e-06	3.65378e-06	PAFAH1B2/GDI2/PPBP/PRKCD/CXCL1/MAPK1/PPIA/PA2G4/GPI/PRDX6/IMPDH1/PPIE/CPNE1/MIF/HSP90AB1/ALDOA/CD47	17
GO:1903829	positive regulation of cellular protein localization	14/127	318/18493	4.01436e-08	5.15113e-06	3.67595e-06	PRKCD/MAPK1/PRKCI/BCL2/CAMK1/MAPK8/UBE2L3/EPB41/NMT1/HSP90AB1/WNK3/BID/BAD/YWHAQ	14
GO:0002283	neutrophil activation involved in immune response	17/127	488/18493	4.07011e-08	5.15113e-06	3.67595e-06	PAFAH1B2/GDI2/PPBP/PRKCD/CXCL1/MAPK1/PPIA/PA2G4/GPI/PRDX6/IMPDH1/PPIE/CPNE1/MIF/HSP90AB1/ALDOA/CD47	17
GO:0050878	regulation of body fluid levels	17/127	493/18493	4.71735e-08	5.71231e-06	4.07642e-06	HSPB1/PF4/PRKCD/MAPK1/GP6/PTPN11/THBS1/VIP/CD40LG/PDGFB/SELP/GPI/CLEC1B/PDGFA/IL6/WNK3/NME1	17
GO:0071902	positive regulation of protein serine/threonine kinase activity	14/127	323/18493	4.8746e-08	5.71231e-06	4.07642e-06	SOD1/RPS27A/MAPK1/PTPN11/THBS1/CD40LG/DKK1/CAMK1/UBE2N/PDGFB/PDGFA/MIF/HSP90AB1/MAP2K3	14
GO:0071900	regulation of protein serine/threonine kinase activity	17/127	496/18493	5.14961e-08	5.81414e-06	4.14909e-06	HSPB1/SOD1/RPS27A/PRKCD/MAPK1/PTPN11/THBS1/CD40LG/DKK1/CAMK1/CDC37/UBE2N/PDGFB/PDGFA/MIF/HSP90AB1/MAP2K3	17
GO:1904951	positive regulation of establishment of protein localization	16/127	437/18493	5.32901e-08	5.81414e-06	4.14909e-06	PRKCD/MAPK1/VEGFC/BCL2/CAMK1/MAPK8/PPIA/UBE2L3/GPI/IL6/NMT1/MIF/HSP90AB1/BID/BAD/YWHAQ	16
GO:0051896	regulation of protein kinase B signaling	12/127	228/18493	5.70289e-08	5.97292e-06	4.2624e-06	ANGPT1/PTPN11/THBS1/FGF6/PDGFB/FGF16/FGF8/FGF7/PDGFA/CPNE1/HSP90AB1/THPO	12
GO:0051204	protein insertion into mitochondrial membrane	6/127	31/18493	5.95789e-08	5.97292e-06	4.2624e-06	BCL2/MAPK8/NMT1/BID/BAD/YWHAQ	6
GO:0006979	response to oxidative stress	16/127	441/18493	6.04088e-08	5.97292e-06	4.2624e-06	STAT6/HSPB1/SOD1/PRKCD/AREG/MAPK1/APP/BCL2/MAPK8/PRDX1/PEBP1/FGF8/IL6/PRDX6/PDK1/BAD	16
GO:1901030	positive regulation of mitochondrial outer membrane permeabilization involved in apoptotic signaling pathway	6/127	32/18493	7.29172e-08	6.99122e-06	4.98907e-06	BCL2/MAPK8/NMT1/BID/BAD/YWHAQ	6
GO:0070997	neuron death	14/127	335/18493	7.65955e-08	7.07759e-06	5.05071e-06	BDNF/SOD1/ANGPT1/MDK/APP/PRKCI/BCL2/DKK1/GPI/FGF8/HSP90AB1/CCL5/BID/BAD	14
GO:2001233	regulation of apoptotic signaling pathway	15/127	391/18493	7.82919e-08	7.07759e-06	5.05071e-06	HSPB1/TIMP3/PF4/SOD1/PRKCD/BCL2/THBS1/MAPK8/DAPK2/PDIA3/NMT1/MIF/BID/BAD/YWHAQ	15
GO:0007599	hemostasis	14/127	339/18493	8.86725e-08	7.79333e-06	5.56148e-06	HSPB1/PF4/PRKCD/MAPK1/GP6/PTPN11/THBS1/CD40LG/PDGFB/SELP/GPI/CLEC1B/PDGFA/IL6	14
GO:1903749	positive regulation of establishment of protein localization to mitochondrion	7/127	56/18493	1.06966e-07	9.147e-06	6.52748e-06	BCL2/MAPK8/UBE2L3/NMT1/BID/BAD/YWHAQ	7
GO:0010595	positive regulation of endothelial cell migration	9/127	122/18493	1.62073e-07	1.34947e-05	9.6301e-06	HSPB1/ANGPT1/SPARC/VEGFC/THBS1/PDGFB/GPI/FGF16/MAP2K3	9
GO:0051302	regulation of cell division	10/127	162/18493	1.74793e-07	1.41806e-05	1.01196e-05	PPBP/MDK/VEGFC/PDXP/FGF6/PDGFB/FGF8/FGF7/PDGFA/KIF23	10
GO:0010634	positive regulation of epithelial cell migration	10/127	165/18493	2.07481e-07	1.64117e-05	1.17118e-05	HSPB1/ANGPT1/SPARC/VEGFC/THBS1/PDGFB/GPI/FGF16/FGF7/MAP2K3	10
GO:0043406	positive regulation of MAP kinase activity	12/127	258/18493	2.18851e-07	1.68889e-05	1.20522e-05	SOD1/RPS27A/MAPK1/PTPN11/THBS1/CD40LG/DKK1/UBE2N/PDGFB/PDGFA/MIF/MAP2K3	12
GO:1902108	regulation of mitochondrial membrane permeability involved in apoptotic process	7/127	63/18493	2.45229e-07	1.84739e-05	1.31834e-05	CAMK2A/BCL2/MAPK8/NMT1/BID/BAD/YWHAQ	7
GO:0046364	monosaccharide biosynthetic process	8/127	96/18493	3.16814e-07	2.33116e-05	1.66356e-05	ENO2/MDH1/AKR1A1/GPI/TKT/TPI1/ARPP19/ALDOA	8
GO:0050918	positive chemotaxis	7/127	66/18493	3.39354e-07	2.41855e-05	1.72593e-05	ANGPT1/VEGFC/PDGFB/FGF8/FGF7/MIF/CCL5	7
GO:1901028	regulation of mitochondrial outer membrane permeabilization involved in apoptotic signaling pathway	6/127	41/18493	3.43979e-07	2.41855e-05	1.72593e-05	BCL2/MAPK8/NMT1/BID/BAD/YWHAQ	6
GO:0050867	positive regulation of cell activation	14/127	384/18493	4.04529e-07	2.78245e-05	1.98562e-05	STAT6/YES1/APP/PTPN11/BCL2/THBS1/CD40LG/SELP/IL6/ICOSLG/MIF/CCL5/BAD/CD47	14
GO:1903747	regulation of establishment of protein localization to mitochondrion	7/127	70/18493	5.10626e-07	3.40214e-05	2.42784e-05	BCL2/MAPK8/UBE2L3/NMT1/BID/BAD/YWHAQ	7
GO:0007596	blood coagulation	13/127	334/18493	5.16128e-07	3.40214e-05	2.42784e-05	HSPB1/PF4/PRKCD/MAPK1/GP6/PTPN11/THBS1/CD40LG/PDGFB/SELP/CLEC1B/PDGFA/IL6	13
GO:0043405	regulation of MAP kinase activity	13/127	335/18493	5.33873e-07	3.44373e-05	2.45752e-05	SOD1/RPS27A/PRKCD/MAPK1/PTPN11/THBS1/CD40LG/DKK1/UBE2N/PDGFB/PDGFA/MIF/MAP2K3	13
GO:0051402	neuron apoptotic process	11/127	230/18493	5.44205e-07	3.44373e-05	2.45752e-05	BDNF/SOD1/ANGPT1/MDK/APP/PRKCI/BCL2/GPI/FGF8/HSP90AB1/BID	11
GO:0044344	cellular response to fibroblast growth factor stimulus	9/127	142/18493	5.91518e-07	3.66973e-05	2.61879e-05	MAPK1/PTPN11/THBS1/FGF6/FGF16/FGF8/FGF7/FLRT1/CCL5	9
GO:0050731	positive regulation of peptidyl-tyrosine phosphorylation	10/127	186/18493	6.28833e-07	3.76725e-05	2.68839e-05	BDNF/ANGPT1/YES1/AREG/PDGFB/IFNL1/FGF7/IL6/MIF/CCL5	10
GO:0050817	coagulation	13/127	340/18493	6.3105e-07	3.76725e-05	2.68839e-05	HSPB1/PF4/PRKCD/MAPK1/GP6/PTPN11/THBS1/CD40LG/PDGFB/SELP/CLEC1B/PDGFA/IL6	13
GO:0046902	regulation of mitochondrial membrane permeability	7/127	73/18493	6.82307e-07	3.99781e-05	2.85292e-05	CAMK2A/BCL2/MAPK8/NMT1/BID/BAD/YWHAQ	7
GO:1904019	epithelial cell apoptotic process	8/127	108/18493	7.85235e-07	4.40876e-05	3.14618e-05	ANGPT1/PRKCI/THBS1/CD40LG/IL6/KRT18/BID/BAD	8
GO:0043524	negative regulation of neuron apoptotic process	9/127	147/18493	7.91841e-07	4.40876e-05	3.14618e-05	BDNF/SOD1/ANGPT1/MDK/PRKCI/BCL2/GPI/FGF8/HSP90AB1	9
GO:0051205	protein insertion into membrane	6/127	47/18493	7.94245e-07	4.40876e-05	3.14618e-05	BCL2/MAPK8/NMT1/BID/BAD/YWHAQ	6
GO:0071774	response to fibroblast growth factor	9/127	148/18493	8.38277e-07	4.57294e-05	3.26335e-05	MAPK1/PTPN11/THBS1/FGF6/FGF16/FGF8/FGF7/FLRT1/CCL5	9
GO:1901214	regulation of neuron death	12/127	296/18493	9.45204e-07	5.06886e-05	3.61724e-05	BDNF/SOD1/ANGPT1/MDK/PRKCI/BCL2/DKK1/GPI/FGF8/HSP90AB1/CCL5/BAD	12
GO:0071349	cellular response to interleukin-12	6/127	49/18493	1.02283e-06	5.37691e-05	3.83707e-05	SOD1/PPIA/CFL1/HNRNPA2B1/MIF/CD47	6
GO:0010822	positive regulation of mitochondrion organization	8/127	112/18493	1.03664e-06	5.37691e-05	3.83707e-05	BCL2/MAPK8/UBE2L3/CDC37/NMT1/BID/BAD/YWHAQ	8
GO:0008543	fibroblast growth factor receptor signaling pathway	8/127	113/18493	1.10925e-06	5.66076e-05	4.03963e-05	MAPK1/PTPN11/THBS1/FGF6/FGF16/FGF8/FGF7/FLRT1	8
GO:0070671	response to interleukin-12	6/127	50/18493	1.1558e-06	5.80471e-05	4.14236e-05	SOD1/PPIA/CFL1/HNRNPA2B1/MIF/CD47	6
GO:0097345	mitochondrial outer membrane permeabilization	6/127	51/18493	1.30259e-06	6.43966e-05	4.59547e-05	BCL2/MAPK8/NMT1/BID/BAD/YWHAQ	6
GO:0090559	regulation of membrane permeability	7/127	81/18493	1.39146e-06	6.7732e-05	4.83349e-05	CAMK2A/BCL2/MAPK8/NMT1/BID/BAD/YWHAQ	7
GO:1905477	positive regulation of protein localization to membrane	8/127	119/18493	1.64263e-06	7.87469e-05	5.61954e-05	PRKCI/BCL2/MAPK8/NMT1/WNK3/BID/BAD/YWHAQ	8
GO:0002696	positive regulation of leukocyte activation	13/127	372/18493	1.7234e-06	8.13859e-05	5.80786e-05	STAT6/YES1/APP/PTPN11/BCL2/THBS1/CD40LG/IL6/ICOSLG/MIF/CCL5/BAD/CD47	13
GO:0050920	regulation of chemotaxis	10/127	210/18493	1.89623e-06	8.82304e-05	6.2963e-05	HSPB1/JAM3/VEGFC/THBS1/PDGFB/DAPK2/FGF16/IL6/MIF/CCL5	10
GO:0032147	activation of protein kinase activity	12/127	323/18493	2.34957e-06	0.00010774	7.68852e-05	SOD1/ANGPT1/RPS27A/PRKCD/MAPK1/PTPN11/THBS1/CD40LG/UBE2N/PDGFB/CCL5/MAP2K3	12
GO:0006007	glucose catabolic process	5/127	32/18493	2.44936e-06	0.000110711	7.90057e-05	ENO2/GPI/TPI1/ALDOA/BAD	5
GO:1902110	positive regulation of mitochondrial membrane permeability involved in apoptotic process	6/127	57/18493	2.53784e-06	0.000113095	8.07066e-05	BCL2/MAPK8/NMT1/BID/BAD/YWHAQ	6
GO:0032640	tumor necrosis factor production	8/127	129/18493	3.01507e-06	0.000132496	9.45515e-05	HSPB1/PF4/ANGPT1/APP/PTPN11/THBS1/MIF/CD47	8
GO:0001667	ameboidal-type cell migration	14/127	456/18493	3.07574e-06	0.00013323	9.50755e-05	HSPB1/ANGPT1/SPARC/VEGFC/PTPN11/THBS1/PDGFB/CFL1/GPI/FGF16/FGF8/FGF7/ANXA6/MAP2K3	14
GO:1902686	mitochondrial outer membrane permeabilization involved in programmed cell death	6/127	59/18493	3.11599e-06	0.00013323	9.50755e-05	BCL2/MAPK8/NMT1/BID/BAD/YWHAQ	6
GO:0050921	positive regulation of chemotaxis	8/127	130/18493	3.19446e-06	0.000134459	9.59528e-05	HSPB1/VEGFC/THBS1/PDGFB/DAPK2/FGF16/IL6/CCL5	8
GO:0072593	reactive oxygen species metabolic process	11/127	276/18493	3.22974e-06	0.000134459	9.59528e-05	SOD1/PRKCD/BCL2/THBS1/PRDX1/PDGFB/SFTPD/PRDX6/HSP90AB1/EIF5A/CD47	11
GO:0000302	response to reactive oxygen species	10/127	224/18493	3.38149e-06	0.000138949	9.91566e-05	STAT6/SOD1/PRKCD/AREG/MAPK1/BCL2/MAPK8/PRDX1/IL6/BAD	10
GO:0035794	positive regulation of mitochondrial membrane permeability	6/127	61/18493	3.79712e-06	0.000154027	0.000109917	BCL2/MAPK8/NMT1/BID/BAD/YWHAQ	6
GO:0033135	regulation of peptidyl-serine phosphorylation	8/127	135/18493	4.23354e-06	0.000165881	0.000118376	ANGPT1/APP/BCL2/DKK1/CAMK1/IL6/MIF/HSP90AB1	8
GO:0071706	tumor necrosis factor superfamily cytokine production	8/127	135/18493	4.23354e-06	0.000165881	0.000118376	HSPB1/PF4/ANGPT1/APP/PTPN11/THBS1/MIF/CD47	8
GO:0002685	regulation of leukocyte migration	9/127	180/18493	4.24664e-06	0.000165881	0.000118376	JAM3/VEGFC/APP/THBS1/SELP/DAPK2/IL6/MIF/CCL5	9
GO:1904037	positive regulation of epithelial cell apoptotic process	5/127	36/18493	4.48569e-06	0.000173067	0.000123504	PRKCI/THBS1/CD40LG/IL6/BAD	5
GO:0051249	regulation of lymphocyte activation	14/127	472/18493	4.57607e-06	0.000173067	0.000123504	STAT6/SOD1/YES1/PTPN11/BCL2/CD40LG/IFNL1/SFTPD/IL6/ICOSLG/MIF/CCL5/BAD/CD47	14
GO:1905710	positive regulation of membrane permeability	6/127	63/18493	4.5947e-06	0.000173067	0.000123504	BCL2/MAPK8/NMT1/BID/BAD/YWHAQ	6
GO:0034599	cellular response to oxidative stress	11/127	289/18493	5.01678e-06	0.000185487	0.000132367	STAT6/HSPB1/SOD1/PRKCD/MAPK1/BCL2/MAPK8/PRDX1/IL6/PRDX6/PDK1	11
GO:0046365	monosaccharide catabolic process	6/127	64/18493	5.04169e-06	0.000185487	0.000132367	ENO2/AKR1A1/GPI/TPI1/ALDOA/BAD	6
GO:0090132	epithelium migration	12/127	349/18493	5.19951e-06	0.000189095	0.000134942	HSPB1/ANGPT1/SPARC/VEGFC/PTPN11/THBS1/PDGFB/GPI/FGF16/FGF8/FGF7/MAP2K3	12
GO:0006734	NADH metabolic process	5/127	38/18493	5.90716e-06	0.000212389	0.000151565	ENO2/MDH1/GPI/TPI1/ALDOA	5
GO:0090130	tissue migration	12/127	355/18493	6.18236e-06	0.000219786	0.000156844	HSPB1/ANGPT1/SPARC/VEGFC/PTPN11/THBS1/PDGFB/GPI/FGF16/FGF8/FGF7/MAP2K3	12
GO:0038127	ERBB signaling pathway	8/127	143/18493	6.48764e-06	0.000226089	0.000161341	STUB1/AREG/MAPK1/APP/PTPN11/RPS6KA5/CDC37/EPS15L1	8
GO:0032103	positive regulation of response to external stimulus	11/127	297/18493	6.50255e-06	0.000226089	0.000161341	HSPB1/VEGFC/APP/THBS1/PDGFB/DAPK2/FGF16/IL6/MIF/CCL5/CD47	11
GO:0032091	negative regulation of protein binding	7/127	103/18493	6.99833e-06	0.000238094	0.000169909	STUB1/PRKCD/DKK1/CAMK1/LRPAP1/MAPK8/PDGFB	7
GO:0033138	positive regulation of peptidyl-serine phosphorylation	7/127	103/18493	6.99833e-06	0.000238094	0.000169909	ANGPT1/APP/BCL2/CAMK1/IL6/MIF/HSP90AB1	7
GO:0051092	positive regulation of NF-kappaB transcription factor activity	8/127	146/18493	7.56109e-06	0.000254503	0.000181619	RPS27A/APP/CAMK2A/PRKCI/CD40LG/PSMA6/RPS6KA5/UBE2N	8
GO:0050863	regulation of T cell activation	11/127	305/18493	8.35899e-06	0.000278398	0.000198671	SOD1/YES1/PTPN11/CD40LG/IFNL1/SFTPD/IL6/ICOSLG/CCL5/BAD/CD47	11
GO:0051384	response to glucocorticoid	8/127	149/18493	8.78094e-06	0.000289405	0.000206525	MDK/AREG/SPARC/BCL2/UBE2L3/PEBP1/IL6/BAD	8
GO:0000187	activation of MAPK activity	8/127	150/18493	9.22278e-06	0.000300834	0.000214681	SOD1/RPS27A/MAPK1/PTPN11/THBS1/CD40LG/UBE2N/MAP2K3	8
GO:0070555	response to interleukin-1	8/127	152/18493	1.0163e-05	0.00032186	0.000229686	RPS27A/PRKCI/RPS6KA5/SKP1/UBE2N/IL6/CCL5/CD47	8
GO:0002688	regulation of leukocyte chemotaxis	7/127	109/18493	1.01726e-05	0.00032186	0.000229686	JAM3/VEGFC/THBS1/DAPK2/IL6/MIF/CCL5	7
GO:0018107	peptidyl-threonine phosphorylation	7/127	109/18493	1.01726e-05	0.00032186	0.000229686	PRKCD/MAPK1/APP/CAMK2A/BCL2/MAPK8/WNK3	7
GO:1901215	negative regulation of neuron death	9/127	201/18493	1.03826e-05	0.000325253	0.000232107	BDNF/SOD1/ANGPT1/MDK/PRKCI/BCL2/GPI/FGF8/HSP90AB1	9
GO:0051091	positive regulation of DNA-binding transcription factor activity	10/127	255/18493	1.06001e-05	0.00032881	0.000234646	RPS27A/UBE2I/APP/CAMK2A/PRKCI/CD40LG/PSMA6/RPS6KA5/UBE2N/IL6	10
GO:0043523	regulation of neuron apoptotic process	9/127	202/18493	1.08045e-05	0.000331897	0.000236849	BDNF/SOD1/ANGPT1/MDK/PRKCI/BCL2/GPI/FGF8/HSP90AB1	9
GO:0046854	phosphatidylinositol phosphorylation	7/127	111/18493	1.14644e-05	0.000348783	0.000248899	PTPN11/FGF6/PDGFB/FGF16/FGF8/FGF7/PDGFA	7
GO:0006006	glucose metabolic process	9/127	204/18493	1.16924e-05	0.000352332	0.000251431	ENO2/MDH1/AKR1A1/GPI/TPI1/ARPP19/PDK1/ALDOA/BAD	9
GO:0008631	intrinsic apoptotic signaling pathway in response to oxidative stress	5/127	45/18493	1.38362e-05	0.000409681	0.000292357	HSPB1/SOD1/PRKCD/BCL2/PDK1	5
GO:0042110	T cell activation	13/127	451/18493	1.38546e-05	0.000409681	0.000292357	STAT6/SOD1/YES1/PTPN11/BCL2/CD40LG/IFNL1/SFTPD/IL6/ICOSLG/CCL5/BAD/CD47	13
GO:0016051	carbohydrate biosynthetic process	9/127	209/18493	1.41893e-05	0.000415153	0.000296262	ENO2/MDH1/PDGFB/AKR1A1/GPI/TKT/TPI1/ARPP19/ALDOA	9
GO:0046677	response to antibiotic	11/127	323/18493	1.43021e-05	0.000415153	0.000296262	STAT6/SOD1/PRKCD/AREG/SPARC/BCL2/PDGFB/PEBP1/IL6/BAD/EEF1B2	11
GO:0009132	nucleoside diphosphate metabolic process	7/127	116/18493	1.52994e-05	0.000436102	0.000311212	ENO2/GPI/TPI1/AK1/ALDOA/BAD/NME1	7
GO:0018210	peptidyl-threonine modification	7/127	116/18493	1.52994e-05	0.000436102	0.000311212	PRKCD/MAPK1/APP/CAMK2A/BCL2/MAPK8/WNK3	7
GO:0048545	response to steroid hormone	12/127	390/18493	1.58752e-05	0.000448473	0.00032004	UBE2I/MDK/AREG/SPARC/BCL2/THBS1/UFM1/UBE2L3/GPI/PEBP1/IL6/BAD	12
GO:0007159	leukocyte cell-cell adhesion	11/127	327/18493	1.60357e-05	0.000449	0.000320415	YES1/PTPN11/CD40LG/SELP/IFNL1/SFTPD/IL6/ICOSLG/CCL5/BAD/CD47	11
GO:0035722	interleukin-12-mediated signaling pathway	5/127	47/18493	1.71819e-05	0.000472844	0.000337431	SOD1/PPIA/CFL1/HNRNPA2B1/MIF	5
GO:0043536	positive regulation of blood vessel endothelial cell migration	6/127	79/18493	1.71862e-05	0.000472844	0.000337431	HSPB1/ANGPT1/VEGFC/THBS1/PDGFB/MAP2K3	6
GO:0051100	negative regulation of binding	8/127	165/18493	1.8467e-05	0.000503704	0.000359454	STUB1/PRKCD/DKK1/CAMK1/LRPAP1/MAPK8/PDGFB/CPNE1	8
GO:0051251	positive regulation of lymphocyte activation	11/127	333/18493	1.89778e-05	0.000511648	0.000365123	STAT6/YES1/PTPN11/BCL2/CD40LG/IL6/ICOSLG/MIF/CCL5/BAD/CD47	11
GO:0071621	granulocyte chemotaxis	7/127	120/18493	1.90817e-05	0.000511648	0.000365123	PF4/PPBP/CXCL1/JAM3/THBS1/DAPK2/CCL5	7
GO:0031960	response to corticosteroid	8/127	166/18493	1.92916e-05	0.000512929	0.000366036	MDK/AREG/SPARC/BCL2/UBE2L3/PEBP1/IL6/BAD	8
GO:0002687	positive regulation of leukocyte migration	7/127	121/18493	2.0139e-05	0.00052661	0.000375799	VEGFC/APP/THBS1/SELP/DAPK2/IL6/CCL5	7
GO:0008637	apoptotic mitochondrial changes	7/127	121/18493	2.0139e-05	0.00052661	0.000375799	CAMK2A/BCL2/MAPK8/NMT1/BID/BAD/YWHAQ	7
GO:0010594	regulation of endothelial cell migration	9/127	222/18493	2.29033e-05	0.000593983	0.000423879	HSPB1/ANGPT1/SPARC/VEGFC/THBS1/PDGFB/GPI/FGF16/MAP2K3	9
GO:0070371	ERK1 and ERK2 cascade	11/127	341/18493	2.36217e-05	0.000602551	0.000429992	TIMP3/ANGPT1/MAPK1/APP/PTPN11/PDGFB/FGF8/PDGFA/MIF/CCL5/THPO	11
GO:0006735	NADH regeneration	4/127	25/18493	2.39954e-05	0.000602551	0.000429992	ENO2/GPI/TPI1/ALDOA	4
GO:0061621	canonical glycolysis	4/127	25/18493	2.39954e-05	0.000602551	0.000429992	ENO2/GPI/TPI1/ALDOA	4
GO:0061718	glucose catabolic process to pyruvate	4/127	25/18493	2.39954e-05	0.000602551	0.000429992	ENO2/GPI/TPI1/ALDOA	4
GO:0046031	ADP metabolic process	6/127	84/18493	2.44392e-05	0.000608864	0.000434497	ENO2/GPI/TPI1/AK1/ALDOA/BAD	6
GO:0046834	lipid phosphorylation	7/127	125/18493	2.4864e-05	0.000614608	0.000438597	PTPN11/FGF6/PDGFB/FGF16/FGF8/FGF7/PDGFA	7
GO:1904035	regulation of epithelial cell apoptotic process	6/127	85/18493	2.61487e-05	0.000641353	0.000457682	ANGPT1/PRKCI/THBS1/CD40LG/IL6/BAD	6
GO:0010632	regulation of epithelial cell migration	10/127	284/18493	2.68239e-05	0.000647153	0.000461822	HSPB1/ANGPT1/SPARC/VEGFC/THBS1/PDGFB/GPI/FGF16/FGF7/MAP2K3	10
GO:0051403	stress-activated MAPK cascade	10/127	284/18493	2.68239e-05	0.000647153	0.000461822	RPS27A/MAPK1/APP/CD40LG/DKK1/MAPK8/PRDX1/SKP1/UBE2N/MAP2K3	10
GO:0010631	epithelial cell migration	11/127	346/18493	2.69988e-05	0.000647153	0.000461822	HSPB1/ANGPT1/SPARC/VEGFC/PTPN11/THBS1/PDGFB/GPI/FGF16/FGF7/MAP2K3	11
GO:0051090	regulation of DNA-binding transcription factor activity	12/127	412/18493	2.72568e-05	0.000648424	0.000462729	COMMD7/RPS27A/UBE2I/MAPK1/APP/CAMK2A/PRKCI/CD40LG/PSMA6/RPS6KA5/UBE2N/IL6	12
GO:0032680	regulation of tumor necrosis factor production	7/127	127/18493	2.75486e-05	0.000650475	0.000464192	HSPB1/PF4/ANGPT1/PTPN11/THBS1/MIF/CD47	7
GO:0061615	glycolytic process through fructose-6-phosphate	4/127	26/18493	2.82078e-05	0.000656247	0.000468311	ENO2/GPI/TPI1/ALDOA	4
GO:0061620	glycolytic process through glucose-6-phosphate	4/127	26/18493	2.82078e-05	0.000656247	0.000468311	ENO2/GPI/TPI1/ALDOA	4
GO:0005996	monosaccharide metabolic process	10/127	287/18493	2.9335e-05	0.000673673	0.000480747	ENO2/MDH1/AKR1A1/GPI/TKT/TPI1/ARPP19/PDK1/ALDOA/BAD	10
GO:0010821	regulation of mitochondrion organization	8/127	176/18493	2.93827e-05	0.000673673	0.000480747	BCL2/MAPK8/UBE2L3/CDC37/NMT1/BID/BAD/YWHAQ	8
GO:0006094	gluconeogenesis	6/127	87/18493	2.98563e-05	0.000679607	0.000484981	ENO2/MDH1/GPI/TPI1/ARPP19/ALDOA	6
GO:1905475	regulation of protein localization to membrane	8/127	177/18493	3.05984e-05	0.000691524	0.000493486	PRKCI/BCL2/MAPK8/NMT1/WNK3/BID/BAD/YWHAQ	8
GO:0036092	phosphatidylinositol-3-phosphate biosynthetic process	5/127	53/18493	3.11031e-05	0.000697945	0.000498068	PTPN11/FGF6/FGF16/FGF8/FGF7	5
GO:0071347	cellular response to interleukin-1	7/127	130/18493	3.20195e-05	0.000713449	0.000509132	RPS27A/RPS6KA5/SKP1/UBE2N/IL6/CCL5/CD47	7
GO:0050673	epithelial cell proliferation	12/127	420/18493	3.28824e-05	0.000727551	0.000519195	STAT6/AREG/SPARC/MAPK1/VEGFC/THBS1/VIP/PDGFB/FGF7/CCL5/BAD/NME1	12
GO:0007006	mitochondrial membrane organization	7/127	131/18493	3.36361e-05	0.000733963	0.000523771	CAMK2A/BCL2/MAPK8/NMT1/BID/BAD/YWHAQ	7
GO:1903555	regulation of tumor necrosis factor superfamily cytokine production	7/127	131/18493	3.36361e-05	0.000733963	0.000523771	HSPB1/PF4/ANGPT1/PTPN11/THBS1/MIF/CD47	7
GO:0019320	hexose catabolic process	5/127	54/18493	3.40895e-05	0.000738761	0.000527195	ENO2/GPI/TPI1/ALDOA/BAD	5
GO:1903037	regulation of leukocyte cell-cell adhesion	10/127	293/18493	3.49668e-05	0.000752619	0.000537084	YES1/PTPN11/CD40LG/IFNL1/SFTPD/IL6/ICOSLG/CCL5/BAD/CD47	10
GO:0019319	hexose biosynthetic process	6/127	90/18493	3.6199e-05	0.000773875	0.000552253	ENO2/MDH1/GPI/TPI1/ARPP19/ALDOA	6
GO:0010038	response to metal ion	11/127	358/18493	3.68543e-05	0.000778123	0.000555284	SOD1/SPARC/MAPK1/APP/BCL2/THBS1/MAPK8/GPI/PEBP1/CPNE1/BAD	11
GO:0060249	anatomical structure homeostasis	12/127	425/18493	3.68895e-05	0.000778123	0.000555284	HSPB1/SOD1/MAPK1/PTPN11/BCL2/PRDX1/SFTPD/IL6/RAC3/HNRNPA2B1/HSP90AB1/ALDOA	12
GO:0070498	interleukin-1-mediated signaling pathway	5/127	55/18493	3.72934e-05	0.000781433	0.000557646	RPS27A/RPS6KA5/SKP1/UBE2N/IL6	5
GO:0097530	granulocyte migration	7/127	134/18493	3.88935e-05	0.000809598	0.000577746	PF4/PPBP/CXCL1/JAM3/THBS1/DAPK2/CCL5	7
GO:0072655	establishment of protein localization to mitochondrion	7/127	135/18493	4.07889e-05	0.000842304	0.000601085	BCL2/MAPK8/UBE2L3/NMT1/BID/BAD/YWHAQ	7
GO:0006165	nucleoside diphosphate phosphorylation	6/127	92/18493	4.09971e-05	0.000842304	0.000601085	ENO2/GPI/TPI1/AK1/ALDOA/NME1	6
GO:2000377	regulation of reactive oxygen species metabolic process	8/127	185/18493	4.19285e-05	0.000855883	0.000610775	SOD1/PRKCD/BCL2/THBS1/PDGFB/HSP90AB1/EIF5A/CD47	8
GO:0046683	response to organophosphorus	7/127	137/18493	4.48077e-05	0.000908792	0.000648533	SOD1/AREG/SPARC/APP/PDXP/PEBP1/NME1	7
GO:0046939	nucleotide phosphorylation	6/127	94/18493	4.62922e-05	0.000932921	0.000665751	ENO2/GPI/TPI1/AK1/ALDOA/NME1	6
GO:0019318	hexose metabolic process	9/127	244/18493	4.79613e-05	0.00096044	0.000685389	ENO2/MDH1/AKR1A1/GPI/TPI1/ARPP19/PDK1/ALDOA/BAD	9
GO:0070585	protein localization to mitochondrion	7/127	139/18493	4.91458e-05	0.00097797	0.000697899	BCL2/MAPK8/UBE2L3/NMT1/BID/BAD/YWHAQ	7
GO:0070374	positive regulation of ERK1 and ERK2 cascade	9/127	245/18493	4.95054e-05	0.000978969	0.000698612	ANGPT1/APP/PTPN11/PDGFB/FGF8/PDGFA/MIF/CCL5/THPO	9
GO:0046185	aldehyde catabolic process	3/127	11/18493	5.01321e-05	0.000985204	0.000703061	PDXP/AKR1A1/GPI	3
GO:0010543	regulation of platelet activation	4/127	30/18493	5.06207e-05	0.000988665	0.000705532	PRKCD/PDGFB/SELP/PDGFA	4
GO:0034250	positive regulation of cellular amide metabolic process	7/127	140/18493	5.14405e-05	0.000998514	0.00071256	PRKCD/MAPK1/APP/THBS1/IL6/CCL5/EIF5A	7
GO:0009135	purine nucleoside diphosphate metabolic process	6/127	96/18493	5.21215e-05	0.00099947	0.000713242	ENO2/GPI/TPI1/AK1/ALDOA/BAD	6
GO:0009179	purine ribonucleoside diphosphate metabolic process	6/127	96/18493	5.21215e-05	0.00099947	0.000713242	ENO2/GPI/TPI1/AK1/ALDOA/BAD	6
GO:0042542	response to hydrogen peroxide	7/127	141/18493	5.38223e-05	0.00102587	0.000732079	STAT6/SOD1/PRKCD/AREG/BCL2/IL6/BAD	7
GO:0048872	homeostasis of number of cells	9/127	248/18493	5.43922e-05	0.00103052	0.0007354	SOD1/JAM3/PTPN11/BCL2/PRDX1/GPI/IL6/RAC3/MIF	9
GO:0009185	ribonucleoside diphosphate metabolic process	6/127	98/18493	5.85239e-05	0.00109568	0.000781898	ENO2/GPI/TPI1/AK1/ALDOA/BAD	6
GO:2000379	positive regulation of reactive oxygen species metabolic process	6/127	98/18493	5.85239e-05	0.00109568	0.000781898	SOD1/PRKCD/THBS1/PDGFB/HSP90AB1/EIF5A	6
GO:0031098	stress-activated protein kinase signaling cascade	10/127	313/18493	6.09175e-05	0.00113378	0.000809091	RPS27A/MAPK1/APP/CD40LG/DKK1/MAPK8/PRDX1/SKP1/UBE2N/MAP2K3	10
GO:0009142	nucleoside triphosphate biosynthetic process	7/127	145/18493	6.42713e-05	0.00118229	0.000843708	ENO2/GPI/TPI1/AK1/IMPDH1/ALDOA/NME1	7
GO:0009408	response to heat	7/127	145/18493	6.42713e-05	0.00118229	0.000843708	STUB1/SOD1/MAPK1/THBS1/DNAJB1/PEBP1/HSP90AB1	7
GO:0006661	phosphatidylinositol biosynthetic process	7/127	146/18493	6.71272e-05	0.00122769	0.000876105	PTPN11/FGF6/PDGFB/FGF16/FGF8/FGF7/PDGFA	7
GO:0030593	neutrophil chemotaxis	6/127	101/18493	6.92912e-05	0.00125999	0.000899151	PF4/PPBP/CXCL1/JAM3/DAPK2/CCL5	6
GO:0071222	cellular response to lipopolysaccharide	8/127	199/18493	7.01482e-05	0.00126828	0.00090507	PF4/PPBP/CXCL1/MAPK1/MAPK8/IL6/MIF/CCL5	8
GO:0046686	response to cadmium ion	5/127	63/18493	7.21196e-05	0.00129651	0.000925219	SOD1/SPARC/MAPK1/MAPK8/GPI	5
GO:0033028	myeloid cell apoptotic process	4/127	33/18493	7.43901e-05	0.00132978	0.000948955	BCL2/IL6/MIF/CCL5	4
GO:0022407	regulation of cell-cell adhesion	11/127	388/18493	7.60255e-05	0.00135138	0.000964369	PRKCD/YES1/PTPN11/CD40LG/IFNL1/SFTPD/IL6/ICOSLG/CCL5/BAD/CD47	11
GO:0050870	positive regulation of T cell activation	8/127	202/18493	7.78937e-05	0.00137685	0.000982546	YES1/PTPN11/CD40LG/IL6/ICOSLG/CCL5/BAD/CD47	8
GO:0072524	pyridine-containing compound metabolic process	7/127	150/18493	7.96084e-05	0.00139934	0.000998597	ENO2/MDH1/PDXP/GPI/TKT/TPI1/ALDOA	7
GO:0032496	response to lipopolysaccharide	10/127	324/18493	8.11708e-05	0.00141112	0.00100701	PF4/PPBP/CXCL1/SPARC/MAPK1/MAPK8/SELP/IL6/MIF/CCL5	10
GO:0070372	regulation of ERK1 and ERK2 cascade	10/127	324/18493	8.11708e-05	0.00141112	0.00100701	TIMP3/ANGPT1/APP/PTPN11/PDGFB/FGF8/PDGFA/MIF/CCL5/THPO	10
GO:0014074	response to purine-containing compound	7/127	151/18493	8.30076e-05	0.00143517	0.00102417	SOD1/AREG/SPARC/APP/PDXP/PEBP1/NME1	7
GO:0046651	lymphocyte proliferation	9/127	264/18493	8.78919e-05	0.00151136	0.00107854	PRKCD/BCL2/CD40LG/SFTPD/IL6/ICOSLG/IMPDH1/MIF/CCL5	9
GO:0071219	cellular response to molecule of bacterial origin	8/127	206/18493	8.93142e-05	0.00152751	0.00109006	PF4/PPBP/CXCL1/MAPK1/MAPK8/IL6/MIF/CCL5	8
GO:0014066	regulation of phosphatidylinositol 3-kinase signaling	6/127	106/18493	9.07018e-05	0.00154291	0.00110105	ANGPT1/MAPK1/PDGFB/SELP/PDGFA/CCL5	6
GO:0032943	mononuclear cell proliferation	9/127	266/18493	9.30939e-05	0.00156005	0.00111328	PRKCD/BCL2/CD40LG/SFTPD/IL6/ICOSLG/IMPDH1/MIF/CCL5	9
GO:0043542	endothelial cell migration	9/127	266/18493	9.30939e-05	0.00156005	0.00111328	HSPB1/ANGPT1/SPARC/VEGFC/THBS1/PDGFB/GPI/FGF16/MAP2K3	9
GO:0045785	positive regulation of cell adhesion	11/127	397/18493	9.31888e-05	0.00156005	0.00111328	ANGPT1/YES1/PTPN11/CD40LG/IL6/ICOSLG/RAC3/CCL5/SPOCK2/BAD/CD47	11
GO:0048246	macrophage chemotaxis	4/127	35/18493	9.41823e-05	0.00156838	0.00111923	THBS1/SFTPD/MIF/CCL5	4
GO:0009266	response to temperature stimulus	8/127	208/18493	9.55252e-05	0.00158242	0.00112925	STUB1/SOD1/MAPK1/THBS1/DNAJB1/PEBP1/FGF16/HSP90AB1	8
GO:0001959	regulation of cytokine-mediated signaling pathway	7/127	155/18493	9.781e-05	0.00161183	0.00115023	ANGPT1/PTPN11/CDC37/IL6/CPNE1/HSP90AB1/CCL5	7
GO:0051222	positive regulation of protein transport	11/127	402/18493	0.000104084	0.00170632	0.00121767	PRKCD/MAPK1/VEGFC/CAMK1/PPIA/UBE2L3/GPI/IL6/MIF/HSP90AB1/BAD	11
GO:0002237	response to molecule of bacterial origin	10/127	337/18493	0.000112231	0.00183041	0.00130622	PF4/PPBP/CXCL1/SPARC/MAPK1/MAPK8/SELP/IL6/MIF/CCL5	10
GO:1903039	positive regulation of leukocyte cell-cell adhesion	8/127	214/18493	0.000116344	0.00188776	0.00134714	YES1/PTPN11/CD40LG/IL6/ICOSLG/CCL5/BAD/CD47	8
GO:0014068	positive regulation of phosphatidylinositol 3-kinase signaling	5/127	70/18493	0.000119514	0.00192931	0.00137679	ANGPT1/PDGFB/SELP/PDGFA/CCL5	5
GO:0046822	regulation of nucleocytoplasmic transport	6/127	112/18493	0.000123014	0.00196574	0.00140279	ANGPT1/PRKCD/MAPK1/PTPN11/CAMK1/HSP90AB1	6
GO:1990266	neutrophil migration	6/127	112/18493	0.000123014	0.00196574	0.00140279	PF4/PPBP/CXCL1/JAM3/DAPK2/CCL5	6
GO:2001242	regulation of intrinsic apoptotic signaling pathway	7/127	161/18493	0.000123985	0.0019713	0.00140676	HSPB1/SOD1/BCL2/DAPK2/MIF/BID/BAD	7
GO:0019674	NAD metabolic process	5/127	71/18493	0.000127867	0.00201357	0.00143692	ENO2/MDH1/GPI/TPI1/ALDOA	5
GO:0034614	cellular response to reactive oxygen species	7/127	162/18493	0.000128854	0.00201357	0.00143692	STAT6/SOD1/PRKCD/MAPK1/MAPK8/PRDX1/IL6	7
GO:0043902	positive regulation of multi-organism process	7/127	162/18493	0.000128854	0.00201357	0.00143692	VIP/PPIA/CFL1/PPIE/MIF/CCL5/BAD	7
GO:0006090	pyruvate metabolic process	6/127	113/18493	0.000129189	0.00201357	0.00143692	ENO2/LDHB/GPI/TPI1/PDK1/ALDOA	6
GO:0006457	protein folding	8/127	218/18493	0.000132206	0.00205049	0.00146327	HSPB1/PPIA/DNAJB1/CDC37/NUDCD3/PDIA3/PPIE/HSP90AB1	8
GO:0046184	aldehyde biosynthetic process	3/127	15/18493	0.00013549	0.00209118	0.00149231	GPI/TKT/TPI1	3
GO:0009205	purine ribonucleoside triphosphate metabolic process	9/127	280/18493	0.00013726	0.00210821	0.00150446	ENO2/GPI/TPI1/AK1/IMPDH1/BID/ALDOA/BAD/NME1	9
GO:0060759	regulation of response to cytokine stimulus	7/127	165/18493	0.000144401	0.00218793	0.00156135	ANGPT1/PTPN11/CDC37/IL6/CPNE1/HSP90AB1/CCL5	7
GO:0001894	tissue homeostasis	8/127	221/18493	0.00014524	0.00218793	0.00156135	HSPB1/SOD1/PTPN11/BCL2/PRDX1/SFTPD/IL6/RAC3	8
GO:0030198	extracellular matrix organization	10/127	348/18493	0.000145873	0.00218793	0.00156135	JAM3/SPARC/APP/THBS1/PDGFB/PDGFA/COL23A1/MMP1/SPOCK2/CD47	10
GO:0006081	cellular aldehyde metabolic process	5/127	73/18493	0.000145908	0.00218793	0.00156135	PDXP/AKR1A1/GPI/TKT/TPI1	5
GO:0032760	positive regulation of tumor necrosis factor production	5/127	73/18493	0.000145908	0.00218793	0.00156135	HSPB1/PF4/PTPN11/THBS1/MIF	5
GO:0070661	leukocyte proliferation	9/127	283/18493	0.000148708	0.0022194	0.00158381	PRKCD/BCL2/CD40LG/SFTPD/IL6/ICOSLG/IMPDH1/MIF/CCL5	9
GO:0097191	extrinsic apoptotic signaling pathway	8/127	224/18493	0.000159317	0.00236657	0.00168883	TIMP3/PF4/BCL2/THBS1/PDIA3/KRT18/BID/BAD	8
GO:0009199	ribonucleoside triphosphate metabolic process	9/127	286/18493	0.000160943	0.00237956	0.0016981	ENO2/GPI/TPI1/AK1/IMPDH1/BID/ALDOA/BAD/NME1	9
GO:0009144	purine nucleoside triphosphate metabolic process	9/127	287/18493	0.000165204	0.00241924	0.00172642	ENO2/GPI/TPI1/AK1/IMPDH1/BID/ALDOA/BAD/NME1	9
GO:0097193	intrinsic apoptotic signaling pathway	9/127	287/18493	0.000165204	0.00241924	0.00172642	HSPB1/SOD1/PRKCD/BCL2/DAPK2/PDK1/MIF/BID/BAD	9
GO:0033033	negative regulation of myeloid cell apoptotic process	3/127	16/18493	0.000165921	0.00241924	0.00172642	BCL2/MIF/CCL5	3
GO:0035690	cellular response to drug	10/127	355/18493	0.000171433	0.00248814	0.00177559	STAT6/SOD1/PRKCD/MAPK1/PDXP/PDGFB/IL6/HSP90AB1/BAD/NME1	10
GO:1903557	positive regulation of tumor necrosis factor superfamily cytokine production	5/127	76/18493	0.000176545	0.00255063	0.00182018	HSPB1/PF4/PTPN11/THBS1/MIF	5
GO:0022612	gland morphogenesis	6/127	120/18493	0.000179622	0.0025833	0.00184349	STAT6/AREG/BCL2/FGF8/FGF7/PDGFA	6
GO:0071216	cellular response to biotic stimulus	8/127	229/18493	0.000185269	0.00265244	0.00189284	PF4/PPBP/CXCL1/MAPK1/MAPK8/IL6/MIF/CCL5	8
GO:0030193	regulation of blood coagulation	5/127	77/18493	0.000187775	0.00266422	0.00190124	PRKCD/THBS1/PDGFB/SELP/PDGFA	5
GO:1900046	regulation of hemostasis	5/127	77/18493	0.000187775	0.00266422	0.00190124	PRKCD/THBS1/PDGFB/SELP/PDGFA	5
GO:0071622	regulation of granulocyte chemotaxis	4/127	42/18493	0.000193997	0.00274021	0.00195547	JAM3/THBS1/DAPK2/CCL5	4
GO:0045088	regulation of innate immune response	10/127	365/18493	0.000214429	0.00301535	0.00215181	ULBP3/RPS27A/PRKCD/PTPN11/RPS6KA5/CDC37/UBE2N/SFTPD/HSP90AB1/CCL5	10
GO:0097237	cellular response to toxic substance	8/127	235/18493	0.000220904	0.00309265	0.00220698	STAT6/SOD1/PRKCD/PRDX1/PDGFB/IL6/PRDX6/BAD	8
GO:0010544	negative regulation of platelet activation	3/127	18/18493	0.000239355	0.00332157	0.00237034	PRKCD/PDGFB/PDGFA	3
GO:0051023	regulation of immunoglobulin secretion	3/127	18/18493	0.000239355	0.00332157	0.00237034	CD40LG/GPI/IL6	3
GO:0009206	purine ribonucleoside triphosphate biosynthetic process	6/127	127/18493	0.000244476	0.00337782	0.00241048	ENO2/GPI/TPI1/IMPDH1/ALDOA/NME1	6
GO:0009152	purine ribonucleotide biosynthetic process	8/127	239/18493	0.000247648	0.00340678	0.00243115	ENO2/GPI/TPI1/AK1/PDK1/IMPDH1/ALDOA/NME1	8
GO:0050818	regulation of coagulation	5/127	82/18493	0.000252325	0.00345609	0.00246634	PRKCD/THBS1/PDGFB/SELP/PDGFA	5
GO:0009145	purine nucleoside triphosphate biosynthetic process	6/127	128/18493	0.000255074	0.00347868	0.00248246	ENO2/GPI/TPI1/IMPDH1/ALDOA/NME1	6
GO:0006839	mitochondrial transport	8/127	241/18493	0.000261983	0.00354237	0.00252791	CAMK2A/BCL2/MAPK8/UBE2L3/NMT1/BID/BAD/YWHAQ	8
GO:0046474	glycerophospholipid biosynthetic process	8/127	241/18493	0.000261983	0.00354237	0.00252791	PTPN11/FGF6/PDGFB/FGF16/FGF8/FGF7/PDGFA/CPNE1	8
GO:0051147	regulation of muscle cell differentiation	7/127	182/18493	0.000263809	0.00355188	0.00253469	BDNF/BCL2/DKK1/CAMK1/PDGFB/MAPK12/EIF5A	7
GO:0009141	nucleoside triphosphate metabolic process	9/127	307/18493	0.00027238	0.00365173	0.00260595	ENO2/GPI/TPI1/AK1/IMPDH1/BID/ALDOA/BAD/NME1	9
GO:1905517	macrophage migration	4/127	46/18493	0.000276902	0.0036967	0.00263804	THBS1/SFTPD/MIF/CCL5	4
GO:0002690	positive regulation of leukocyte chemotaxis	5/127	84/18493	0.000282391	0.00372839	0.00266065	VEGFC/THBS1/DAPK2/IL6/CCL5	5
GO:0008625	extrinsic apoptotic signaling pathway via death domain receptors	5/127	84/18493	0.000282391	0.00372839	0.00266065	TIMP3/BCL2/THBS1/BID/BAD	5
GO:0002363	alpha-beta T cell lineage commitment	3/127	19/18493	0.000282811	0.00372839	0.00266065	STAT6/BCL2/IL6	3
GO:0071674	mononuclear cell migration	5/127	85/18493	0.000298406	0.00391767	0.00279573	THBS1/PDGFB/IL6/CCL5/CD47	5
GO:0050671	positive regulation of lymphocyte proliferation	6/127	132/18493	0.000301134	0.00393714	0.00280963	BCL2/CD40LG/IL6/ICOSLG/MIF/CCL5	6
GO:0002700	regulation of production of molecular mediator of immune response	6/127	133/18493	0.00031361	0.00405005	0.00289019	STAT6/ANGPT1/CD40LG/GPI/IL6/MIF	6
GO:0009201	ribonucleoside triphosphate biosynthetic process	6/127	133/18493	0.00031361	0.00405005	0.00289019	ENO2/GPI/TPI1/IMPDH1/ALDOA/NME1	6
GO:0032946	positive regulation of mononuclear cell proliferation	6/127	133/18493	0.00031361	0.00405005	0.00289019	BCL2/CD40LG/IL6/ICOSLG/MIF/CCL5	6
GO:0001942	hair follicle development	5/127	87/18493	0.000332494	0.00425916	0.00303942	BCL2/DKK1/FST/FGF7/PDGFA	5
GO:0070098	chemokine-mediated signaling pathway	5/127	87/18493	0.000332494	0.00425916	0.00303942	PF4/PPBP/CXCL1/CCL5/THPO	5
GO:0022409	positive regulation of cell-cell adhesion	8/127	251/18493	0.000344236	0.00437785	0.00312412	YES1/PTPN11/CD40LG/IL6/ICOSLG/CCL5/BAD/CD47	8
GO:0090150	establishment of protein localization to membrane	9/127	317/18493	0.000344528	0.00437785	0.00312412	RPS27A/PRKCI/BCL2/MAPK8/NMT1/KRT18/BID/BAD/YWHAQ	9
GO:0014065	phosphatidylinositol 3-kinase signaling	6/127	136/18493	0.000353484	0.00447369	0.00319252	ANGPT1/MAPK1/PDGFB/SELP/PDGFA/CCL5	6
GO:0009260	ribonucleotide biosynthetic process	8/127	253/18493	0.000362977	0.00457553	0.00326519	ENO2/GPI/TPI1/AK1/PDK1/IMPDH1/ALDOA/NME1	8
GO:0022404	molting cycle process	5/127	89/18493	0.000369451	0.00460214	0.00328418	BCL2/DKK1/FST/FGF7/PDGFA	5
GO:0022405	hair cycle process	5/127	89/18493	0.000369451	0.00460214	0.00328418	BCL2/DKK1/FST/FGF7/PDGFA	5
GO:0098773	skin epidermis development	5/127	89/18493	0.000369451	0.00460214	0.00328418	BCL2/DKK1/FST/FGF7/PDGFA	5
GO:2001238	positive regulation of extrinsic apoptotic signaling pathway	4/127	50/18493	0.000382599	0.00473117	0.00337626	TIMP3/THBS1/PDIA3/BID	4
GO:0043369	CD4-positive or CD8-positive, alpha-beta T cell lineage commitment	3/127	21/18493	0.000384296	0.00473117	0.00337626	STAT6/BCL2/IL6	3
GO:0048305	immunoglobulin secretion	3/127	21/18493	0.000384296	0.00473117	0.00337626	CD40LG/GPI/IL6	3
GO:0070665	positive regulation of leukocyte proliferation	6/127	139/18493	0.000397223	0.00487137	0.00347631	BCL2/CD40LG/IL6/ICOSLG/MIF/CCL5	6
GO:0006164	purine nucleotide biosynthetic process	8/127	258/18493	0.000413491	0.0050513	0.00360471	ENO2/GPI/TPI1/AK1/PDK1/IMPDH1/ALDOA/NME1	8
GO:0046390	ribose phosphate biosynthetic process	8/127	259/18493	0.00042425	0.00516279	0.00368428	ENO2/GPI/TPI1/AK1/PDK1/IMPDH1/ALDOA/NME1	8
GO:0009127	purine nucleoside monophosphate biosynthetic process	6/127	141/18493	0.000428656	0.0051766	0.00369413	ENO2/GPI/TPI1/AK1/IMPDH1/ALDOA	6
GO:0009168	purine ribonucleoside monophosphate biosynthetic process	6/127	141/18493	0.000428656	0.0051766	0.00369413	ENO2/GPI/TPI1/AK1/IMPDH1/ALDOA	6
GO:0030195	negative regulation of blood coagulation	4/127	52/18493	0.000445024	0.00531342	0.00379176	PRKCD/THBS1/PDGFB/PDGFA	4
GO:0032615	interleukin-12 production	4/127	52/18493	0.000445024	0.00531342	0.00379176	PRKCD/THBS1/CD40LG/CD47	4
GO:1900047	negative regulation of hemostasis	4/127	52/18493	0.000445024	0.00531342	0.00379176	PRKCD/THBS1/PDGFB/PDGFA	4
GO:0036473	cell death in response to oxidative stress	5/127	93/18493	0.000452598	0.00538354	0.0038418	HSPB1/SOD1/PRKCD/BCL2/PDK1	5
GO:0043062	extracellular structure organization	10/127	402/18493	0.000460467	0.00545662	0.00389396	JAM3/SPARC/APP/THBS1/PDGFB/PDGFA/COL23A1/MMP1/SPOCK2/CD47	10
GO:0042035	regulation of cytokine biosynthetic process	5/127	94/18493	0.000475424	0.00561285	0.00400544	HSPB1/THBS1/SFTPD/IL6/MAP2K3	5
GO:0009435	NAD biosynthetic process	4/127	53/18493	0.000478813	0.00563184	0.004019	ENO2/GPI/TPI1/ALDOA	4
GO:0019362	pyridine nucleotide metabolic process	6/127	145/18493	0.000497331	0.00578452	0.00412795	ENO2/MDH1/GPI/TKT/TPI1/ALDOA	6
GO:0046496	nicotinamide nucleotide metabolic process	6/127	145/18493	0.000497331	0.00578452	0.00412795	ENO2/MDH1/GPI/TKT/TPI1/ALDOA	6
GO:1990868	response to chemokine	5/127	95/18493	0.000499107	0.00578452	0.00412795	PF4/PPBP/CXCL1/CCL5/THPO	5
GO:1990869	cellular response to chemokine	5/127	95/18493	0.000499107	0.00578452	0.00412795	PF4/PPBP/CXCL1/CCL5/THPO	5
GO:0060445	branching involved in salivary gland morphogenesis	3/127	23/18493	0.000506614	0.00579858	0.00413799	FGF8/FGF7/PDGFA	3
GO:2000353	positive regulation of endothelial cell apoptotic process	3/127	23/18493	0.000506614	0.00579858	0.00413799	PRKCI/THBS1/CD40LG	3
GO:0043903	regulation of symbiosis, encompassing mutualism through parasitism	7/127	203/18493	0.000509483	0.00579858	0.00413799	BCL2/PPIA/CFL1/SFTPD/PPIE/CCL5/BAD	7
GO:0046434	organophosphate catabolic process	7/127	203/18493	0.000509483	0.00579858	0.00413799	ENO2/PRKCD/PDXP/GPI/TPI1/PRDX6/ALDOA	7
GO:0050679	positive regulation of epithelial cell proliferation	7/127	203/18493	0.000509483	0.00579858	0.00413799	VEGFC/VIP/PDGFB/FGF7/CCL5/BAD/NME1	7
GO:0031295	T cell costimulation	4/127	54/18493	0.000514391	0.00581262	0.004148	YES1/PTPN11/CD40LG/ICOSLG	4
GO:0034394	protein localization to cell surface	4/127	54/18493	0.000514391	0.00581262	0.004148	BDNF/ANGPT1/FGF7/HSP90AB1	4
GO:0050670	regulation of lymphocyte proliferation	7/127	205/18493	0.000540117	0.0060816	0.00433995	BCL2/CD40LG/SFTPD/IL6/ICOSLG/MIF/CCL5	7
GO:0031294	lymphocyte costimulation	4/127	55/18493	0.000551811	0.00616936	0.00440258	YES1/PTPN11/CD40LG/ICOSLG	4
GO:0048146	positive regulation of fibroblast proliferation	4/127	55/18493	0.000551811	0.00616936	0.00440258	S100A6/PDGFB/PDGFA/MIF	4
GO:0032944	regulation of mononuclear cell proliferation	7/127	206/18493	0.000555974	0.00619402	0.00442018	BCL2/CD40LG/SFTPD/IL6/ICOSLG/MIF/CCL5	7
GO:0072522	purine-containing compound biosynthetic process	8/127	271/18493	0.000572079	0.00632901	0.00451651	ENO2/GPI/TPI1/AK1/PDK1/IMPDH1/ALDOA/NME1	8
GO:0051591	response to cAMP	5/127	98/18493	0.0005755	0.00632901	0.00451651	AREG/SPARC/APP/PEBP1/NME1	5
GO:0010758	regulation of macrophage chemotaxis	3/127	24/18493	0.000576092	0.00632901	0.00451651	THBS1/MIF/CCL5	3
GO:2001026	regulation of endothelial cell chemotaxis	3/127	24/18493	0.000576092	0.00632901	0.00451651	HSPB1/THBS1/FGF16	3
GO:0050819	negative regulation of coagulation	4/127	56/18493	0.000591125	0.00647169	0.00461833	PRKCD/THBS1/PDGFB/PDGFA	4
GO:0045017	glycerolipid biosynthetic process	8/127	273/18493	0.000600343	0.00654995	0.00467418	PTPN11/FGF6/PDGFB/FGF16/FGF8/FGF7/PDGFA/CPNE1	8
GO:0009165	nucleotide biosynthetic process	9/127	344/18493	0.000621633	0.00675892	0.00482331	ENO2/MAPK1/GPI/TPI1/AK1/PDK1/IMPDH1/ALDOA/NME1	9
GO:2001244	positive regulation of intrinsic apoptotic signaling pathway	4/127	57/18493	0.000632387	0.00685231	0.00488994	SOD1/BCL2/BID/BAD	4
GO:0016052	carbohydrate catabolic process	6/127	152/18493	0.000637846	0.00688786	0.00491532	ENO2/AKR1A1/GPI/TPI1/ALDOA/BAD	6
GO:1904659	glucose transmembrane transport	5/127	101/18493	0.000660355	0.00709305	0.00506175	PPBP/YES1/PRKCI/PTPN11/ARPP19	5
GO:1901293	nucleoside phosphate biosynthetic process	9/127	347/18493	0.000661331	0.00709305	0.00506175	ENO2/MAPK1/GPI/TPI1/AK1/PDK1/IMPDH1/ALDOA/NME1	9
GO:0001819	positive regulation of cytokine production	10/127	422/18493	0.000670615	0.00716833	0.00511547	STAT6/HSPB1/PF4/SOD1/PTPN11/THBS1/CD40LG/IFNL1/IL6/MIF	10
GO:2000351	regulation of endothelial cell apoptotic process	4/127	58/18493	0.000675651	0.00719785	0.00513653	ANGPT1/PRKCI/THBS1/CD40LG	4
GO:0050807	regulation of synapse organization	7/127	214/18493	0.000696625	0.00739638	0.00527821	BDNF/SPARC/APP/DKK1/CAMK1/CFL1/FLRT1	7
GO:0009156	ribonucleoside monophosphate biosynthetic process	6/127	155/18493	0.000706728	0.00747856	0.00533685	ENO2/GPI/TPI1/AK1/IMPDH1/ALDOA	6
GO:0006732	coenzyme metabolic process	9/127	351/18493	0.000717467	0.00756688	0.00539988	ENO2/MDH1/PDXP/AKR1A1/GPI/TKT/TPI1/PDK1/ALDOA	9
GO:2001236	regulation of extrinsic apoptotic signaling pathway	6/127	156/18493	0.000730924	0.00763356	0.00544746	TIMP3/PF4/BCL2/THBS1/PDIA3/BID	6
GO:0002360	T cell lineage commitment	3/127	26/18493	0.000732661	0.00763356	0.00544746	STAT6/BCL2/IL6	3
GO:0031954	positive regulation of protein autophosphorylation	3/127	26/18493	0.000732661	0.00763356	0.00544746	VEGFC/PDGFB/PDGFA	3
GO:0031349	positive regulation of defense response	10/127	427/18493	0.000734005	0.00763356	0.00544746	ULBP3/RPS27A/PRKCD/APP/RPS6KA5/UBE2N/SFTPD/IL6/CCL5/CD47	10
GO:0070663	regulation of leukocyte proliferation	7/127	216/18493	0.000735852	0.00763356	0.00544746	BCL2/CD40LG/SFTPD/IL6/ICOSLG/MIF/CCL5	7
GO:0034605	cellular response to heat	5/127	104/18493	0.000754251	0.00779886	0.00556543	STUB1/MAPK1/THBS1/DNAJB1/HSP90AB1	5
GO:0008654	phospholipid biosynthetic process	8/127	284/18493	0.000776693	0.00800475	0.00571235	PTPN11/FGF6/PDGFB/FGF16/FGF8/FGF7/PDGFA/CPNE1	8
GO:0043535	regulation of blood vessel endothelial cell migration	6/127	158/18493	0.000781237	0.00802543	0.00572711	HSPB1/ANGPT1/VEGFC/THBS1/PDGFB/MAP2K3	6
GO:0042089	cytokine biosynthetic process	5/127	105/18493	0.000787662	0.00806525	0.00575552	HSPB1/THBS1/SFTPD/IL6/MAP2K3	5
GO:0006913	nucleocytoplasmic transport	9/127	357/18493	0.000808926	0.00825626	0.00589184	ANGPT1/PRKCD/MAPK1/PTPN11/CAMK1/PA2G4/HNRNPA2B1/HSP90AB1/EIF5A	9
GO:0009167	purine ribonucleoside monophosphate metabolic process	8/127	286/18493	0.000812832	0.00826945	0.00590125	ENO2/GPI/TPI1/AK1/IMPDH1/BID/ALDOA/BAD	8
GO:0050803	regulation of synapse structure or activity	7/127	220/18493	0.00081955	0.00828449	0.00591198	BDNF/SPARC/APP/DKK1/CAMK1/CFL1/FLRT1	7
GO:0051054	positive regulation of DNA metabolic process	7/127	220/18493	0.00081955	0.00828449	0.00591198	STAT6/PRKCD/MAPK1/UBE2N/PDGFB/HNRNPA2B1/HSP90AB1	7
GO:0042107	cytokine metabolic process	5/127	106/18493	0.000822165	0.00828449	0.00591198	HSPB1/THBS1/SFTPD/IL6/MAP2K3	5
GO:0048732	gland development	10/127	434/18493	0.000830997	0.00832454	0.00594056	STAT6/SOD1/MDK/AREG/MAPK1/BCL2/FGF8/FGF7/PDGFA/NME1	10
GO:0009126	purine nucleoside monophosphate metabolic process	8/127	287/18493	0.000831401	0.00832454	0.00594056	ENO2/GPI/TPI1/AK1/IMPDH1/BID/ALDOA/BAD	8
GO:0051169	nuclear transport	9/127	360/18493	0.000858099	0.00856475	0.00611198	ANGPT1/PRKCD/MAPK1/PTPN11/CAMK1/PA2G4/HNRNPA2B1/HSP90AB1/EIF5A	9
GO:0006733	oxidoreduction coenzyme metabolic process	6/127	162/18493	0.000889862	0.00883744	0.00630657	ENO2/MDH1/GPI/TKT/TPI1/ALDOA	6
GO:0050708	regulation of protein secretion	10/127	438/18493	0.000891006	0.00883744	0.00630657	ANGPT1/VEGFC/PTPN11/CD40LG/PPIA/GPI/IL6/MIF/CCL5/BAD	10
GO:0008645	hexose transmembrane transport	5/127	108/18493	0.000894539	0.00884475	0.00631179	PPBP/YES1/PRKCI/PTPN11/ARPP19	5
GO:0030258	lipid modification	8/127	291/18493	0.000909125	0.0089528	0.0063889	CYP3A4/PTPN11/FGF6/PDGFB/FGF16/FGF8/FGF7/PDGFA	8
GO:0033598	mammary gland epithelial cell proliferation	3/127	28/18493	0.000913955	0.0089528	0.0063889	STAT6/AREG/MAPK1	3
GO:0060338	regulation of type I interferon-mediated signaling pathway	3/127	28/18493	0.000913955	0.0089528	0.0063889	PTPN11/CDC37/HSP90AB1	3
GO:0002637	regulation of immunoglobulin production	4/127	63/18493	0.000923881	0.0090221	0.00643835	STAT6/CD40LG/GPI/IL6	4
GO:0048015	phosphatidylinositol-mediated signaling	6/127	164/18493	0.000948362	0.00923267	0.00658862	ANGPT1/MAPK1/PDGFB/SELP/PDGFA/CCL5	6
GO:0052547	regulation of peptidase activity	10/127	442/18493	0.000954537	0.00926428	0.00661118	TIMP3/APP/THBS1/GPI/PEBP1/MAPK12/SPOCK2/BID/BAD/PSME1	10
GO:0015749	monosaccharide transmembrane transport	5/127	110/18493	0.000971554	0.0094006	0.00670846	PPBP/YES1/PRKCI/PTPN11/ARPP19	5
GO:0042306	regulation of protein import into nucleus	4/127	64/18493	0.000980286	0.00940591	0.00671225	ANGPT1/PRKCD/MAPK1/HSP90AB1	4
GO:0072577	endothelial cell apoptotic process	4/127	64/18493	0.000980286	0.00940591	0.00671225	ANGPT1/PRKCI/THBS1/CD40LG	4
GO:0006650	glycerophospholipid metabolic process	9/127	367/18493	0.000982357	0.00940591	0.00671225	PTPN11/FGF6/PDGFB/FGF16/FGF8/FGF7/PDGFA/PRDX6/CPNE1	9
GO:0046777	protein autophosphorylation	7/127	227/18493	0.000983994	0.00940591	0.00671225	YES1/VEGFC/CAMK2A/PDGFB/DAPK2/PDGFA/WNK3	7
GO:0050678	regulation of epithelial cell proliferation	9/127	368/18493	0.00100124	0.00954198	0.00680935	SPARC/VEGFC/THBS1/VIP/PDGFB/FGF7/CCL5/BAD/NME1	9
GO:0002768	immune response-regulating cell surface receptor signaling pathway	10/127	445/18493	0.00100459	0.00954511	0.00681159	PRKCD/YES1/MAPK1/BCL2/MAPK8/RPS6KA5/UBE2N/ICOSLG/HSP90AB1/CD47	10
GO:0010800	positive regulation of peptidyl-threonine phosphorylation	3/127	29/18493	0.00101432	0.00958005	0.00683652	MAPK1/APP/WNK3	3
GO:0033032	regulation of myeloid cell apoptotic process	3/127	29/18493	0.00101432	0.00958005	0.00683652	BCL2/MIF/CCL5	3
GO:0009124	nucleoside monophosphate biosynthetic process	6/127	167/18493	0.00104161	0.00977942	0.00697879	ENO2/GPI/TPI1/AK1/IMPDH1/ALDOA	6
GO:0048017	inositol lipid-mediated signaling	6/127	167/18493	0.00104161	0.00977942	0.00697879	ANGPT1/MAPK1/PDGFB/SELP/PDGFA/CCL5	6
GO:0034219	carbohydrate transmembrane transport	5/127	112/18493	0.00105339	0.00983168	0.00701609	PPBP/YES1/PRKCI/PTPN11/ARPP19	5
GO:0051817	modification of morphology or physiology of other organism involved in symbiotic interaction	5/127	112/18493	0.00105339	0.00983168	0.00701609	PF4/CFL1/SFTPD/CCL5/BAD	5
GO:0043900	regulation of multi-organism process	9/127	371/18493	0.00105968	0.00986129	0.00703722	BCL2/VIP/PPIA/CFL1/SFTPD/PPIE/MIF/CCL5/BAD	9
GO:0042303	molting cycle	5/127	113/18493	0.00109618	0.0101413	0.00723703	BCL2/DKK1/FST/FGF7/PDGFA	5
GO:0042633	hair cycle	5/127	113/18493	0.00109618	0.0101413	0.00723703	BCL2/DKK1/FST/FGF7/PDGFA	5
GO:2000573	positive regulation of DNA biosynthetic process	4/127	66/18493	0.00110029	0.0101496	0.00724296	MAPK1/PDGFB/HNRNPA2B1/HSP90AB1	4
GO:0009161	ribonucleoside monophosphate metabolic process	8/127	300/18493	0.00110542	0.0101577	0.00724875	ENO2/GPI/TPI1/AK1/IMPDH1/BID/ALDOA/BAD	8
GO:0030324	lung development	6/127	169/18493	0.00110759	0.0101577	0.00724875	SPARC/MAPK1/FGF8/SFTPD/FGF7/PDGFA	6
GO:0033157	regulation of intracellular protein transport	7/127	232/18493	0.00111659	0.0101957	0.00727587	ANGPT1/PRKCD/MAPK1/PTPN11/CAMK1/UBE2L3/HSP90AB1	7
GO:0030900	forebrain development	9/127	374/18493	0.00112086	0.0101957	0.00727587	MDK/APP/DKK1/DNAJB1/PEBP1/FGF8/RAC3/BAD/NME1	9
GO:0002828	regulation of type 2 immune response	3/127	30/18493	0.0011214	0.0101957	0.00727587	STAT6/IFNL1/IL6	3
GO:0046488	phosphatidylinositol metabolic process	7/127	233/18493	0.00114472	0.0103546	0.00738925	PTPN11/FGF6/PDGFB/FGF16/FGF8/FGF7/PDGFA	7
GO:0034248	regulation of cellular amide metabolic process	10/127	453/18493	0.00114869	0.0103546	0.00738925	HSPB1/PRKCD/MAPK1/APP/THBS1/PA2G4/IL6/PDK1/CCL5/EIF5A	10
GO:0050769	positive regulation of neurogenesis	10/127	453/18493	0.00114869	0.0103546	0.00738925	BDNF/VEGFC/APP/PRKCI/BCL2/DKK1/CAMK1/IL6/CPNE1/NME1	10
GO:0046824	positive regulation of nucleocytoplasmic transport	4/127	67/18493	0.00116399	0.0104331	0.00744524	PRKCD/MAPK1/CAMK1/HSP90AB1	4
GO:1904589	regulation of protein import	4/127	67/18493	0.00116399	0.0104331	0.00744524	ANGPT1/PRKCD/MAPK1/HSP90AB1	4
GO:0042113	B cell activation	8/127	303/18493	0.00117791	0.010528	0.00751296	STAT6/PRKCD/BCL2/CD40LG/IL6/ICOSLG/MIF/BAD	8
GO:0051881	regulation of mitochondrial membrane potential	4/127	68/18493	0.00123024	0.0109486	0.00781318	SOD1/BCL2/BID/BAD	4
GO:0048873	homeostasis of number of cells within a tissue	3/127	31/18493	0.00123536	0.0109486	0.00781318	PTPN11/BCL2/RAC3	3
GO:1902230	negative regulation of intrinsic apoptotic signaling pathway in response to DNA damage	3/127	31/18493	0.00123536	0.0109486	0.00781318	BCL2/MIF/BID	3
GO:0030323	respiratory tube development	6/127	173/18493	0.00124913	0.0110398	0.00787821	SPARC/MAPK1/FGF8/SFTPD/FGF7/PDGFA	6
GO:0040014	regulation of multicellular organism growth	4/127	69/18493	0.00129908	0.0114492	0.00817042	SOD1/APP/PTPN11/BCL2	4
GO:0035767	endothelial cell chemotaxis	3/127	32/18493	0.00135635	0.0118878	0.00848338	HSPB1/THBS1/FGF16	3
GO:0071353	cellular response to interleukin-4	3/127	32/18493	0.00135635	0.0118878	0.00848338	STAT6/IL2RG/HSP90AB1	3
GO:0007568	aging	8/127	311/18493	0.0013899	0.0121482	0.0086692	SOD1/PRKCD/APP/BCL2/DKK1/PEBP1/MIF/EIF5A	8
GO:0002791	regulation of peptide secretion	10/127	465/18493	0.00139623	0.0121699	0.00868471	ANGPT1/VEGFC/PTPN11/CD40LG/PPIA/GPI/IL6/MIF/CCL5/BAD	10
GO:0007173	epidermal growth factor receptor signaling pathway	5/127	120/18493	0.00143273	0.0124196	0.0088629	AREG/APP/PTPN11/RPS6KA5/EPS15L1	5
GO:0045727	positive regulation of translation	5/127	120/18493	0.00143273	0.0124196	0.0088629	MAPK1/THBS1/IL6/CCL5/EIF5A	5
GO:0071346	cellular response to interferon-gamma	6/127	178/18493	0.00144506	0.0124923	0.00891476	PRKCD/CAMK2A/CDC37/HSP90AB1/CCL5/CD47	6
GO:0046326	positive regulation of glucose import	3/127	33/18493	0.00148455	0.0127293	0.00908389	PRKCI/PTPN11/ARPP19	3
GO:0051443	positive regulation of ubiquitin-protein transferase activity	3/127	33/18493	0.00148455	0.0127293	0.00908389	STUB1/UBE2L3/UBE2N	3
GO:1905521	regulation of macrophage migration	3/127	33/18493	0.00148455	0.0127293	0.00908389	THBS1/MIF/CCL5	3
GO:0045787	positive regulation of cell cycle	9/127	390/18493	0.00149737	0.0128045	0.00913755	APP/PTPN11/ARID3A/PDGFB/PEBP1/FGF8/KIF23/MIF/HSP90AB1	9
GO:0061045	negative regulation of wound healing	4/127	72/18493	0.0015217	0.0129775	0.00926104	PRKCD/THBS1/PDGFB/PDGFA	4
GO:0006644	phospholipid metabolic process	10/127	473/18493	0.00158423	0.0134745	0.00961565	PRKCD/PTPN11/FGF6/PDGFB/FGF16/FGF8/FGF7/PDGFA/PRDX6/CPNE1	10
GO:0007611	learning or memory	7/127	247/18493	0.00160018	0.0135736	0.00968641	BDNF/MDK/MAPK1/APP/VIP/DKK1/GPI	7
GO:0043534	blood vessel endothelial cell migration	6/127	182/18493	0.00161803	0.0136883	0.00976828	HSPB1/ANGPT1/VEGFC/THBS1/PDGFB/MAP2K3	6
GO:0006096	glycolytic process	4/127	74/18493	0.00168408	0.0141713	0.010113	ENO2/GPI/TPI1/ALDOA	4
GO:0010827	regulation of glucose transmembrane transport	4/127	74/18493	0.00168408	0.0141713	0.010113	YES1/PRKCI/PTPN11/ARPP19	4
GO:0034404	nucleobase-containing small molecule biosynthetic process	6/127	184/18493	0.0017102	0.0143465	0.0102379	ENO2/GPI/TPI1/IMPDH1/ALDOA/NME1	6
GO:0046034	ATP metabolic process	7/127	250/18493	0.00171396	0.0143465	0.0102379	ENO2/GPI/TPI1/AK1/BID/ALDOA/BAD	7
GO:0009123	nucleoside monophosphate metabolic process	8/127	322/18493	0.00172984	0.0144412	0.0103055	ENO2/GPI/TPI1/AK1/IMPDH1/BID/ALDOA/BAD	8
GO:0007435	salivary gland morphogenesis	3/127	35/18493	0.00176315	0.0145656	0.0103943	FGF8/FGF7/PDGFA	3
GO:0043243	positive regulation of protein complex disassembly	3/127	35/18493	0.00176315	0.0145656	0.0103943	PDXP/CFL1/EIF5A	3
GO:0043368	positive T cell selection	3/127	35/18493	0.00176315	0.0145656	0.0103943	STAT6/BCL2/IL6	3
GO:0070670	response to interleukin-4	3/127	35/18493	0.00176315	0.0145656	0.0103943	STAT6/IL2RG/HSP90AB1	3
GO:0006757	ATP generation from ADP	4/127	75/18493	0.00176961	0.0145809	0.0104052	ENO2/GPI/TPI1/ALDOA	4
GO:0045471	response to ethanol	5/127	127/18493	0.00183995	0.0150818	0.0107627	SOD1/SPARC/PEBP1/BAD/EEF1B2	5
GO:1903322	positive regulation of protein modification by small protein conjugation or removal	5/127	127/18493	0.00183995	0.0150818	0.0107627	STUB1/ANGPT1/UBE2I/UBE2L3/UBE2N	5
GO:0038093	Fc receptor signaling pathway	6/127	187/18493	0.00185589	0.0151523	0.010813	PRKCD/YES1/MAPK1/MAPK8/HSP90AB1/CD47	6
GO:0051851	modification by host of symbiont morphology or physiology	4/127	76/18493	0.00185812	0.0151523	0.010813	PF4/CFL1/SFTPD/CCL5	4
GO:0035270	endocrine system development	5/127	128/18493	0.00190437	0.0154476	0.0110237	MDK/MAPK1/FGF8/IL6/BAD	5
GO:0042092	type 2 immune response	3/127	36/18493	0.00191386	0.0154476	0.0110237	STAT6/IFNL1/IL6	3
GO:0045070	positive regulation of viral genome replication	3/127	36/18493	0.00191386	0.0154476	0.0110237	PPIA/PPIE/CCL5	3
GO:0051973	positive regulation of telomerase activity	3/127	36/18493	0.00191386	0.0154476	0.0110237	MAPK1/HNRNPA2B1/HSP90AB1	3
GO:0071897	DNA biosynthetic process	6/127	189/18493	0.00195811	0.0157426	0.0112343	RPS27A/MAPK1/PPIA/PDGFB/HNRNPA2B1/HSP90AB1	6
GO:0001818	negative regulation of cytokine production	7/127	256/18493	0.00196036	0.0157426	0.0112343	ANGPT1/THBS1/RPS6KA5/IFNL1/SFTPD/IL6/HSP90AB1	7
GO:0009150	purine ribonucleotide metabolic process	10/127	488/18493	0.0019921	0.015957	0.0113872	ENO2/GPI/TPI1/AK1/PDK1/IMPDH1/BID/ALDOA/BAD/NME1	10
GO:0010918	positive regulation of mitochondrial membrane potential	2/127	10/18493	0.0020311	0.0161467	0.0115226	BID/BAD	2
GO:0014041	regulation of neuron maturation	2/127	10/18493	0.0020311	0.0161467	0.0115226	BCL2/RAC3	2
GO:0043652	engulfment of apoptotic cell	2/127	10/18493	0.0020311	0.0161467	0.0115226	THBS1/RAC3	2
GO:0042866	pyruvate biosynthetic process	4/127	78/18493	0.00204424	0.0162105	0.0115681	ENO2/GPI/TPI1/ALDOA	4
GO:0071276	cellular response to cadmium ion	3/127	37/18493	0.00207236	0.0163923	0.0116979	SOD1/MAPK1/MAPK8	3
GO:0030279	negative regulation of ossification	4/127	79/18493	0.00214197	0.0168868	0.0120508	AREG/KREMEN2/BCL2/DKK1	4
GO:0061564	axon development	10/127	493/18493	0.00214554	0.0168868	0.0120508	S100A6/BDNF/JAM3/MAPK1/APP/PTPN11/BCL2/RPS6KA5/FGF8/HSP90AB1	10
GO:0030278	regulation of ossification	6/127	193/18493	0.0021753	0.0170785	0.0121876	AREG/MAPK1/KREMEN2/BCL2/DKK1/IL6	6
GO:0060541	respiratory system development	6/127	194/18493	0.00223233	0.0174252	0.012435	SPARC/MAPK1/FGF8/SFTPD/FGF7/PDGFA	6
GO:0007431	salivary gland development	3/127	38/18493	0.00223879	0.0174252	0.012435	FGF8/FGF7/PDGFA	3
GO:0032570	response to progesterone	3/127	38/18493	0.00223879	0.0174252	0.012435	THBS1/GPI/BAD	3
GO:0051702	interaction with symbiont	4/127	80/18493	0.00224288	0.0174252	0.012435	PF4/CFL1/SFTPD/CCL5	4
GO:0002429	immune response-activating cell surface receptor signaling pathway	9/127	414/18493	0.00224699	0.0174252	0.012435	PRKCD/YES1/MAPK1/BCL2/RPS6KA5/UBE2N/ICOSLG/HSP90AB1/CD47	9
GO:0035265	organ growth	6/127	195/18493	0.00229048	0.017719	0.0126447	SOD1/PTPN11/BCL2/FGF8/FGF7/ANXA6	6
GO:0061041	regulation of wound healing	5/127	134/18493	0.00232616	0.0179511	0.0128103	PRKCD/THBS1/PDGFB/SELP/PDGFA	5
GO:0052548	regulation of endopeptidase activity	9/127	417/18493	0.00235865	0.0181576	0.0129576	TIMP3/APP/THBS1/GPI/PEBP1/SPOCK2/BID/BAD/PSME1	9
GO:0002433	immune response-regulating cell surface receptor signaling pathway involved in phagocytosis	5/127	135/18493	0.00240256	0.018406	0.0131349	PRKCD/YES1/MAPK1/HSP90AB1/CD47	5
GO:0038096	Fc-gamma receptor signaling pathway involved in phagocytosis	5/127	135/18493	0.00240256	0.018406	0.0131349	PRKCD/YES1/MAPK1/HSP90AB1/CD47	5
GO:1902229	regulation of intrinsic apoptotic signaling pathway in response to DNA damage	3/127	39/18493	0.00241328	0.0184435	0.0131617	BCL2/MIF/BID	3
GO:0007178	transmembrane receptor protein serine/threonine kinase signaling pathway	8/127	340/18493	0.002425	0.0184884	0.0131937	STUB1/RPS27A/CFC1/THBS1/DKK1/FST/FGF8/HSP90AB1	8
GO:0042063	gliogenesis	7/127	266/18493	0.00243117	0.0184909	0.0131955	SOD1/AREG/MAPK1/APP/PRKCI/PTPN11/IL6	7
GO:0014031	mesenchymal cell development	4/127	82/18493	0.00245443	0.0185768	0.0132568	MAPK1/BCL2/CFL1/ANXA6	4
GO:0006183	GTP biosynthetic process	2/127	11/18493	0.00247131	0.0185768	0.0132568	IMPDH1/NME1	2
GO:0042535	positive regulation of tumor necrosis factor biosynthetic process	2/127	11/18493	0.00247131	0.0185768	0.0132568	HSPB1/THBS1	2
GO:0051024	positive regulation of immunoglobulin secretion	2/127	11/18493	0.00247131	0.0185768	0.0132568	GPI/IL6	2
GO:0034341	response to interferon-gamma	6/127	198/18493	0.00247181	0.0185768	0.0132568	PRKCD/CAMK2A/CDC37/HSP90AB1/CCL5/CD47	6
GO:0006909	phagocytosis	8/127	342/18493	0.00251409	0.0188497	0.0134515	PRKCD/YES1/MAPK1/THBS1/SFTPD/RAC3/HSP90AB1/CD47	8
GO:0032386	regulation of intracellular transport	9/127	422/18493	0.00255454	0.0191077	0.0136357	ANGPT1/PRKCD/MAPK1/CAMK2A/PTPN11/CAMK1/UBE2L3/NAPA/HSP90AB1	9
GO:0014910	regulation of smooth muscle cell migration	4/127	83/18493	0.00256519	0.0191421	0.0136602	BCL2/PDGFB/PDGFA/CCL5	4
GO:0010828	positive regulation of glucose transmembrane transport	3/127	40/18493	0.00259597	0.0193263	0.0137916	PRKCI/PTPN11/ARPP19	3
GO:0038094	Fc-gamma receptor signaling pathway	5/127	138/18493	0.00264271	0.019628	0.014007	PRKCD/YES1/MAPK1/HSP90AB1/CD47	5
GO:1903035	negative regulation of response to wounding	4/127	84/18493	0.00267933	0.0198534	0.0141678	PRKCD/THBS1/PDGFB/PDGFA	4
GO:0002931	response to ischemia	3/127	41/18493	0.00278699	0.0205549	0.0146684	STUB1/CAMK2A/BCL2	3
GO:0033574	response to testosterone	3/127	41/18493	0.00278699	0.0205549	0.0146684	GPI/BAD/NME1	3
GO:0002431	Fc receptor mediated stimulatory signaling pathway	5/127	140/18493	0.00281219	0.0206445	0.0147323	PRKCD/YES1/MAPK1/HSP90AB1/CD47	5
GO:0042737	drug catabolic process	5/127	140/18493	0.00281219	0.0206445	0.0147323	CYP3A4/PRDX1/NAGK/PDXP/PRDX6	5
GO:0008643	carbohydrate transport	5/127	141/18493	0.00289982	0.0212385	0.0151562	PPBP/YES1/PRKCI/PTPN11/ARPP19	5
GO:0048524	positive regulation of viral process	4/127	86/18493	0.00291797	0.0213221	0.0152159	PPIA/CFL1/PPIE/CCL5	4
GO:0033160	positive regulation of protein import into nucleus, translocation	2/127	12/18493	0.00295228	0.0213753	0.0152538	MAPK1/HSP90AB1	2
GO:0035791	platelet-derived growth factor receptor-beta signaling pathway	2/127	12/18493	0.00295228	0.0213753	0.0152538	PDGFB/PDGFA	2
GO:0044650	adhesion of symbiont to host cell	2/127	12/18493	0.00295228	0.0213753	0.0152538	SFTPD/HSP90AB1	2
GO:0097284	hepatocyte apoptotic process	2/127	12/18493	0.00295228	0.0213753	0.0152538	KRT18/BID	2
GO:0010799	regulation of peptidyl-threonine phosphorylation	3/127	42/18493	0.00298645	0.0214753	0.0153252	MAPK1/APP/WNK3	3
GO:0042307	positive regulation of protein import into nucleus	3/127	42/18493	0.00298645	0.0214753	0.0153252	PRKCD/MAPK1/HSP90AB1	3
GO:0042551	neuron maturation	3/127	42/18493	0.00298645	0.0214753	0.0153252	APP/BCL2/RAC3	3
GO:0061097	regulation of protein tyrosine kinase activity	4/127	87/18493	0.00304257	0.0218292	0.0155778	BDNF/APP/PDGFB/CCL5	4
GO:0071241	cellular response to inorganic substance	6/127	207/18493	0.00308095	0.0220546	0.0157386	SOD1/MAPK1/APP/MAPK8/CPNE1/BAD	6
GO:0051188	cofactor biosynthetic process	7/127	279/18493	0.00316839	0.0225715	0.0161075	ENO2/SOD1/AKR1A1/GPI/TPI1/PDK1/ALDOA	7
GO:0001776	leukocyte homeostasis	4/127	88/18493	0.00317076	0.0225715	0.0161075	JAM3/BCL2/IL6/MIF	4
GO:0050871	positive regulation of B cell activation	5/127	144/18493	0.00317457	0.0225715	0.0161075	STAT6/BCL2/IL6/MIF/BAD	5
GO:0014009	glial cell proliferation	3/127	43/18493	0.00319448	0.0226622	0.0161722	AREG/PRKCI/IL6	3
GO:0002683	negative regulation of immune system process	9/127	437/18493	0.00322088	0.0227984	0.0162694	STAT6/PF4/ANGPT1/THBS1/IFNL1/SFTPD/MIF/NME1/CD47	9
GO:0001656	metanephros development	4/127	89/18493	0.00330258	0.0232519	0.016593	BCL2/PDGFB/FGF8/PDGFA	4
GO:0043583	ear development	6/127	210/18493	0.003307	0.0232519	0.016593	SOD1/SPARC/MAPK1/PTPN11/BCL2/FGF8	6
GO:0048762	mesenchymal cell differentiation	6/127	210/18493	0.003307	0.0232519	0.016593	MAPK1/BCL2/CFL1/FGF8/HNRNPAB/ANXA6	6
GO:0002697	regulation of immune effector process	9/127	439/18493	0.00331922	0.0232861	0.0166174	STAT6/ULBP3/ANGPT1/CD40LG/GPI/IFNL1/IL6/MIF/CD47	9
GO:0090287	regulation of cellular response to growth factor stimulus	7/127	282/18493	0.0033605	0.0234711	0.0167495	STUB1/RPS27A/VEGFC/THBS1/DKK1/FGF16/HSP90AB1	7
GO:0002262	myeloid cell homeostasis	5/127	146/18493	0.00336786	0.0234711	0.0167495	SOD1/JAM3/PRDX1/GPI/IL6	5
GO:0051592	response to calcium ion	5/127	146/18493	0.00336786	0.0234711	0.0167495	SPARC/THBS1/PEBP1/CPNE1/BAD	5
GO:0002639	positive regulation of immunoglobulin production	3/127	44/18493	0.00341118	0.0235968	0.0168392	STAT6/GPI/IL6	3
GO:0033628	regulation of cell adhesion mediated by integrin	3/127	44/18493	0.00341118	0.0235968	0.0168392	PTPN11/RAC3/CCL5	3
GO:1904591	positive regulation of protein import	3/127	44/18493	0.00341118	0.0235968	0.0168392	PRKCD/MAPK1/HSP90AB1	3
GO:0014909	smooth muscle cell migration	4/127	90/18493	0.0034381	0.0235968	0.0168392	BCL2/PDGFB/PDGFA/CCL5	4
GO:0045069	regulation of viral genome replication	4/127	90/18493	0.0034381	0.0235968	0.0168392	BCL2/PPIA/PPIE/CCL5	4
GO:0048145	regulation of fibroblast proliferation	4/127	90/18493	0.0034381	0.0235968	0.0168392	S100A6/PDGFB/PDGFA/MIF	4
GO:0060333	interferon-gamma-mediated signaling pathway	4/127	90/18493	0.0034381	0.0235968	0.0168392	PRKCD/CAMK2A/CDC37/HSP90AB1	4
GO:0030836	positive regulation of actin filament depolymerization	2/127	13/18493	0.00347341	0.0237362	0.0169387	PDXP/CFL1	2
GO:1903726	negative regulation of phospholipid metabolic process	2/127	13/18493	0.00347341	0.0237362	0.0169387	PDGFB/PDGFA	2
GO:0007254	JNK cascade	6/127	213/18493	0.00354521	0.0241747	0.0172515	RPS27A/APP/CD40LG/DKK1/MAPK8/UBE2N	6
GO:0050890	cognition	7/127	285/18493	0.0035614	0.0241853	0.0172591	BDNF/MDK/MAPK1/APP/VIP/DKK1/GPI	7
GO:0002702	positive regulation of production of molecular mediator of immune response	4/127	91/18493	0.00357735	0.0241853	0.0172591	STAT6/GPI/IL6/MIF	4
GO:0042100	B cell proliferation	4/127	91/18493	0.00357735	0.0241853	0.0172591	PRKCD/BCL2/CD40LG/MIF	4
GO:0048144	fibroblast proliferation	4/127	91/18493	0.00357735	0.0241853	0.0172591	S100A6/PDGFB/PDGFA/MIF	4
GO:0014911	positive regulation of smooth muscle cell migration	3/127	45/18493	0.00363669	0.0244299	0.0174337	BCL2/PDGFB/CCL5	3
GO:0048538	thymus development	3/127	45/18493	0.00363669	0.0244299	0.0174337	SOD1/MAPK1/BCL2	3
GO:1900034	regulation of cellular response to heat	3/127	45/18493	0.00363669	0.0244299	0.0174337	MAPK1/DNAJB1/HSP90AB1	3
GO:0007409	axonogenesis	9/127	449/18493	0.00384704	0.0257882	0.018403	S100A6/BDNF/MAPK1/APP/PTPN11/BCL2/RPS6KA5/FGF8/HSP90AB1	9
GO:0030219	megakaryocyte differentiation	4/127	93/18493	0.00386725	0.0258399	0.0184399	PF4/PTPN11/THBS1/THPO	4
GO:0031952	regulation of protein autophosphorylation	3/127	46/18493	0.00387109	0.0258399	0.0184399	VEGFC/PDGFB/PDGFA	3
GO:0009108	coenzyme biosynthetic process	6/127	217/18493	0.0038824	0.0258609	0.0184549	ENO2/AKR1A1/GPI/TPI1/PDK1/ALDOA	6
GO:0043254	regulation of protein complex assembly	9/127	451/18493	0.0039601	0.0263177	0.0187808	STUB1/PRKCD/PTPN11/DKK1/SELP/NAPA/MMP1/RAC3/BID	9
GO:0016999	antibiotic metabolic process	5/127	152/18493	0.00399853	0.0263177	0.0187808	SOD1/MDH1/PRDX1/NAGK/PRDX6	5
GO:1905952	regulation of lipid localization	5/127	152/18493	0.00399853	0.0263177	0.0187808	PRKCD/PTPN11/THBS1/IL6/MIF	5
GO:0032092	positive regulation of protein binding	4/127	94/18493	0.00401799	0.0263177	0.0187808	BDNF/APP/EPB41/HSP90AB1	4
GO:0002829	negative regulation of type 2 immune response	2/127	14/18493	0.00403416	0.0263177	0.0187808	STAT6/IFNL1	2
GO:0010759	positive regulation of macrophage chemotaxis	2/127	14/18493	0.00403416	0.0263177	0.0187808	THBS1/CCL5	2
GO:0034349	glial cell apoptotic process	2/127	14/18493	0.00403416	0.0263177	0.0187808	PRKCD/PRKCI	2
GO:0072216	positive regulation of metanephros development	2/127	14/18493	0.00403416	0.0263177	0.0187808	PDGFB/PDGFA	2
GO:0150078	positive regulation of neuroinflammatory response	2/127	14/18493	0.00403416	0.0263177	0.0187808	APP/IL6	2
GO:1901070	guanosine-containing compound biosynthetic process	2/127	14/18493	0.00403416	0.0263177	0.0187808	IMPDH1/NME1	2
GO:0042129	regulation of T cell proliferation	5/127	153/18493	0.00411131	0.0266768	0.0190371	CD40LG/SFTPD/IL6/ICOSLG/CCL5	5
GO:0032613	interleukin-10 production	3/127	47/18493	0.0041145	0.0266768	0.0190371	PRKCD/CD40LG/CD47	3
GO:0035094	response to nicotine	3/127	47/18493	0.0041145	0.0266768	0.0190371	MAPK1/BCL2/BAD	3
GO:0043271	negative regulation of ion transport	5/127	154/18493	0.00422635	0.0273459	0.0195146	BCL2/THBS1/VIP/WNK3/YWHAQ	5
GO:1903320	regulation of protein modification by small protein conjugation or removal	6/127	221/18493	0.00424285	0.0273476	0.0195158	STUB1/ANGPT1/UBE2I/UBE2L3/UBE2N/HSP90AB1	6
GO:0042692	muscle cell differentiation	8/127	373/18493	0.00425253	0.0273476	0.0195158	BDNF/BCL2/DKK1/CAMK1/PDGFB/MAPK12/EIF5A/CSRP3	8
GO:1903532	positive regulation of secretion by cell	8/127	373/18493	0.00425253	0.0273476	0.0195158	VEGFC/PTPN11/VIP/PPIA/GPI/IL6/MIF/BAD	8
GO:2001243	negative regulation of intrinsic apoptotic signaling pathway	4/127	96/18493	0.00433132	0.0277759	0.0198215	HSPB1/BCL2/MIF/BID	4
GO:2001234	negative regulation of apoptotic signaling pathway	6/127	222/18493	0.0043367	0.0277759	0.0198215	HSPB1/PF4/BCL2/THBS1/MIF/BID	6
GO:0045058	T cell selection	3/127	48/18493	0.00436702	0.0278574	0.0198796	STAT6/BCL2/IL6	3
GO:0051972	regulation of telomerase activity	3/127	48/18493	0.00436702	0.0278574	0.0198796	MAPK1/HNRNPA2B1/HSP90AB1	3
GO:0046486	glycerolipid metabolic process	9/127	459/18493	0.00443868	0.0282575	0.0201651	PTPN11/FGF6/PDGFB/FGF16/FGF8/FGF7/PDGFA/PRDX6/CPNE1	9
GO:0042102	positive regulation of T cell proliferation	4/127	97/18493	0.004494	0.0285522	0.0203754	CD40LG/IL6/ICOSLG/CCL5	4
GO:0045931	positive regulation of mitotic cell cycle	5/127	157/18493	0.00458525	0.0290333	0.0207188	APP/PTPN11/PDGFB/PEBP1/FGF8	5
GO:0035272	exocrine system development	3/127	49/18493	0.00462875	0.0290333	0.0207188	FGF8/FGF7/PDGFA	3
GO:0060324	face development	3/127	49/18493	0.00462875	0.0290333	0.0207188	MAPK1/PTPN11/DKK1	3
GO:0010752	regulation of cGMP-mediated signaling	2/127	15/18493	0.00463395	0.0290333	0.0207188	THBS1/PDE11A	2
GO:0044406	adhesion of symbiont to host	2/127	15/18493	0.00463395	0.0290333	0.0207188	SFTPD/HSP90AB1	2
GO:0045838	positive regulation of membrane potential	2/127	15/18493	0.00463395	0.0290333	0.0207188	BID/BAD	2
GO:2001028	positive regulation of endothelial cell chemotaxis	2/127	15/18493	0.00463395	0.0290333	0.0207188	HSPB1/FGF16	2
GO:0048661	positive regulation of smooth muscle cell proliferation	4/127	98/18493	0.00466074	0.0291434	0.0207974	THBS1/PDGFB/IL6/CCL5	4
GO:0001906	cell killing	5/127	158/18493	0.00470957	0.0293328	0.0209325	PF4/ULBP3/PRDX1/HSP90AB1/BAD	5
GO:0090316	positive regulation of intracellular protein transport	5/127	158/18493	0.00470957	0.0293328	0.0209325	PRKCD/MAPK1/CAMK1/UBE2L3/HSP90AB1	5
GO:0060560	developmental growth involved in morphogenesis	6/127	227/18493	0.00482916	0.0300186	0.0214219	BDNF/AREG/APP/FLRT1/CPNE1/HSP90AB1	6
GO:0032655	regulation of interleukin-12 production	3/127	50/18493	0.00489978	0.0303384	0.0216501	THBS1/CD40LG/CD47	3
GO:0060425	lung morphogenesis	3/127	50/18493	0.00489978	0.0303384	0.0216501	MAPK1/FGF8/FGF7	3
GO:0071456	cellular response to hypoxia	5/127	160/18493	0.00496536	0.0305666	0.0218129	STUB1/RPS27A/BCL2/PDK1/BAD	5
GO:1903034	regulation of response to wounding	5/127	160/18493	0.00496536	0.0305666	0.0218129	PRKCD/THBS1/PDGFB/SELP/PDGFA	5
GO:0010506	regulation of autophagy	7/127	303/18493	0.00496562	0.0305666	0.0218129	HSPB1/PAFAH1B2/BCL2/MAPK8/CDC37/DAPK2/BAD	7
GO:0050808	synapse organization	8/127	384/18493	0.00505325	0.0310456	0.0221548	BDNF/SPARC/APP/DKK1/CAMK1/CFL1/FLRT1/SPOCK2	8
GO:0035821	modification of morphology or physiology of other organism	5/127	161/18493	0.00509689	0.031253	0.0223028	PF4/CFL1/SFTPD/CCL5/BAD	5
GO:0045840	positive regulation of mitotic nuclear division	3/127	51/18493	0.0051802	0.0317025	0.0226235	PDGFB/PEBP1/FGF8	3
GO:0048871	multicellular organismal homeostasis	9/127	471/18493	0.00524005	0.0318347	0.0227179	STAT6/HSPB1/SOD1/PTPN11/BCL2/PRDX1/SFTPD/IL6/RAC3	9
GO:0001780	neutrophil homeostasis	2/127	16/18493	0.00527224	0.0318347	0.0227179	JAM3/IL6	2
GO:0002295	T-helper cell lineage commitment	2/127	16/18493	0.00527224	0.0318347	0.0227179	STAT6/IL6	2
GO:0032930	positive regulation of superoxide anion generation	2/127	16/18493	0.00527224	0.0318347	0.0227179	SOD1/PRKCD	2
GO:0033158	regulation of protein import into nucleus, translocation	2/127	16/18493	0.00527224	0.0318347	0.0227179	MAPK1/HSP90AB1	2
GO:0051883	killing of cells in other organism involved in symbiotic interaction	2/127	16/18493	0.00527224	0.0318347	0.0227179	PF4/BAD	2
GO:1902166	negative regulation of intrinsic apoptotic signaling pathway in response to DNA damage by p53 class mediator	2/127	16/18493	0.00527224	0.0318347	0.0227179	BCL2/MIF	2
GO:0008630	intrinsic apoptotic signaling pathway in response to DNA damage	4/127	102/18493	0.00536933	0.0323592	0.0230922	BCL2/MIF/BID/BAD	4
GO:0002090	regulation of receptor internalization	3/127	52/18493	0.00547011	0.0327792	0.0233919	ANGPT1/DKK1/LRPAP1	3
GO:0043030	regulation of macrophage activation	3/127	52/18493	0.00547011	0.0327792	0.0233919	APP/THBS1/MIF	3
GO:0051055	negative regulation of lipid biosynthetic process	3/127	52/18493	0.00547011	0.0327792	0.0233919	SOD1/PDGFB/PDGFA	3
GO:0045089	positive regulation of innate immune response	7/127	309/18493	0.00551575	0.0329902	0.0235425	ULBP3/RPS27A/PRKCD/RPS6KA5/UBE2N/SFTPD/CCL5	7
GO:0014812	muscle cell migration	4/127	103/18493	0.0055571	0.0331749	0.0236743	BCL2/PDGFB/PDGFA/CCL5	4
GO:0030217	T cell differentiation	6/127	234/18493	0.00558625	0.033286	0.0237536	STAT6/SOD1/BCL2/IFNL1/IL6/BAD	6
GO:0071356	cellular response to tumor necrosis factor	6/127	235/18493	0.0057011	0.0338429	0.024151	COMMD7/MAPK1/CD40LG/CPNE1/KRT18/CCL5	6
GO:0090092	regulation of transmembrane receptor protein serine/threonine kinase signaling pathway	6/127	235/18493	0.0057011	0.0338429	0.024151	STUB1/RPS27A/THBS1/DKK1/FST/HSP90AB1	6
GO:2000278	regulation of DNA biosynthetic process	4/127	104/18493	0.00574922	0.0340646	0.0243092	MAPK1/PDGFB/HNRNPA2B1/HSP90AB1	4
GO:0033002	muscle cell proliferation	6/127	236/18493	0.00581768	0.0344058	0.0245527	ANGPT1/THBS1/VIP/PDGFB/IL6/CCL5	6
GO:0043373	CD4-positive, alpha-beta T cell lineage commitment	2/127	17/18493	0.00594848	0.0349184	0.0249184	STAT6/IL6	2
GO:0070102	interleukin-6-mediated signaling pathway	2/127	17/18493	0.00594848	0.0349184	0.0249184	PTPN11/IL6	2
GO:1902043	positive regulation of extrinsic apoptotic signaling pathway via death domain receptors	2/127	17/18493	0.00594848	0.0349184	0.0249184	TIMP3/THBS1	2
GO:1905523	positive regulation of macrophage migration	2/127	17/18493	0.00594848	0.0349184	0.0249184	THBS1/CCL5	2
GO:0001666	response to hypoxia	7/127	314/18493	0.00600816	0.0352033	0.0251218	STUB1/RPS27A/VEGFC/BCL2/THBS1/PDK1/BAD	7
GO:0043949	regulation of cAMP-mediated signaling	3/127	54/18493	0.00607872	0.0354068	0.025267	PF4/PEBP1/PDE11A	3
GO:0051438	regulation of ubiquitin-protein transferase activity	3/127	54/18493	0.00607872	0.0354068	0.025267	STUB1/UBE2L3/UBE2N	3
GO:0061098	positive regulation of protein tyrosine kinase activity	3/127	54/18493	0.00607872	0.0354068	0.025267	BDNF/PDGFB/CCL5	3
GO:0048660	regulation of smooth muscle cell proliferation	5/127	168/18493	0.00608764	0.0354068	0.025267	THBS1/VIP/PDGFB/IL6/CCL5	5
GO:0009615	response to virus	7/127	315/18493	0.00611046	0.0354743	0.0253152	HSPB1/BCL2/CFL1/IFNL1/IL6/CCL5/BAD	7
GO:0007015	actin filament organization	8/127	397/18493	0.0061434	0.035489	0.0253257	PRKCD/PRKCI/BCL2/PDXP/CFL1/RAC3/ALDOA/CD47	8
GO:0019359	nicotinamide nucleotide biosynthetic process	4/127	106/18493	0.00614664	0.035489	0.0253257	ENO2/GPI/TPI1/ALDOA	4
GO:0019363	pyridine nucleotide biosynthetic process	4/127	106/18493	0.00614664	0.035489	0.0253257	ENO2/GPI/TPI1/ALDOA	4
GO:0006986	response to unfolded protein	5/127	169/18493	0.00623947	0.035894	0.0256147	STUB1/HSPB1/THBS1/DNAJB1/HSP90AB1	5
GO:0021543	pallium development	5/127	169/18493	0.00623947	0.035894	0.0256147	MDK/PEBP1/FGF8/BAD/NME1	5
GO:0036294	cellular response to decreased oxygen levels	5/127	170/18493	0.00639394	0.0366039	0.0261213	STUB1/RPS27A/BCL2/PDK1/BAD	5
GO:0048659	smooth muscle cell proliferation	5/127	170/18493	0.00639394	0.0366039	0.0261213	THBS1/VIP/PDGFB/IL6/CCL5	5
GO:0046324	regulation of glucose import	3/127	55/18493	0.00639758	0.0366039	0.0261213	PRKCI/PTPN11/ARPP19	3
GO:0007050	cell cycle arrest	6/127	241/18493	0.00642685	0.0367049	0.0261934	THBS1/ARID3A/PA2G4/MAPK12/MIF/HSP90AB1	6
GO:0006417	regulation of translation	8/127	402/18493	0.00660726	0.0374404	0.0267182	HSPB1/MAPK1/APP/THBS1/PA2G4/IL6/CCL5/EIF5A	8
GO:0002544	chronic inflammatory response	2/127	18/18493	0.00666212	0.0374404	0.0267182	THBS1/CCL5	2
GO:0010663	positive regulation of striated muscle cell apoptotic process	2/127	18/18493	0.00666212	0.0374404	0.0267182	CAMK2A/EIF5A	2
GO:0010666	positive regulation of cardiac muscle cell apoptotic process	2/127	18/18493	0.00666212	0.0374404	0.0267182	CAMK2A/EIF5A	2
GO:0051818	disruption of cells of other organism involved in symbiotic interaction	2/127	18/18493	0.00666212	0.0374404	0.0267182	PF4/BAD	2
GO:0060252	positive regulation of glial cell proliferation	2/127	18/18493	0.00666212	0.0374404	0.0267182	PRKCI/IL6	2
GO:0071071	regulation of phospholipid biosynthetic process	2/127	18/18493	0.00666212	0.0374404	0.0267182	PDGFB/PDGFA	2
GO:0071318	cellular response to ATP	2/127	18/18493	0.00666212	0.0374404	0.0267182	SOD1/PDXP	2
GO:1902165	regulation of intrinsic apoptotic signaling pathway in response to DNA damage by p53 class mediator	2/127	18/18493	0.00666212	0.0374404	0.0267182	BCL2/MIF	2
GO:0031663	lipopolysaccharide-mediated signaling pathway	3/127	56/18493	0.00672625	0.037667	0.0268799	MAPK1/MIF/CCL5	3
GO:0048008	platelet-derived growth factor receptor signaling pathway	3/127	56/18493	0.00672625	0.037667	0.0268799	PTPN11/PDGFB/PDGFA	3
GO:0031398	positive regulation of protein ubiquitination	4/127	109/18493	0.00677639	0.0378139	0.0269848	STUB1/ANGPT1/UBE2L3/UBE2N	4
GO:0072525	pyridine-containing compound biosynthetic process	4/127	109/18493	0.00677639	0.0378139	0.0269848	ENO2/GPI/TPI1/ALDOA	4
GO:0051047	positive regulation of secretion	8/127	404/18493	0.00680008	0.0378793	0.0270314	VEGFC/PTPN11/VIP/PPIA/GPI/IL6/MIF/BAD	8
GO:0008015	blood circulation	9/127	492/18493	0.0069085	0.0384156	0.0274142	SOD1/ANGPT1/YES1/VEGFC/VIP/PDGFB/PEBP1/MAP2K3/CSRP3	9
GO:0017001	antibiotic catabolic process	3/127	57/18493	0.0070648	0.0391471	0.0279362	PRDX1/NAGK/PRDX6	3
GO:0042743	hydrogen peroxide metabolic process	3/127	57/18493	0.0070648	0.0391471	0.0279362	SOD1/PRDX1/PRDX6	3
GO:0050714	positive regulation of protein secretion	6/127	246/18493	0.00708121	0.0391695	0.0279521	VEGFC/PPIA/GPI/IL6/MIF/BAD	6
GO:0051051	negative regulation of transport	9/127	495/18493	0.00717682	0.0396291	0.0282801	ANGPT1/PTPN11/BCL2/THBS1/VIP/LRPAP1/WNK3/CD47/YWHAQ	9
GO:0036293	response to decreased oxygen levels	7/127	325/18493	0.00720656	0.0396564	0.0282996	STUB1/RPS27A/VEGFC/BCL2/THBS1/PDK1/BAD	7
GO:0001936	regulation of endothelial cell proliferation	5/127	175/18493	0.00720683	0.0396564	0.0282996	SPARC/VEGFC/THBS1/VIP/PDGFB	5
GO:0035994	response to muscle stretch	2/127	19/18493	0.00741263	0.0405107	0.0289092	GPI/CSRP3	2
GO:1901881	positive regulation of protein depolymerization	2/127	19/18493	0.00741263	0.0405107	0.0289092	PDXP/CFL1	2
GO:0001836	release of cytochrome c from mitochondria	3/127	58/18493	0.0074133	0.0405107	0.0289092	BCL2/BID/BAD	3
GO:1905953	negative regulation of lipid localization	3/127	58/18493	0.0074133	0.0405107	0.0289092	PTPN11/THBS1/IL6	3
GO:0051149	positive regulation of muscle cell differentiation	4/127	112/18493	0.00744749	0.0406273	0.0289925	BCL2/CAMK1/MAPK12/EIF5A	4
GO:0050792	regulation of viral process	5/127	177/18493	0.00755132	0.0411113	0.0293379	BCL2/PPIA/CFL1/PPIE/CCL5	5
GO:0071496	cellular response to external stimulus	7/127	328/18493	0.00756219	0.0411113	0.0293379	SOD1/MAPK1/PTPN11/BCL2/MAPK8/PDXP/BAD	7
GO:0046394	carboxylic acid biosynthetic process	8/127	412/18493	0.00761433	0.0413237	0.0294895	ENO2/CYP3A4/PDGFB/AKR1A1/GPI/TPI1/MIF/ALDOA	8
GO:0010951	negative regulation of endopeptidase activity	6/127	250/18493	0.00763847	0.0413307	0.0294944	TIMP3/APP/THBS1/GPI/PEBP1/SPOCK2	6
GO:0003013	circulatory system process	9/127	500/18493	0.00764173	0.0413307	0.0294944	SOD1/ANGPT1/YES1/VEGFC/VIP/PDGFB/PEBP1/MAP2K3/CSRP3	9
GO:0007569	cell aging	4/127	113/18493	0.00768056	0.0414698	0.0295937	SOD1/PRKCD/BCL2/MIF	4
GO:0016053	organic acid biosynthetic process	8/127	413/18493	0.00772107	0.0415829	0.0296744	ENO2/CYP3A4/PDGFB/AKR1A1/GPI/TPI1/MIF/ALDOA	8
GO:0042098	T cell proliferation	5/127	178/18493	0.0077278	0.0415829	0.0296744	CD40LG/SFTPD/IL6/ICOSLG/CCL5	5
GO:0032956	regulation of actin cytoskeleton organization	7/127	331/18493	0.00793068	0.0426021	0.0304018	PRKCD/JAM3/PDXP/CFL1/PDGFA/RAC3/CD47	7
GO:0001101	response to acid chemical	7/127	332/18493	0.00805641	0.0432042	0.0308314	YES1/SPARC/DKK1/PDGFB/CFL1/BAD/NME1	7
GO:0006611	protein export from nucleus	5/127	180/18493	0.00808935	0.0432385	0.0308559	PTPN11/CAMK1/PA2G4/HNRNPA2B1/EIF5A	5
GO:0032835	glomerulus development	3/127	60/18493	0.00814041	0.0432385	0.0308559	ANGPT1/BCL2/PDGFB	3
GO:1903902	positive regulation of viral life cycle	3/127	60/18493	0.00814041	0.0432385	0.0308559	PPIA/PPIE/CCL5	3
GO:0030220	platelet formation	2/127	20/18493	0.00819947	0.0432385	0.0308559	PTPN11/CLEC1B	2
GO:0032928	regulation of superoxide anion generation	2/127	20/18493	0.00819947	0.0432385	0.0308559	SOD1/PRKCD	2
GO:0033630	positive regulation of cell adhesion mediated by integrin	2/127	20/18493	0.00819947	0.0432385	0.0308559	RAC3/CCL5	2
GO:0042533	tumor necrosis factor biosynthetic process	2/127	20/18493	0.00819947	0.0432385	0.0308559	HSPB1/THBS1	2
GO:0042534	regulation of tumor necrosis factor biosynthetic process	2/127	20/18493	0.00819947	0.0432385	0.0308559	HSPB1/THBS1	2
GO:0046716	muscle cell cellular homeostasis	2/127	20/18493	0.00819947	0.0432385	0.0308559	SOD1/ALDOA	2
GO:0051131	chaperone-mediated protein complex assembly	2/127	20/18493	0.00819947	0.0432385	0.0308559	STUB1/HSP90AB1	2
GO:0051099	positive regulation of binding	5/127	181/18493	0.00827446	0.0435614	0.0310863	BDNF/APP/EPB41/HSP90AB1/NME1	5
GO:0006754	ATP biosynthetic process	4/127	116/18493	0.00840847	0.0441201	0.031485	ENO2/GPI/TPI1/ALDOA	4
GO:0051928	positive regulation of calcium ion transport	4/127	116/18493	0.00840847	0.0441201	0.031485	CAMK2A/PDGFB/CCL5/WNK3	4
GO:0061138	morphogenesis of a branching epithelium	5/127	182/18493	0.0084625	0.04433	0.0316348	AREG/BCL2/FGF8/FGF7/PDGFA	5
GO:0050864	regulation of B cell activation	5/127	183/18493	0.00865348	0.0451424	0.0322145	STAT6/BCL2/IL6/MIF/BAD	5
GO:0017015	regulation of transforming growth factor beta receptor signaling pathway	4/127	117/18493	0.00866079	0.0451424	0.0322145	STUB1/RPS27A/THBS1/HSP90AB1	4
GO:0019079	viral genome replication	4/127	117/18493	0.00866079	0.0451424	0.0322145	BCL2/PPIA/PPIE/CCL5	4
GO:0000209	protein polyubiquitination	6/127	257/18493	0.0086889	0.0451424	0.0322145	STUB1/RPS27A/BCL2/UBE2L3/SKP1/UBE2N	6
GO:0034612	response to tumor necrosis factor	6/127	257/18493	0.0086889	0.0451424	0.0322145	COMMD7/MAPK1/CD40LG/CPNE1/KRT18/CCL5	6
GO:0007249	I-kappaB kinase/NF-kappaB signaling	6/127	258/18493	0.00884701	0.0457406	0.0326414	HSPB1/ANGPT1/RPS27A/UBE2I/UBE2N/CPNE1	6
GO:0050866	negative regulation of cell activation	5/127	184/18493	0.00884742	0.0457406	0.0326414	PRKCD/PDGFB/IFNL1/SFTPD/PDGFA	5
GO:0071248	cellular response to metal ion	5/127	184/18493	0.00884742	0.0457406	0.0326414	SOD1/MAPK1/APP/MAPK8/CPNE1	5
GO:0048645	animal organ formation	3/127	62/18493	0.00890811	0.0458062	0.0326882	MAPK1/DKK1/FGF8	3
GO:0051148	negative regulation of muscle cell differentiation	3/127	62/18493	0.00890811	0.0458062	0.0326882	BDNF/DKK1/PDGFB	3
GO:0019730	antimicrobial humoral response	4/127	118/18493	0.00891802	0.0458062	0.0326882	PF4/PPBP/CXCL1/SFTPD	4
GO:0043488	regulation of mRNA stability	4/127	118/18493	0.00891802	0.0458062	0.0326882	HSPB1/RPS27A/PRKCD/VIP	4
GO:0007411	axon guidance	6/127	259/18493	0.00900718	0.0460419	0.0328564	BDNF/MAPK1/APP/PTPN11/RPS6KA5/FGF8	6
GO:0019682	glyceraldehyde-3-phosphate metabolic process	2/127	21/18493	0.00902212	0.0460419	0.0328564	TKT/TPI1	2
GO:0036344	platelet morphogenesis	2/127	21/18493	0.00902212	0.0460419	0.0328564	PTPN11/CLEC1B	2
GO:0048245	eosinophil chemotaxis	2/127	21/18493	0.00902212	0.0460419	0.0328564	DAPK2/CCL5	2
GO:0043270	positive regulation of ion transport	6/127	260/18493	0.00916941	0.0465483	0.0332178	PRKCD/CAMK2A/PDGFB/MIF/CCL5/WNK3	6
GO:0097485	neuron projection guidance	6/127	260/18493	0.00916941	0.0465483	0.0332178	BDNF/MAPK1/APP/PTPN11/RPS6KA5/FGF8	6
GO:0033209	tumor necrosis factor-mediated signaling pathway	4/127	119/18493	0.0091802	0.0465483	0.0332178	COMMD7/CD40LG/CPNE1/KRT18	4
GO:1903844	regulation of cellular response to transforming growth factor beta stimulus	4/127	119/18493	0.0091802	0.0465483	0.0332178	STUB1/RPS27A/THBS1/HSP90AB1	4
GO:0008088	axo-dendritic transport	3/127	63/18493	0.00930732	0.0469671	0.0335167	HSPB1/SOD1/APP	3
GO:0046323	glucose import	3/127	63/18493	0.00930732	0.0469671	0.0335167	PRKCI/PTPN11/ARPP19	3
GO:1904377	positive regulation of protein localization to cell periphery	3/127	63/18493	0.00930732	0.0469671	0.0335167	PRKCI/EPB41/WNK3	3
GO:0010466	negative regulation of peptidase activity	6/127	261/18493	0.00933373	0.0470253	0.0335582	TIMP3/APP/THBS1/GPI/PEBP1/SPOCK2	6
GO:0071453	cellular response to oxygen levels	5/127	187/18493	0.00944728	0.0474467	0.0338589	STUB1/RPS27A/BCL2/PDK1/BAD	5
GO:0038061	NIK/NF-kappaB signaling	4/127	120/18493	0.00944735	0.0474467	0.0338589	APP/PRDX1/SKP1/CPNE1	4
GO:0030098	lymphocyte differentiation	7/127	344/18493	0.00968254	0.0485056	0.0346146	STAT6/SOD1/BCL2/CD40LG/IFNL1/IL6/BAD	7
GO:0002548	monocyte chemotaxis	3/127	64/18493	0.00971685	0.0485056	0.0346146	PDGFB/IL6/CCL5	3
GO:0051785	positive regulation of nuclear division	3/127	64/18493	0.00971685	0.0485056	0.0346146	PDGFB/PEBP1/FGF8	3
GO:1900180	regulation of protein localization to nucleus	4/127	121/18493	0.00971952	0.0485056	0.0346146	ANGPT1/PRKCD/MAPK1/HSP90AB1	4
GO:1903311	regulation of mRNA metabolic process	6/127	264/18493	0.00983932	0.0486166	0.0346938	HSPB1/RPS27A/PRKCD/VIP/PRDX6/HNRNPA2B1	6
GO:0044282	small molecule catabolic process	8/127	431/18493	0.00984191	0.0486166	0.0346938	ENO2/NAGK/PDXP/AKR1A1/GPI/TPI1/ALDOA/BAD	8
GO:0010952	positive regulation of peptidase activity	5/127	189/18493	0.00986242	0.0486166	0.0346938	APP/MAPK12/BID/BAD/PSME1	5
GO:0035966	response to topologically incorrect protein	5/127	189/18493	0.00986242	0.0486166	0.0346938	STUB1/HSPB1/THBS1/DNAJB1/HSP90AB1	5
GO:0001759	organ induction	2/127	22/18493	0.00988006	0.0486166	0.0346938	DKK1/FGF8	2
GO:0006925	inflammatory cell apoptotic process	2/127	22/18493	0.00988006	0.0486166	0.0346938	IL6/CCL5	2
GO:0032469	endoplasmic reticulum calcium ion homeostasis	2/127	22/18493	0.00988006	0.0486166	0.0346938	APP/BCL2	2
GO:0072012	glomerulus vasculature development	2/127	22/18493	0.00988006	0.0486166	0.0346938	ANGPT1/PDGFB	2
GO:1903429	regulation of cell maturation	2/127	22/18493	0.00988006	0.0486166	0.0346938	BCL2/RAC3	2
GO:0032368	regulation of lipid transport	4/127	122/18493	0.00999674	0.0490376	0.0349942	PRKCD/PTPN11/THBS1/MIF	4
GO:0002793	positive regulation of peptide secretion	6/127	265/18493	0.0100121	0.0490376	0.0349942	VEGFC/PPIA/GPI/IL6/MIF/BAD	6
GO:0031647	regulation of protein stability	6/127	265/18493	0.0100121	0.0490376	0.0349942	STUB1/PRKCD/MAPK1/BCL2/CDC37/HSP90AB1	6
GO:0001935	endothelial cell proliferation	5/127	190/18493	0.0100746	0.0491916	0.0351041	SPARC/VEGFC/THBS1/VIP/PDGFB	5
GO:1901654	response to ketone	5/127	190/18493	0.0100746	0.0491916	0.0351041	THBS1/GPI/PEBP1/BAD/NME1	5
GO:0033627	cell adhesion mediated by integrin	3/127	65/18493	0.0101367	0.0494186	0.0352661	PTPN11/RAC3/CCL5	3

## Sheet: Yellow Module
ID	Description	GeneRatio	BgRatio	pvalue	p.adjust	qvalue	geneID	Count
GO:0038093	Fc receptor signaling pathway	14/73	187/18493	1.57087e-14	3.5252e-11	2.14447e-11	MAPK3/RAC1/LYN/BTK/TEC/FYN/PRKCQ/FER/PDPK1/CRK/SHC1/VAV1/GRB2/SRC	14
GO:0030168	platelet activation	13/73	152/18493	2.62194e-14	3.5252e-11	2.14447e-11	PRKCA/MAPK3/METAP1/LYN/TEC/FYN/PRKCQ/PDPK1/CLIC1/VAV1/PRKCB/SRC/YWHAZ	13
GO:0071375	cellular response to peptide hormone stimulus	16/73	307/18493	5.0644e-14	4.53939e-11	2.76143e-11	STAT3/STAT1/CSK/LYN/PRKACA/FYN/PRKCQ/FER/PKM/PDPK1/CRK/SHC1/AKT2/GRB2/PRKCB/SRC	16
GO:0002768	immune response-regulating cell surface receptor signaling pathway	18/73	445/18493	8.47804e-14	5.69937e-11	3.46707e-11	MAPK3/RAC1/CSK/LYN/BTK/PRKACA/DUSP3/TEC/FYN/PRKCQ/FER/PDPK1/CRK/SHC1/VAV1/GRB2/PRKCB/SRC	18
GO:0046777	protein autophosphorylation	14/73	227/18493	2.29861e-13	1.23619e-10	7.52007e-11	MAPK3/CAMK2B/CSK/LYN/BTK/CAMK2D/FLT3/PRKACA/TEC/FYN/FER/NME2/PDPK1/SRC	14
GO:1901652	response to peptide	18/73	481/18493	3.18329e-13	1.42665e-10	8.67866e-11	STAT3/STAT1/CSK/LYN/PRKACA/FYN/PRKCQ/FER/PKM/NME2/PDPK1/CRK/MAPK14/SHC1/AKT2/GRB2/PRKCB/SRC	18
GO:0043434	response to peptide hormone	17/73	417/18493	4.05515e-13	1.55776e-10	9.47626e-11	STAT3/STAT1/CSK/LYN/PRKACA/FYN/PRKCQ/FER/PKM/NME2/PDPK1/CRK/SHC1/AKT2/GRB2/PRKCB/SRC	17
GO:1901653	cellular response to peptide	16/73	356/18493	4.9541e-13	1.6652e-10	1.01298e-10	STAT3/STAT1/CSK/LYN/PRKACA/FYN/PRKCQ/FER/PKM/PDPK1/CRK/SHC1/AKT2/GRB2/PRKCB/SRC	16
GO:0038095	Fc-epsilon receptor signaling pathway	1973-11-01	117/18493	1.03034e-12	3.07844e-10	1.87269e-10	MAPK3/RAC1/LYN/BTK/TEC/PRKCQ/FER/PDPK1/SHC1/VAV1/GRB2	11
GO:0007596	blood coagulation	15/73	334/18493	2.92971e-12	7.878e-10	4.7924e-10	PRKCA/MAPK3/RAC1/METAP1/LYN/PRKACA/TEC/FYN/PRKCQ/PDPK1/CLIC1/VAV1/PRKCB/SRC/YWHAZ	15
GO:0007599	hemostasis	15/73	339/18493	3.62424e-12	8.47084e-10	5.15304e-10	PRKCA/MAPK3/RAC1/METAP1/LYN/PRKACA/TEC/FYN/PRKCQ/PDPK1/CLIC1/VAV1/PRKCB/SRC/YWHAZ	15
GO:0050817	coagulation	15/73	340/18493	3.78022e-12	8.47084e-10	5.15304e-10	PRKCA/MAPK3/RAC1/METAP1/LYN/PRKACA/TEC/FYN/PRKCQ/PDPK1/CLIC1/VAV1/PRKCB/SRC/YWHAZ	15
GO:0002429	immune response-activating cell surface receptor signaling pathway	16/73	414/18493	4.90349e-12	1.01427e-09	6.17006e-10	MAPK3/RAC1/CSK/LYN/BTK/PRKACA/DUSP3/TEC/FYN/PRKCQ/PDPK1/CRK/VAV1/GRB2/PRKCB/SRC	16
GO:0022407	regulation of cell-cell adhesion	15/73	388/18493	2.46938e-11	4.74297e-09	2.88527e-09	PRKCA/HSPD1/RAC1/CSK/LYN/DUSP3/CASP3/FYN/PRKCQ/PDPK1/MAPK14/PDE5A/VAV1/GRB2/SRC	15
GO:0031295	T cell costimulation	1973-08-01	54/18493	3.57488e-11	6.40857e-09	3.8985e-09	RAC1/CSK/LYN/FYN/PDPK1/VAV1/GRB2/SRC	8
GO:0031294	lymphocyte costimulation	1973-08-01	55/18493	4.17029e-11	7.00869e-09	4.26357e-09	RAC1/CSK/LYN/FYN/PDPK1/VAV1/GRB2/SRC	8
GO:0018105	peptidyl-serine phosphorylation	13/73	282/18493	6.97465e-11	1.10323e-08	6.71122e-09	PRKCA/MAPK3/GRK2/CAMK2D/PRKACA/RPS6KA3/PRKCQ/MAPKAPK2/PDPK1/MAPK14/AKT2/PRKCB/SRC	13
GO:1903037	regulation of leukocyte cell-cell adhesion	13/73	293/18493	1.12111e-10	1.67481e-08	1.01883e-08	HSPD1/RAC1/CSK/LYN/DUSP3/CASP3/FYN/PRKCQ/PDPK1/PDE5A/VAV1/GRB2/SRC	13
GO:0018209	peptidyl-serine modification	13/73	301/18493	1.56424e-10	2.21381e-08	1.34672e-08	PRKCA/MAPK3/GRK2/CAMK2D/PRKACA/RPS6KA3/PRKCQ/MAPKAPK2/PDPK1/MAPK14/AKT2/PRKCB/SRC	13
GO:0050863	regulation of T cell activation	13/73	305/18493	1.84101e-10	2.47524e-08	1.50576e-08	HSPD1/RAC1/CSK/LYN/DUSP3/CASP3/FYN/PRKCQ/PDPK1/PDE5A/VAV1/GRB2/SRC	13
GO:0042110	T cell activation	15/73	451/18493	2.0308e-10	2.60039e-08	1.58188e-08	STAT3/SMAD3/HSPD1/RAC1/CSK/LYN/DUSP3/CASP3/FYN/PRKCQ/PDPK1/PDE5A/VAV1/GRB2/SRC	15
GO:0007159	leukocyte cell-cell adhesion	13/73	327/18493	4.33319e-10	5.29634e-08	3.22191e-08	HSPD1/RAC1/CSK/LYN/DUSP3/CASP3/FYN/PRKCQ/PDPK1/PDE5A/VAV1/GRB2/SRC	13
GO:0050878	regulation of body fluid levels	15/73	493/18493	6.94716e-10	8.12214e-08	4.94091e-08	PRKCA/MAPK3/RAC1/METAP1/LYN/PRKACA/TEC/FYN/PRKCQ/PDPK1/CLIC1/VAV1/PRKCB/SRC/YWHAZ	15
GO:0048010	vascular endothelial growth factor receptor signaling pathway	1973-08-01	91/18493	2.60048e-09	2.91362e-07	1.77243e-07	RAC1/FYN/MAPKAPK2/CRK/MAPK14/VAV1/PRKCB/SRC	8
GO:0051249	regulation of lymphocyte activation	14/73	472/18493	3.83659e-09	4.12663e-07	2.51034e-07	HSPD1/RAC1/CSK/LYN/BTK/DUSP3/CASP3/FYN/PRKCQ/PDPK1/PDE5A/VAV1/GRB2/SRC	14
GO:0002431	Fc receptor mediated stimulatory signaling pathway	1973-09-01	140/18493	4.05792e-09	4.19683e-07	2.55304e-07	MAPK3/RAC1/CSK/LYN/FYN/CRK/VAV1/GRB2/SRC	9
GO:0045785	positive regulation of cell adhesion	13/73	397/18493	4.54761e-09	4.52908e-07	2.75516e-07	SMAD3/PRKCA/HSPD1/RAC1/CSK/LYN/FYN/PRKCQ/PDPK1/CRK/VAV1/GRB2/SRC	13
GO:0032868	response to insulin	1973-11-01	259/18493	5.43799e-09	5.22242e-07	3.17693e-07	STAT1/LYN/PRKCQ/FER/PKM/PDPK1/SHC1/AKT2/GRB2/PRKCB/SRC	11
GO:0038083	peptidyl-tyrosine autophosphorylation	1973-06-01	37/18493	6.47418e-09	5.92429e-07	3.6039e-07	MAPK3/LYN/BTK/TEC/FYN/SRC	6
GO:0050870	positive regulation of T cell activation	1973-10-01	202/18493	6.60948e-09	5.92429e-07	3.6039e-07	HSPD1/RAC1/CSK/LYN/FYN/PRKCQ/PDPK1/VAV1/GRB2/SRC	10
GO:0032869	cellular response to insulin stimulus	1973-10-01	204/18493	7.26486e-09	6.30168e-07	3.83348e-07	STAT1/PRKCQ/FER/PKM/PDPK1/SHC1/AKT2/GRB2/PRKCB/SRC	10
GO:1903039	positive regulation of leukocyte cell-cell adhesion	1973-10-01	214/18493	1.14853e-08	9.65124e-07	5.8711e-07	HSPD1/RAC1/CSK/LYN/FYN/PRKCQ/PDPK1/VAV1/GRB2/SRC	10
GO:0000302	response to reactive oxygen species	1973-10-01	224/18493	1.77477e-08	1.43822e-06	8.74904e-07	STAT1/HSPD1/MAPK3/BTK/CASP3/FYN/FER/CRK/PPIF/SRC	10
GO:0045088	regulation of innate immune response	1973-12-01	365/18493	1.81849e-08	1.43822e-06	8.74904e-07	STAT1/HSPD1/LYN/BTK/PRKACA/RPS6KA3/FYN/MAPKAPK2/PDPK1/CRK/VAV1/SRC	12
GO:0002696	positive regulation of leukocyte activation	1973-12-01	372/18493	2.24308e-08	1.72332e-06	1.04834e-06	HSPD1/RAC1/CSK/LYN/BTK/FYN/PRKCQ/SNX4/PDPK1/VAV1/GRB2/SRC	12
GO:0050867	positive regulation of cell activation	1973-12-01	384/18493	3.18186e-08	2.37667e-06	1.44579e-06	HSPD1/RAC1/CSK/LYN/BTK/FYN/PRKCQ/SNX4/PDPK1/VAV1/GRB2/SRC	12
GO:0022409	positive regulation of cell-cell adhesion	1973-10-01	251/18493	5.20559e-08	3.7832e-06	2.30142e-06	HSPD1/RAC1/CSK/LYN/FYN/PRKCQ/PDPK1/VAV1/GRB2/SRC	10
GO:0002433	immune response-regulating cell surface receptor signaling pathway involved in phagocytosis	1973-08-01	135/18493	5.90455e-08	4.07111e-06	2.47656e-06	MAPK3/RAC1/LYN/FYN/CRK/VAV1/GRB2/SRC	8
GO:0038096	Fc-gamma receptor signaling pathway involved in phagocytosis	1973-08-01	135/18493	5.90455e-08	4.07111e-06	2.47656e-06	MAPK3/RAC1/LYN/FYN/CRK/VAV1/GRB2/SRC	8
GO:0071900	regulation of protein serine/threonine kinase activity	13/73	496/18493	6.3155e-08	4.2456e-06	2.58271e-06	MAPK3/CSK/LYN/FLT3/DUSP3/CASP3/MAPKAPK2/MST1/CRK/MAPK14/PDE5A/SHC1/SRC	13
GO:0038094	Fc-gamma receptor signaling pathway	1973-08-01	138/18493	7.00647e-08	4.59522e-06	2.79539e-06	MAPK3/RAC1/LYN/FYN/CRK/VAV1/GRB2/SRC	8
GO:0051251	positive regulation of lymphocyte activation	1973-11-01	333/18493	7.19935e-08	4.6093e-06	2.80396e-06	HSPD1/RAC1/CSK/LYN/BTK/FYN/PRKCQ/PDPK1/VAV1/GRB2/SRC	11
GO:0043405	regulation of MAP kinase activity	1973-11-01	335/18493	7.6496e-08	4.78367e-06	2.91003e-06	MAPK3/CSK/LYN/FLT3/DUSP3/MAPKAPK2/CRK/MAPK14/PDE5A/SHC1/SRC	11
GO:0032386	regulation of intracellular transport	1973-12-01	422/18493	8.91966e-08	5.45113e-06	3.31607e-06	SMAD3/MAPK3/LYN/PRKACA/FYN/SNX4/FER/PDPK1/MAPK14/AKT2/PRKCB/SRC	12
GO:0031349	positive regulation of defense response	1973-12-01	427/18493	1.01352e-07	6.05637e-06	3.68425e-06	HSPD1/MAPK3/LYN/BTK/PRKACA/RPS6KA3/FYN/MAPKAPK2/SNX4/PDPK1/VAV1/SRC	12
GO:0045862	positive regulation of proteolysis	1973-11-01	352/18493	1.26093e-07	7.3656e-06	4.48069e-06	STAT3/SMAD3/ENO1/HSPD1/MAPK3/LYN/CASP3/FYN/SGTA/MAPK14/SRC	11
GO:1904951	positive regulation of establishment of protein localization	1973-12-01	437/18493	1.30203e-07	7.3656e-06	4.48069e-06	SMAD3/YWHAB/HSPD1/MAPK3/PRKACA/FYN/GAPDH/MAPK14/PPID/AKT2/SRC/YWHAZ	12
GO:0002699	positive regulation of immune effector process	1973-09-01	209/18493	1.3148e-07	7.3656e-06	4.48069e-06	HSPD1/MAPK3/LYN/BTK/SNX4/FER/PDPK1/MAPK14/VAV1	9
GO:0018107	peptidyl-threonine phosphorylation	1973-07-01	109/18493	2.40698e-07	1.32089e-05	8.03533e-06	PRKCA/GRK2/CAMK2D/PRKACA/SPHK1/PDPK1/PRKCB	7
GO:0018108	peptidyl-tyrosine phosphorylation	1973-11-01	387/18493	3.25493e-07	1.74196e-05	1.05968e-05	STAT3/MAPK3/CSK/LYN/BTK/FLT3/TEC/FYN/FER/SHC1/SRC	11
GO:0002758	innate immune response-activating signal transduction	1973-09-01	233/18493	3.30382e-07	1.74196e-05	1.05968e-05	HSPD1/LYN/BTK/PRKACA/RPS6KA3/FYN/MAPKAPK2/PDPK1/SRC	9
GO:0050900	leukocyte migration	1973-12-01	478/18493	3.40904e-07	1.76287e-05	1.0724e-05	MAPK3/RAC1/LYN/FYN/SBDS/FER/MST1/MAPK14/SHC1/VAV1/GRB2/SRC	12
GO:0018212	peptidyl-tyrosine modification	1973-11-01	390/18493	3.51449e-07	1.78311e-05	1.08471e-05	STAT3/MAPK3/CSK/LYN/BTK/FLT3/TEC/FYN/FER/SHC1/SRC	11
GO:0045089	positive regulation of innate immune response	1973-10-01	309/18493	3.59454e-07	1.78995e-05	1.08887e-05	HSPD1/LYN/BTK/PRKACA/RPS6KA3/FYN/MAPKAPK2/PDPK1/VAV1/SRC	10
GO:0018210	peptidyl-threonine modification	1973-07-01	116/18493	3.685e-07	1.80163e-05	1.09598e-05	PRKCA/GRK2/CAMK2D/PRKACA/SPHK1/PDPK1/PRKCB	7
GO:0032496	response to lipopolysaccharide	1973-10-01	324/18493	5.54813e-07	2.66409e-05	1.62064e-05	PRKCA/HSPD1/MAPK3/LYN/RPS6KA3/CASP3/MAPKAPK2/FER/MAPK14/SRC	10
GO:0002218	activation of innate immune response	1973-09-01	252/18493	6.37901e-07	2.95744e-05	1.79909e-05	HSPD1/LYN/BTK/PRKACA/RPS6KA3/FYN/MAPKAPK2/PDPK1/SRC	9
GO:0090257	regulation of muscle system process	1973-09-01	252/18493	6.37901e-07	2.95744e-05	1.79909e-05	SMAD3/ENO1/PRKCA/GRK2/CAMK2B/CAMK2D/PRKACA/SPHK1/PDE5A	9
GO:2000377	regulation of reactive oxygen species metabolic process	1973-08-01	185/18493	6.65255e-07	3.03198e-05	1.84444e-05	STAT3/SMAD3/HSPD1/RAC1/FYN/CRP/MAPK14/GRB2	8
GO:0043406	positive regulation of MAP kinase activity	1973-09-01	258/18493	7.76315e-07	3.3756e-05	2.05346e-05	MAPK3/CSK/FLT3/MAPKAPK2/CRK/MAPK14/PDE5A/SHC1/SRC	9
GO:0010952	positive regulation of peptidase activity	1973-08-01	189/18493	7.82155e-07	3.3756e-05	2.05346e-05	STAT3/SMAD3/HSPD1/MAPK3/LYN/CASP3/FYN/MAPK14	8
GO:0002237	response to molecule of bacterial origin	1973-10-01	337/18493	7.93828e-07	3.3756e-05	2.05346e-05	PRKCA/HSPD1/MAPK3/LYN/RPS6KA3/CASP3/MAPKAPK2/FER/MAPK14/SRC	10
GO:0050851	antigen receptor-mediated signaling pathway	1973-09-01	259/18493	8.01747e-07	3.3756e-05	2.05346e-05	CSK/LYN/BTK/DUSP3/TEC/FYN/PRKCQ/PDPK1/PRKCB	9
GO:0043303	mast cell degranulation	1973-05-01	44/18493	8.03415e-07	3.3756e-05	2.05346e-05	LYN/BTK/SNX4/FER/PDPK1	5
GO:0008286	insulin receptor signaling pathway	1973-07-01	132/18493	8.8592e-07	3.64151e-05	2.21523e-05	PRKCQ/FER/SHC1/AKT2/GRB2/PRKCB/SRC	7
GO:0002279	mast cell activation involved in immune response	1973-05-01	45/18493	9.01076e-07	3.64151e-05	2.21523e-05	LYN/BTK/SNX4/FER/PDPK1	5
GO:0006909	phagocytosis	1973-10-01	342/18493	9.07331e-07	3.64151e-05	2.21523e-05	MAPK3/RAC1/CSK/LYN/FYN/CRP/CRK/VAV1/GRB2/SRC	10
GO:0002448	mast cell mediated immunity	1973-05-01	46/18493	1.00787e-06	3.98553e-05	2.4245e-05	LYN/BTK/SNX4/FER/PDPK1	5
GO:0002703	regulation of leukocyte mediated immunity	1973-08-01	196/18493	1.02915e-06	4.01069e-05	2.43981e-05	HSPD1/LYN/BTK/SNX4/FER/PDPK1/CRK/VAV1	8
GO:0002697	regulation of immune effector process	1973-11-01	439/18493	1.12716e-06	4.3299e-05	2.63399e-05	STAT1/HSPD1/MAPK3/LYN/BTK/SNX4/FER/PDPK1/CRK/MAPK14/VAV1	11
GO:0006979	response to oxidative stress	1973-11-01	441/18493	1.17827e-06	4.4625e-05	2.71465e-05	STAT1/HSPD1/MAPK3/BTK/CASP3/FYN/FER/NME2/CRK/PPIF/SRC	11
GO:0052547	regulation of peptidase activity	1973-11-01	442/18493	1.20459e-06	4.4988e-05	2.73674e-05	STAT3/SMAD3/HSPD1/MAPK3/LYN/RPS6KA3/CASP3/FYN/GAPDH/MAPK14/SRC	11
GO:0072593	reactive oxygen species metabolic process	1973-09-01	276/18493	1.3589e-06	5.00559e-05	3.04503e-05	STAT3/SMAD3/HSPD1/RAC1/FYN/CRP/MAPK14/VAV1/GRB2	9
GO:0042542	response to hydrogen peroxide	1973-07-01	141/18493	1.38116e-06	5.01883e-05	3.05308e-05	STAT1/HSPD1/CASP3/FYN/CRK/PPIF/SRC	7
GO:0038127	ERBB signaling pathway	1973-07-01	143/18493	1.51802e-06	5.44262e-05	3.31089e-05	PRKCA/DUSP3/FER/PDPK1/SHC1/GRB2/SRC	7
GO:0002886	regulation of myeloid leukocyte mediated immunity	1973-05-01	51/18493	1.70093e-06	6.01815e-05	3.661e-05	LYN/BTK/SNX4/FER/PDPK1	5
GO:0050852	T cell receptor signaling pathway	1973-07-01	150/18493	2.0899e-06	7.29838e-05	4.43979e-05	CSK/BTK/DUSP3/TEC/FYN/PRKCQ/PDPK1	7
GO:0045576	mast cell activation	1973-05-01	57/18493	2.97662e-06	0.000101318	6.16344e-05	LYN/BTK/SNX4/FER/PDPK1	5
GO:0070527	platelet aggregation	1973-05-01	57/18493	2.97662e-06	0.000101318	6.16344e-05	PRKCA/METAP1/LYN/PRKCQ/CLIC1	5
GO:0051222	positive regulation of protein transport	1973-10-01	402/18493	3.86331e-06	0.000129856	7.89946e-05	SMAD3/HSPD1/MAPK3/PRKACA/FYN/GAPDH/MAPK14/PPID/AKT2/SRC	10
GO:0030099	myeloid cell differentiation	1973-10-01	405/18493	4.12609e-06	0.000136976	8.33261e-05	STAT3/STAT1/PRKCA/LYN/CASP3/PRKCQ/NME2/MAPK14/PRKCB/SRC	10
GO:0043304	regulation of mast cell degranulation	1973-04-01	28/18493	4.25805e-06	0.000139633	8.49424e-05	LYN/SNX4/FER/PDPK1	4
GO:1903829	positive regulation of cellular protein localization	1973-09-01	318/18493	4.33818e-06	0.000140546	8.54981e-05	SMAD3/YWHAB/PRKACA/FYN/PDPK1/MAPK14/AKT2/SRC/YWHAZ	9
GO:0071214	cellular response to abiotic stimulus	1973-09-01	319/18493	4.45015e-06	0.000140782	8.56413e-05	MAPK3/RAC1/METAP2/METAP1/CASP3/MAPK14/PPID/AKT2/GRB2	9
GO:0104004	cellular response to environmental stimulus	1973-09-01	319/18493	4.45015e-06	0.000140782	8.56413e-05	MAPK3/RAC1/METAP2/METAP1/CASP3/MAPK14/PPID/AKT2/GRB2	9
GO:0032147	activation of protein kinase activity	1973-09-01	323/18493	4.92326e-06	0.000150481	9.15414e-05	MAPK3/PRKACA/MAPKAPK2/PAK6/PDPK1/CRK/MAPK14/SHC1/SRC	9
GO:0071902	positive regulation of protein serine/threonine kinase activity	1973-09-01	323/18493	4.92326e-06	0.000150481	9.15414e-05	MAPK3/CSK/FLT3/MAPKAPK2/CRK/MAPK14/PDE5A/SHC1/SRC	9
GO:0033006	regulation of mast cell activation involved in immune response	1973-04-01	29/18493	4.92462e-06	0.000150481	9.15414e-05	LYN/SNX4/FER/PDPK1	4
GO:0010543	regulation of platelet activation	1973-04-01	30/18493	5.66532e-06	0.000169314	0.000102998	PRKCA/LYN/TEC/PRKCQ	4
GO:0002223	stimulatory C-type lectin receptor signaling pathway	1973-05-01	65/18493	5.72986e-06	0.000169314	0.000102998	LYN/PRKACA/FYN/PDPK1/SRC	5
GO:0032418	lysosome localization	1973-05-01	65/18493	5.72986e-06	0.000169314	0.000102998	LYN/BTK/SNX4/FER/PDPK1	5
GO:0045637	regulation of myeloid cell differentiation	1973-08-01	248/18493	5.92322e-06	0.000173125	0.000105317	STAT3/STAT1/PRKCA/LYN/PRKCQ/NME2/MAPK14/PRKCB	8
GO:0002220	innate immune response activating cell surface receptor signaling pathway	1973-05-01	68/18493	7.16507e-06	0.000207171	0.000126027	LYN/PRKACA/FYN/PDPK1/SRC	5
GO:0007173	epidermal growth factor receptor signaling pathway	1973-06-01	120/18493	7.86013e-06	0.00022485	0.000136782	DUSP3/FER/PDPK1/SHC1/GRB2/SRC	6
GO:0050707	regulation of cytokine secretion	1973-07-01	184/18493	8.06461e-06	0.000228271	0.000138863	HSPD1/MAPK3/LYN/GAPDH/CRP/MAPK14/SRC	7
GO:0046651	lymphocyte proliferation	1973-08-01	264/18493	9.35449e-06	0.000262023	0.000159396	HSPD1/LYN/BTK/FLT3/CASP3/FYN/PRKCQ/PDE5A	8
GO:0001821	histamine secretion	1973-03-01	11/18493	9.51858e-06	0.000263871	0.000160519	LYN/BTK/SNX4	3
GO:0032943	mononuclear cell proliferation	1973-08-01	266/18493	9.88261e-06	0.000271167	0.000164958	HSPD1/LYN/BTK/FLT3/CASP3/FYN/PRKCQ/PDE5A	8
GO:0009206	purine ribonucleoside triphosphate biosynthetic process	1973-06-01	127/18493	1.08846e-05	0.000295644	0.000179848	STAT3/ENO1/GAPDH/PKM/NME2/ATP5PO	6
GO:0009145	purine nucleoside triphosphate biosynthetic process	1973-06-01	128/18493	1.13845e-05	0.00030613	0.000186227	STAT3/ENO1/GAPDH/PKM/NME2/ATP5PO	6
GO:0003012	muscle system process	1973-10-01	456/18493	1.16623e-05	0.000310494	0.000188882	SMAD3/ENO1/PRKCA/GRK2/CAMK2B/CAMK2D/PRKACA/SPHK1/PDE5A/TPM4	10
GO:0034109	homotypic cell-cell adhesion	1973-05-01	76/18493	1.23916e-05	0.000326676	0.000198726	PRKCA/METAP1/LYN/PRKCQ/CLIC1	5
GO:0051608	histamine transport	1973-03-01	12/18493	1.26554e-05	0.000330393	0.000200987	LYN/BTK/SNX4	3
GO:0002224	toll-like receptor signaling pathway	1973-06-01	131/18493	1.29969e-05	0.000336045	0.000204425	HSPD1/LYN/BTK/RPS6KA3/MAPKAPK2/PDPK1	6
GO:0009201	ribonucleoside triphosphate biosynthetic process	1973-06-01	133/18493	1.41708e-05	0.000362909	0.000220767	STAT3/ENO1/GAPDH/PKM/NME2/ATP5PO	6
GO:0009205	purine ribonucleoside triphosphate metabolic process	1973-08-01	280/18493	1.43333e-05	0.000363607	0.000221192	STAT3/ENO1/GAPDH/PKM/NME2/RAN/PPIF/ATP5PO	8
GO:0061041	regulation of wound healing	1973-06-01	134/18493	1.47891e-05	0.000369513	0.000224785	SMAD3/PRKCA/LYN/TEC/PRKCQ/CRK	6
GO:0007045	cell-substrate adherens junction assembly	1973-05-01	79/18493	1.49784e-05	0.000369513	0.000224785	SMAD3/RAC1/DUSP3/PDPK1/SRC	5
GO:0048041	focal adhesion assembly	1973-05-01	79/18493	1.49784e-05	0.000369513	0.000224785	SMAD3/RAC1/DUSP3/PDPK1/SRC	5
GO:0070661	leukocyte proliferation	1973-08-01	283/18493	1.54795e-05	0.000378405	0.000230193	HSPD1/LYN/BTK/FLT3/CASP3/FYN/PRKCQ/PDE5A	8
GO:0006006	glucose metabolic process	1973-07-01	204/18493	1.57794e-05	0.000382259	0.000232538	ENO1/GAPDH/PKM/MST1/MAPK14/AKT2/SRC	7
GO:0048013	ephrin receptor signaling pathway	1973-05-01	80/18493	1.59282e-05	0.000382418	0.000232635	RAC1/LYN/FYN/CRK/SRC	5
GO:0035723	interleukin-15-mediated signaling pathway	1973-03-01	13/18493	1.64054e-05	0.000386967	0.000235402	STAT3/SHC1/GRB2	3
GO:0071350	cellular response to interleukin-15	1973-03-01	13/18493	1.64054e-05	0.000386967	0.000235402	STAT3/SHC1/GRB2	3
GO:0033003	regulation of mast cell activation	1973-04-01	39/18493	1.6553e-05	0.000387016	0.000235432	LYN/SNX4/FER/PDPK1	4
GO:0009199	ribonucleoside triphosphate metabolic process	1973-08-01	286/18493	1.6702e-05	0.000387016	0.000235432	STAT3/ENO1/GAPDH/PKM/NME2/RAN/PPIF/ATP5PO	8
GO:0005996	monosaccharide metabolic process	1973-08-01	287/18493	1.71271e-05	0.000387016	0.000235432	ENO1/GAPDH/PGD/PKM/MST1/MAPK14/AKT2/SRC	8
GO:0009144	purine nucleoside triphosphate metabolic process	1973-08-01	287/18493	1.71271e-05	0.000387016	0.000235432	STAT3/ENO1/GAPDH/PKM/NME2/RAN/PPIF/ATP5PO	8
GO:0034330	cell junction organization	1973-08-01	287/18493	1.71271e-05	0.000387016	0.000235432	SMAD3/PRKCA/RAC1/CSK/PRKACA/DUSP3/PDPK1/SRC	8
GO:0034599	cellular response to oxidative stress	1973-08-01	289/18493	1.80047e-05	0.000403456	0.000245433	MAPK3/BTK/FYN/FER/NME2/CRK/PPIF/SRC	8
GO:0034332	adherens junction organization	1973-06-01	139/18493	1.82164e-05	0.000404826	0.000246266	SMAD3/RAC1/CSK/DUSP3/PDPK1/SRC	6
GO:0051701	interaction with host	1973-07-01	209/18493	1.84505e-05	0.000406667	0.000247386	SMAD3/GRK2/GAPDH/KPNB1/PPID/GRB2/SRC	7
GO:0050663	cytokine secretion	1973-07-01	210/18493	1.90272e-05	0.000410051	0.000249445	HSPD1/MAPK3/LYN/GAPDH/CRP/MAPK14/SRC	7
GO:0050920	regulation of chemotaxis	1973-07-01	210/18493	1.90272e-05	0.000410051	0.000249445	SMAD3/MAPK3/RAC1/LYN/DUSP3/MST1/MAPK14	7
GO:0007260	tyrosine phosphorylation of STAT protein	1973-05-01	83/18493	1.90615e-05	0.000410051	0.000249445	STAT3/LYN/FLT3/FYN/FER	5
GO:0070672	response to interleukin-15	1973-03-01	14/18493	2.08204e-05	0.000438391	0.000266685	STAT3/SHC1/GRB2	3
GO:1905050	positive regulation of metallopeptidase activity	1973-03-01	14/18493	2.08204e-05	0.000438391	0.000266685	STAT3/MAPK3/MAPK14	3
GO:0060326	cell chemotaxis	1973-08-01	295/18493	2.0868e-05	0.000438391	0.000266685	MAPK3/RAC1/LYN/PRKCQ/SBDS/MST1/MAPK14/VAV1	8
GO:0032103	positive regulation of response to external stimulus	1973-08-01	297/18493	2.19036e-05	0.000456121	0.000277471	SMAD3/PRKCA/HSPD1/MAPK3/RAC1/BTK/SNX4/MAPK14	8
GO:0051656	establishment of organelle localization	1973-10-01	491/18493	2.20512e-05	0.000456121	0.000277471	LYN/BTK/KPNB1/SNX4/FER/NSFL1C/RAN/PDPK1/PRKCB/YWHAZ	10
GO:0043300	regulation of leukocyte degranulation	1973-04-01	42/18493	2.23254e-05	0.000458267	0.000278776	LYN/SNX4/FER/PDPK1	4
GO:0009142	nucleoside triphosphate biosynthetic process	1973-06-01	145/18493	2.31467e-05	0.000471526	0.000286841	STAT3/ENO1/GAPDH/PKM/NME2/ATP5PO	6
GO:0030595	leukocyte chemotaxis	1973-07-01	217/18493	2.34956e-05	0.000475034	0.000288976	MAPK3/RAC1/LYN/SBDS/MST1/MAPK14/VAV1	7
GO:1901888	regulation of cell junction assembly	1973-05-01	87/18493	2.39631e-05	0.000480872	0.000292527	SMAD3/RAC1/PRKACA/DUSP3/SRC	5
GO:0060627	regulation of vesicle-mediated transport	1973-10-01	498/18493	2.48858e-05	0.000494503	0.000300819	MAPK3/RAC1/CSK/LYN/SNX4/FER/PDPK1/AKT2/PRKCB/SRC	10
GO:0007259	JAK-STAT cascade	1973-06-01	147/18493	2.50102e-05	0.000494503	0.000300819	STAT3/STAT1/LYN/FLT3/FYN/FER	6
GO:0034333	adherens junction assembly	1973-05-01	88/18493	2.53291e-05	0.000497153	0.000302431	SMAD3/RAC1/DUSP3/PDPK1/SRC	5
GO:0030889	negative regulation of B cell proliferation	1973-03-01	15/18493	2.59518e-05	0.000505683	0.00030762	LYN/BTK/CASP3	3
GO:0009141	nucleoside triphosphate metabolic process	1973-08-01	307/18493	2.77529e-05	0.00053689	0.000326604	STAT3/ENO1/GAPDH/PKM/NME2/RAN/PPIF/ATP5PO	8
GO:0097696	STAT cascade	1973-06-01	151/18493	2.90998e-05	0.000558924	0.000340008	STAT3/STAT1/LYN/FLT3/FYN/FER	6
GO:0006165	nucleoside diphosphate phosphorylation	1973-05-01	92/18493	3.14089e-05	0.000598997	0.000364386	STAT3/ENO1/GAPDH/PKM/NME2	5
GO:0046939	nucleotide phosphorylation	1973-05-01	94/18493	3.48446e-05	0.000654514	0.000398158	STAT3/ENO1/GAPDH/PKM/NME2	5
GO:1903426	regulation of reactive oxygen species biosynthetic process	1973-05-01	94/18493	3.48446e-05	0.000654514	0.000398158	STAT3/SMAD3/HSPD1/RAC1/FYN	5
GO:0045646	regulation of erythrocyte differentiation	1973-04-01	47/18493	3.50502e-05	0.000654514	0.000398158	STAT3/STAT1/LYN/MAPK14	4
GO:0007044	cell-substrate junction assembly	1973-05-01	95/18493	3.66681e-05	0.000677347	0.000412048	SMAD3/RAC1/DUSP3/PDPK1/SRC	5
GO:0001558	regulation of cell growth	1973-09-01	416/18493	3.67767e-05	0.000677347	0.000412048	SMAD3/N6AMT1/ENO1/CAMK2D/RPS6KA3/PRKCQ/ING1/EIF4G2/SPHK1	9
GO:0052548	regulation of endopeptidase activity	1973-09-01	417/18493	3.74702e-05	0.000685424	0.000416962	STAT3/SMAD3/HSPD1/LYN/RPS6KA3/CASP3/FYN/GAPDH/SRC	9
GO:1903706	regulation of hemopoiesis	1973-09-01	418/18493	3.81747e-05	0.000691351	0.000420567	STAT3/STAT1/PRKCA/LYN/BTK/PRKCQ/NME2/MAPK14/PRKCB	9
GO:0070102	interleukin-6-mediated signaling pathway	1973-03-01	17/18493	3.85655e-05	0.000691351	0.000420567	STAT3/STAT1/FER	3
GO:0090330	regulation of platelet aggregation	1973-03-01	17/18493	3.85655e-05	0.000691351	0.000420567	PRKCA/LYN/PRKCQ	3
GO:0046677	response to antibiotic	1973-08-01	323/18493	3.98132e-05	0.000708992	0.000431299	STAT3/STAT1/HSPD1/CASP3/FYN/CRK/PPIF/SRC	8
GO:1903034	regulation of response to wounding	1973-06-01	160/18493	4.02821e-05	0.000712622	0.000433506	SMAD3/PRKCA/LYN/TEC/PRKCQ/CRK	6
GO:0070372	regulation of ERK1 and ERK2 cascade	1973-08-01	324/18493	4.06934e-05	0.000715193	0.000435071	PRKCA/MAPK3/CSK/LYN/FLT3/DUSP3/SHC1/SRC	8
GO:0001819	positive regulation of cytokine production	1973-09-01	422/18493	4.11064e-05	0.00071776	0.000436633	SMAD3/STAT1/HSPD1/MAPK3/PRKCQ/MAPKAPK2/GAPDH/MAPK14/SRC	9
GO:0034329	cell junction assembly	1973-07-01	238/18493	4.23728e-05	0.0007351	0.000447181	SMAD3/PRKCA/RAC1/PRKACA/DUSP3/PDPK1/SRC	7
GO:0034614	cellular response to reactive oxygen species	1973-06-01	162/18493	4.3182e-05	0.000744336	0.000452799	MAPK3/BTK/FER/CRK/PPIF/SRC	6
GO:0006839	mitochondrial transport	1973-07-01	241/18493	4.58757e-05	0.00077724	0.000472816	STAT3/YWHAB/HSPD1/AIP/PPIF/YWHAZ/ATP5PO	7
GO:0010310	regulation of hydrogen peroxide metabolic process	1973-03-01	18/18493	4.61475e-05	0.00077724	0.000472816	STAT3/RAC1/FYN	3
GO:0002695	negative regulation of leukocyte activation	1973-06-01	164/18493	4.62471e-05	0.00077724	0.000472816	LYN/BTK/DUSP3/CASP3/FER/PDE5A	6
GO:0006937	regulation of muscle contraction	1973-06-01	164/18493	4.62471e-05	0.00077724	0.000472816	ENO1/GRK2/CAMK2D/PRKACA/SPHK1/PDE5A	6
GO:0010522	regulation of calcium ion transport into cytosol	1973-05-01	100/18493	4.69235e-05	0.00078371	0.000476752	LYN/CAMK2D/PRKACA/FYN/PDPK1	5
GO:0019318	hexose metabolic process	1973-07-01	244/18493	4.9613e-05	0.000823515	0.000500966	ENO1/GAPDH/PKM/MST1/MAPK14/AKT2/SRC	7
GO:0050730	regulation of peptidyl-tyrosine phosphorylation	1973-07-01	245/18493	5.09129e-05	0.000839907	0.000510937	STAT3/LYN/FLT3/TEC/FYN/SHC1/SRC	7
GO:0002683	negative regulation of immune system process	1973-09-01	437/18493	5.38609e-05	0.000883122	0.000537227	LYN/BTK/DUSP3/CASP3/FER/NME2/PDPK1/CRK/PDE5A	9
GO:0050708	regulation of protein secretion	1973-09-01	438/18493	5.48186e-05	0.000893377	0.000543464	PRKCA/HSPD1/MAPK3/LYN/GAPDH/CRP/MAPK14/PPID/SRC	9
GO:0034605	cellular response to heat	1973-05-01	104/18493	5.66199e-05	0.000917174	0.000557941	HSPD1/MAPK3/LYN/PRKACA/MAPKAPK2	5
GO:0070371	ERK1 and ERK2 cascade	1973-08-01	341/18493	5.83375e-05	0.000934365	0.000568399	PRKCA/MAPK3/CSK/LYN/FLT3/DUSP3/SHC1/SRC	8
GO:0010950	positive regulation of endopeptidase activity	1973-06-01	171/18493	5.83761e-05	0.000934365	0.000568399	STAT3/SMAD3/HSPD1/LYN/CASP3/FYN	6
GO:0043502	regulation of muscle adaptation	1973-05-01	106/18493	6.20138e-05	0.000986717	0.000600246	SMAD3/PRKCA/CAMK2B/CAMK2D/PDE5A	5
GO:0031663	lipopolysaccharide-mediated signaling pathway	1973-04-01	56/18493	7.02665e-05	0.00110747	0.000673705	PRKCA/MAPK3/LYN/MAPK14	4
GO:1905475	regulation of protein localization to membrane	1973-06-01	177/18493	7.06871e-05	0.00110747	0.000673705	YWHAB/CSK/FYN/PDPK1/AKT2/YWHAZ	6
GO:0002688	regulation of leukocyte chemotaxis	1973-05-01	109/18493	7.08387e-05	0.00110747	0.000673705	MAPK3/RAC1/LYN/MST1/MAPK14	5
GO:0007411	axon guidance	1973-07-01	259/18493	7.22464e-05	0.00112295	0.000683121	PRKCA/MAPK3/FYN/PRKCQ/SHC1/GRB2/SRC	7
GO:0097485	neuron projection guidance	1973-07-01	260/18493	7.40137e-05	0.00114381	0.00069581	PRKCA/MAPK3/FYN/PRKCQ/SHC1/GRB2/SRC	7
GO:0002221	pattern recognition receptor signaling pathway	1973-06-01	179/18493	7.52223e-05	0.00115584	0.00070313	HSPD1/LYN/BTK/RPS6KA3/MAPKAPK2/PDPK1	6
GO:0030218	erythrocyte differentiation	1973-05-01	111/18493	7.72391e-05	0.00117414	0.000714259	STAT3/STAT1/LYN/CASP3/MAPK14	5
GO:0062012	regulation of small molecule metabolic process	1973-08-01	355/18493	7.72862e-05	0.00117414	0.000714259	STAT3/ENO1/KPNB1/RAN/MST1/PPIF/AKT2/SRC	8
GO:0045453	bone resorption	1973-04-01	58/18493	8.06855e-05	0.0012189	0.000741486	PRKCA/RAC1/CSK/SRC	4
GO:0036119	response to platelet-derived growth factor	1973-03-01	22/18493	8.61095e-05	0.00128638	0.000782539	FYN/FER/SRC	3
GO:0045117	azole transport	1973-03-01	22/18493	8.61095e-05	0.00128638	0.000782539	LYN/BTK/SNX4	3
GO:0002791	regulation of peptide secretion	1973-09-01	465/18493	8.67019e-05	0.00128693	0.000782872	PRKCA/HSPD1/MAPK3/LYN/GAPDH/CRP/MAPK14/PPID/SRC	9
GO:0034404	nucleobase-containing small molecule biosynthetic process	1973-06-01	184/18493	8.7582e-05	0.00128693	0.000782872	STAT3/ENO1/GAPDH/PKM/NME2/PDE5A	6
GO:0050866	negative regulation of cell activation	1973-06-01	184/18493	8.7582e-05	0.00128693	0.000782872	LYN/BTK/DUSP3/CASP3/FER/PDE5A	6
GO:1903409	reactive oxygen species biosynthetic process	1973-05-01	115/18493	9.13699e-05	0.00132255	0.00080454	STAT3/SMAD3/HSPD1/RAC1/FYN	5
GO:0034504	protein localization to nucleus	1973-07-01	269/18493	9.15691e-05	0.00132255	0.00080454	STAT3/SMAD3/FYN/KPNB1/RAN/MAPK14/SRC	7
GO:0051893	regulation of focal adhesion assembly	1973-04-01	60/18493	9.21855e-05	0.00132255	0.00080454	SMAD3/RAC1/DUSP3/SRC	4
GO:0090109	regulation of cell-substrate junction assembly	1973-04-01	60/18493	9.21855e-05	0.00132255	0.00080454	SMAD3/RAC1/DUSP3/SRC	4
GO:0050731	positive regulation of peptidyl-tyrosine phosphorylation	1973-06-01	186/18493	9.2957e-05	0.00132255	0.00080454	STAT3/LYN/FLT3/TEC/FYN/SRC	6
GO:0071478	cellular response to radiation	1973-06-01	186/18493	9.2957e-05	0.00132255	0.00080454	METAP2/METAP1/MAPK14/PPID/AKT2/GRB2	6
GO:0006754	ATP biosynthetic process	1973-05-01	116/18493	9.51945e-05	0.0013402	0.000815278	STAT3/ENO1/GAPDH/PKM/ATP5PO	5
GO:0009132	nucleoside diphosphate metabolic process	1973-05-01	116/18493	9.51945e-05	0.0013402	0.000815278	STAT3/ENO1/GAPDH/PKM/NME2	5
GO:0043488	regulation of mRNA stability	1973-05-01	118/18493	0.000103212	0.00144551	0.000879339	YWHAB/PRKCA/MAPKAPK2/MAPK14/YWHAZ	5
GO:1905477	positive regulation of protein localization to membrane	1973-05-01	119/18493	0.00010741	0.00149651	0.000910366	YWHAB/FYN/PDPK1/AKT2/YWHAZ	5
GO:1903532	positive regulation of secretion by cell	1973-08-01	373/18493	0.000108921	0.00150973	0.000918408	HSPD1/MAPK3/GRK2/GAPDH/SNX4/MAPK14/PPID/SRC	8
GO:0002532	production of molecular mediator involved in inflammatory response	1973-04-01	63/18493	0.000111607	0.0015206	0.000925024	LYN/BTK/SNX4/MAPK14	4
GO:0034101	erythrocyte homeostasis	1973-05-01	120/18493	0.000111739	0.0015206	0.000925024	STAT3/STAT1/LYN/CASP3/MAPK14	5
GO:0043500	muscle adaptation	1973-05-01	120/18493	0.000111739	0.0015206	0.000925024	SMAD3/PRKCA/CAMK2B/CAMK2D/PDE5A	5
GO:0010758	regulation of macrophage chemotaxis	1973-03-01	24/18493	0.000112533	0.0015206	0.000925024	MAPK3/MST1/MAPK14	3
GO:0034110	regulation of homotypic cell-cell adhesion	1973-03-01	24/18493	0.000112533	0.0015206	0.000925024	PRKCA/LYN/PRKCQ	3
GO:0016236	macroautophagy	1973-07-01	279/18493	0.000114917	0.00154505	0.000939897	MAPK3/PRKACA/CASP3/GAPDH/VTA1/NSFL1C/SRC	7
GO:0016049	cell growth	1973-09-01	485/18493	0.000119333	0.00158943	0.000966892	SMAD3/N6AMT1/ENO1/CAMK2D/RPS6KA3/PRKCQ/ING1/EIF4G2/SPHK1	9
GO:0051604	protein maturation	1973-08-01	378/18493	0.000119399	0.00158943	0.000966892	ENO1/HSPD1/METAP2/PRKACA/CASP3/AIP/PCSK7/SRC	8
GO:0009150	purine ribonucleotide metabolic process	1973-09-01	488/18493	0.000125018	0.00164851	0.00100283	STAT3/ENO1/GAPDH/PKM/NME2/RAN/PPIF/PDE5A/ATP5PO	9
GO:0050715	positive regulation of cytokine secretion	1973-05-01	123/18493	0.000125531	0.00164851	0.00100283	HSPD1/MAPK3/GAPDH/MAPK14/SRC	5
GO:0006735	NADH regeneration	1973-03-01	25/18493	0.000127516	0.00164851	0.00100283	ENO1/GAPDH/PKM	3
GO:0061621	canonical glycolysis	1973-03-01	25/18493	0.000127516	0.00164851	0.00100283	ENO1/GAPDH/PKM	3
GO:0061718	glucose catabolic process to pyruvate	1973-03-01	25/18493	0.000127516	0.00164851	0.00100283	ENO1/GAPDH/PKM	3
GO:1905048	regulation of metallopeptidase activity	1973-03-01	25/18493	0.000127516	0.00164851	0.00100283	STAT3/MAPK3/MAPK14	3
GO:1903391	regulation of adherens junction organization	1973-04-01	66/18493	0.000133838	0.00172197	0.00104752	SMAD3/RAC1/DUSP3/SRC	4
GO:0097529	myeloid leukocyte migration	1973-06-01	199/18493	0.000134637	0.00172399	0.00104875	MAPK3/RAC1/LYN/MST1/MAPK14/VAV1	6
GO:0046834	lipid phosphorylation	1973-05-01	125/18493	0.000135426	0.00172588	0.0010499	FYN/SPHK1/VAV1/GRB2/SRC	5
GO:0009895	negative regulation of catabolic process	1973-07-01	287/18493	0.0001369	0.00173643	0.00105632	STAT3/SMAD3/FYN/MAPKAPK2/SGTA/EIF4G2/MAPK14	7
GO:0045766	positive regulation of angiogenesis	1973-06-01	200/18493	0.000138371	0.00174686	0.00106266	STAT3/PRKCA/PKM/SPHK1/PDPK1/PRKCB	6
GO:0043487	regulation of RNA stability	1973-05-01	126/18493	0.000140592	0.0017666	0.00107467	YWHAB/PRKCA/MAPKAPK2/MAPK14/YWHAZ	5
GO:0061615	glycolytic process through fructose-6-phosphate	1973-03-01	26/18493	0.000143741	0.00178944	0.00108856	ENO1/GAPDH/PKM	3
GO:0061620	glycolytic process through glucose-6-phosphate	1973-03-01	26/18493	0.000143741	0.00178944	0.00108856	ENO1/GAPDH/PKM	3
GO:0030258	lipid modification	1973-07-01	291/18493	0.000149107	0.0018409	0.00111987	FYN/SPHK1/MAPK14/VAV1/AKT2/GRB2/SRC	7
GO:0003013	circulatory system process	1973-09-01	500/18493	0.000150086	0.0018409	0.00111987	SMAD3/STAT1/GRK2/CAMK2D/PRKACA/FYN/CRP/PDE5A/SRC	9
GO:0051881	regulation of mitochondrial membrane potential	1973-04-01	68/18493	0.000150335	0.0018409	0.00111987	CLIC1/PPID/AKT2/SRC	4
GO:2001233	regulation of apoptotic signaling pathway	1973-08-01	391/18493	0.000150613	0.0018409	0.00111987	SMAD3/ENO1/YWHAB/FYN/TPT1/PPIF/SRC/YWHAZ	8
GO:0009612	response to mechanical stimulus	1973-06-01	204/18493	0.000154141	0.00187549	0.00114091	STAT1/MAPK3/RAC1/FYN/MAPK14/SRC	6
GO:0032945	negative regulation of mononuclear cell proliferation	1973-04-01	70/18493	0.000168255	0.00201647	0.00122667	LYN/BTK/CASP3/PDE5A	4
GO:0042531	positive regulation of tyrosine phosphorylation of STAT protein	1973-04-01	70/18493	0.000168255	0.00201647	0.00122667	STAT3/LYN/FLT3/FYN	4
GO:0050672	negative regulation of lymphocyte proliferation	1973-04-01	70/18493	0.000168255	0.00201647	0.00122667	LYN/BTK/CASP3/PDE5A	4
GO:0007006	mitochondrial membrane organization	1973-05-01	131/18493	0.000168726	0.00201647	0.00122667	STAT3/YWHAB/PPIF/YWHAZ/ATP5PO	5
GO:0097553	calcium ion transmembrane import into cytosol	1973-05-01	132/18493	0.000174835	0.00208022	0.00126546	LYN/CAMK2D/PRKACA/FYN/PDPK1	5
GO:0006417	regulation of translation	1973-08-01	402/18493	0.000182029	0.00215628	0.00131172	STAT3/MAPK3/METAP1/RPS6KA3/GAPDH/EIF4G2/AKT2/EIF4H	8
GO:0010256	endomembrane system organization	1973-08-01	403/18493	0.000185134	0.00218345	0.00132825	PRKCA/MAPK3/SGTA/VTA1/NSFL1C/AKT2/PRKCB/YWHAZ	8
GO:0051047	positive regulation of secretion	1973-08-01	404/18493	0.000188283	0.00221089	0.00134494	HSPD1/MAPK3/GRK2/GAPDH/SNX4/MAPK14/PPID/SRC	8
GO:0046902	regulation of mitochondrial membrane permeability	1973-04-01	73/18493	0.000197958	0.00231163	0.00140622	STAT3/YWHAB/PPIF/YWHAZ	4
GO:0017038	protein import	1973-06-01	214/18493	0.000199843	0.00231163	0.00140622	STAT3/SMAD3/HSPD1/KPNB1/RAN/MAPK14	6
GO:0032388	positive regulation of intracellular transport	1973-06-01	214/18493	0.000199843	0.00231163	0.00140622	SMAD3/PRKACA/FYN/SNX4/MAPK14/AKT2	6
GO:0050869	negative regulation of B cell activation	1973-03-01	29/18493	0.000200301	0.00231163	0.00140622	LYN/BTK/CASP3	3
GO:0051250	negative regulation of lymphocyte activation	1973-05-01	137/18493	0.000207952	0.00237736	0.00144621	LYN/BTK/DUSP3/CASP3/PDE5A	5
GO:0006096	glycolytic process	1973-04-01	74/18493	0.000208649	0.00237736	0.00144621	STAT3/ENO1/GAPDH/PKM	4
GO:0010611	regulation of cardiac muscle hypertrophy	1973-04-01	74/18493	0.000208649	0.00237736	0.00144621	SMAD3/PRKCA/CAMK2D/PDE5A	4
GO:0006816	calcium ion transport	1973-08-01	413/18493	0.00021866	0.00247242	0.00150404	CAMK2B/LYN/CAMK2D/PRKACA/FYN/TPT1/PDPK1/PRKCB	8
GO:0006757	ATP generation from ADP	1973-04-01	75/18493	0.00021975	0.00247242	0.00150404	STAT3/ENO1/GAPDH/PKM	4
GO:0070664	negative regulation of leukocyte proliferation	1973-04-01	75/18493	0.00021975	0.00247242	0.00150404	LYN/BTK/CASP3/PDE5A	4
GO:0006457	protein folding	1973-06-01	218/18493	0.000220869	0.00247465	0.00150539	HSPD1/AIP/SGTA/SPHK1/PPID/PPIF	6
GO:0009166	nucleotide catabolic process	1973-05-01	140/18493	0.000229996	0.00255562	0.00155465	STAT3/ENO1/GAPDH/PKM/PDE5A	5
GO:0061013	regulation of mRNA catabolic process	1973-05-01	140/18493	0.000229996	0.00255562	0.00155465	YWHAB/PRKCA/MAPKAPK2/MAPK14/YWHAZ	5
GO:0014743	regulation of muscle hypertrophy	1973-04-01	76/18493	0.00023127	0.0025592	0.00155683	SMAD3/PRKCA/CAMK2D/PDE5A	4
GO:0009127	purine nucleoside monophosphate biosynthetic process	1973-05-01	141/18493	0.000237725	0.00260916	0.00158722	STAT3/ENO1/GAPDH/PKM/ATP5PO	5
GO:0009168	purine ribonucleoside monophosphate biosynthetic process	1973-05-01	141/18493	0.000237725	0.00260916	0.00158722	STAT3/ENO1/GAPDH/PKM/ATP5PO	5
GO:0030193	regulation of blood coagulation	1973-04-01	77/18493	0.000243218	0.00261442	0.00159042	PRKCA/LYN/TEC/PRKCQ	4
GO:1900046	regulation of hemostasis	1973-04-01	77/18493	0.000243218	0.00261442	0.00159042	PRKCA/LYN/TEC/PRKCQ	4
GO:0038128	ERBB2 signaling pathway	1973-03-01	31/18493	0.00024501	0.00261442	0.00159042	PRKCA/SHC1/GRB2	3
GO:0043552	positive regulation of phosphatidylinositol 3-kinase activity	1973-03-01	31/18493	0.00024501	0.00261442	0.00159042	LYN/FLT3/SRC	3
GO:0045648	positive regulation of erythrocyte differentiation	1973-03-01	31/18493	0.00024501	0.00261442	0.00159042	STAT3/STAT1/MAPK14	3
GO:0048011	neurotrophin TRK receptor signaling pathway	1973-03-01	31/18493	0.00024501	0.00261442	0.00159042	CASP3/GRB2/SRC	3
GO:1903393	positive regulation of adherens junction organization	1973-03-01	31/18493	0.00024501	0.00261442	0.00159042	SMAD3/RAC1/DUSP3	3
GO:0009743	response to carbohydrate	1973-06-01	223/18493	0.000249565	0.00265249	0.00161358	SMAD2/LYN/PRKACA/CASP3/NME2/PRKCB	6
GO:0042866	pyruvate biosynthetic process	1973-04-01	78/18493	0.000255604	0.00269537	0.00163967	STAT3/ENO1/GAPDH/PKM	4
GO:1900182	positive regulation of protein localization to nucleus	1973-04-01	78/18493	0.000255604	0.00269537	0.00163967	SMAD3/FYN/MAPK14/SRC	4
GO:0006007	glucose catabolic process	1973-03-01	32/18493	0.000269592	0.0027883	0.0016962	ENO1/GAPDH/PKM	3
GO:0008277	regulation of G protein-coupled receptor signaling pathway	1973-05-01	145/18493	0.000270638	0.0027883	0.0016962	YWHAB/PRKCA/METAP2/METAP1/GRK2	5
GO:0009408	response to heat	1973-05-01	145/18493	0.000270638	0.0027883	0.0016962	HSPD1/MAPK3/LYN/PRKACA/MAPKAPK2	5
GO:0019362	pyridine nucleotide metabolic process	1973-05-01	145/18493	0.000270638	0.0027883	0.0016962	STAT3/ENO1/GAPDH/PGD/PKM	5
GO:0046496	nicotinamide nucleotide metabolic process	1973-05-01	145/18493	0.000270638	0.0027883	0.0016962	STAT3/ENO1/GAPDH/PGD/PKM	5
GO:1903169	regulation of calcium ion transmembrane transport	1973-05-01	145/18493	0.000270638	0.0027883	0.0016962	LYN/CAMK2D/PRKACA/FYN/PDPK1	5
GO:0002262	myeloid cell homeostasis	1973-05-01	146/18493	0.000279382	0.00283733	0.00172602	STAT3/STAT1/LYN/CASP3/MAPK14	5
GO:0051092	positive regulation of NF-kappaB transcription factor activity	1973-05-01	146/18493	0.000279382	0.00283733	0.00172602	BTK/PRKCQ/FER/SPHK1/PRKCB	5
GO:1901292	nucleoside phosphate catabolic process	1973-05-01	146/18493	0.000279382	0.00283733	0.00172602	STAT3/ENO1/GAPDH/PKM/PDE5A	5
GO:1904018	positive regulation of vasculature development	1973-06-01	228/18493	0.000281121	0.00283733	0.00172602	STAT3/PRKCA/PKM/SPHK1/PDPK1/PRKCB	6
GO:0042509	regulation of tyrosine phosphorylation of STAT protein	1973-04-01	80/18493	0.000281728	0.00283733	0.00172602	STAT3/LYN/FLT3/FYN	4
GO:0051279	regulation of release of sequestered calcium ion into cytosol	1973-04-01	80/18493	0.000281728	0.00283733	0.00172602	LYN/CAMK2D/PRKACA/PDPK1	4
GO:0071216	cellular response to biotic stimulus	1973-06-01	229/18493	0.000287792	0.00288759	0.0017566	PRKCA/MAPK3/LYN/BTK/MAPK14/SRC	6
GO:0051402	neuron apoptotic process	1973-06-01	230/18493	0.000294588	0.00291271	0.00177188	HSPD1/CASP3/FYN/GAPDH/PDPK1/AKT2	6
GO:0090559	regulation of membrane permeability	1973-04-01	81/18493	0.000295484	0.00291271	0.00177188	STAT3/YWHAB/PPIF/YWHAZ	4
GO:0071354	cellular response to interleukin-6	1973-03-01	33/18493	0.000295713	0.00291271	0.00177188	STAT3/STAT1/FER	3
GO:1903427	negative regulation of reactive oxygen species biosynthetic process	1973-03-01	33/18493	0.000295713	0.00291271	0.00177188	STAT3/HSPD1/FYN	3
GO:1905521	regulation of macrophage migration	1973-03-01	33/18493	0.000295713	0.00291271	0.00177188	MAPK3/MST1/MAPK14	3
GO:1903305	regulation of regulated secretory pathway	1973-05-01	148/18493	0.000297512	0.00291974	0.00177616	LYN/SNX4/FER/PDPK1/PRKCB	5
GO:0060402	calcium ion transport into cytosol	1973-05-01	149/18493	0.000306905	0.00300097	0.00182557	LYN/CAMK2D/PRKACA/FYN/PDPK1	5
GO:2000116	regulation of cysteine-type endopeptidase activity	1973-06-01	232/18493	0.000308557	0.0030062	0.00182875	SMAD3/HSPD1/RPS6KA3/CASP3/FYN/SRC	6
GO:0050818	regulation of coagulation	1973-04-01	82/18493	0.000309715	0.00300659	0.00182899	PRKCA/LYN/TEC/PRKCQ	4
GO:0072524	pyridine-containing compound metabolic process	1973-05-01	150/18493	0.000316521	0.00306161	0.00186245	STAT3/ENO1/GAPDH/PGD/PKM	5
GO:0042058	regulation of epidermal growth factor receptor signaling pathway	1973-04-01	83/18493	0.000324432	0.00311571	0.00189537	DUSP3/FER/SHC1/GRB2	4
GO:0046849	bone remodeling	1973-04-01	83/18493	0.000324432	0.00311571	0.00189537	PRKCA/RAC1/CSK/SRC	4
GO:0019932	second-messenger-mediated signaling	1973-08-01	439/18493	0.000329799	0.00315597	0.00191986	PRKCA/BTK/CAMK2D/PRKACA/NME2/SPHK1/PDPK1/PDE5A	8
GO:0046031	ADP metabolic process	1973-04-01	84/18493	0.000339643	0.00323866	0.00197016	STAT3/ENO1/GAPDH/PKM	4
GO:0009314	response to radiation	1973-08-01	443/18493	0.000350404	0.00331643	0.00201747	METAP2/METAP1/CASP3/DYNLRB1/MAPK14/PPID/AKT2/GRB2	8
GO:0070997	neuron death	1973-07-01	335/18493	0.000351628	0.00331643	0.00201747	STAT3/HSPD1/CASP3/FYN/GAPDH/PDPK1/AKT2	7
GO:0048246	macrophage chemotaxis	1973-03-01	35/18493	0.000352733	0.00331643	0.00201747	MAPK3/MST1/MAPK14	3
GO:0090218	positive regulation of lipid kinase activity	1973-03-01	35/18493	0.000352733	0.00331643	0.00201747	LYN/FLT3/SRC	3
GO:0046427	positive regulation of JAK-STAT cascade	1973-04-01	85/18493	0.000355359	0.00332948	0.00202541	STAT3/LYN/FLT3/FYN	4
GO:0009152	purine ribonucleotide biosynthetic process	1973-06-01	239/18493	0.000361596	0.00336447	0.00204669	STAT3/ENO1/GAPDH/PKM/NME2/ATP5PO	6
GO:0051924	regulation of calcium ion transport	1973-06-01	239/18493	0.000361596	0.00336447	0.00204669	CAMK2B/LYN/CAMK2D/PRKACA/FYN/PDPK1	6
GO:0009156	ribonucleoside monophosphate biosynthetic process	1973-05-01	155/18493	0.000368077	0.00341296	0.00207619	STAT3/ENO1/GAPDH/PKM/ATP5PO	5
GO:0031589	cell-substrate adhesion	1973-07-01	338/18493	0.000370993	0.00342818	0.00208545	SMAD3/RAC1/DUSP3/FER/PDPK1/CRK/SRC	7
GO:0006874	cellular calcium ion homeostasis	1973-08-01	448/18493	0.00037763	0.00347756	0.00211549	SMAD3/LYN/CAMK2D/PRKACA/FYN/TPT1/PDPK1/PRKCB	8
GO:0060416	response to growth hormone	1973-03-01	36/18493	0.000383713	0.00352151	0.00214223	STAT3/LYN/NME2	3
GO:0071560	cellular response to transforming growth factor beta stimulus	1973-06-01	242/18493	0.000386403	0.00353414	0.00214991	SMAD3/SMAD2/FYN/PDPK1/CRK/SRC	6
GO:0034446	substrate adhesion-dependent cell spreading	1973-04-01	87/18493	0.000388341	0.00353983	0.00215337	RAC1/FER/CRK/SRC	4
GO:0006606	protein import into nucleus	1973-05-01	157/18493	0.000390386	0.00354645	0.0021574	STAT3/SMAD3/KPNB1/RAN/MAPK14	5
GO:0090316	positive regulation of intracellular protein transport	1973-05-01	158/18493	0.000401917	0.00363891	0.00221364	SMAD3/PRKACA/FYN/MAPK14/AKT2	5
GO:1904894	positive regulation of STAT cascade	1973-04-01	88/18493	0.000405628	0.00365631	0.00222423	STAT3/LYN/FLT3/FYN	4
GO:0034248	regulation of cellular amide metabolic process	1973-08-01	453/18493	0.000406559	0.00365631	0.00222423	STAT3/MAPK3/METAP1/RPS6KA3/GAPDH/EIF4G2/AKT2/EIF4H	8
GO:0034765	regulation of ion transmembrane transport	1973-08-01	454/18493	0.000412556	0.00369788	0.00224951	LYN/CAMK2D/PRKACA/FYN/PDPK1/CLIC1/PPIF/AKT2	8
GO:0016572	histone phosphorylation	1973-03-01	37/18493	0.00041639	0.00370752	0.00225538	PRKCA/MAPK3/PRKCB	3
GO:0070741	response to interleukin-6	1973-03-01	37/18493	0.00041639	0.00370752	0.00225538	STAT3/STAT1/FER	3
GO:0050714	positive regulation of protein secretion	1973-06-01	246/18493	0.00042153	0.00374091	0.00227569	HSPD1/MAPK3/GAPDH/MAPK14/PPID/SRC	6
GO:0060401	cytosolic calcium ion transport	1973-05-01	161/18493	0.000438058	0.0038748	0.00235714	LYN/CAMK2D/PRKACA/FYN/PDPK1	5
GO:0048872	homeostasis of number of cells	1973-06-01	248/18493	0.000440006	0.00387926	0.00235986	STAT3/STAT1/LYN/FLT3/CASP3/MAPK14	6
GO:1901184	regulation of ERBB signaling pathway	1973-04-01	90/18493	0.000441839	0.0038827	0.00236195	DUSP3/FER/SHC1/GRB2	4
GO:0070838	divalent metal ion transport	1973-08-01	459/18493	0.000443634	0.00388529	0.00236352	CAMK2B/LYN/CAMK2D/PRKACA/FYN/TPT1/PDPK1/PRKCB	8
GO:0071559	response to transforming growth factor beta	1973-06-01	249/18493	0.000449478	0.00388529	0.00236352	SMAD3/SMAD2/FYN/PDPK1/CRK/SRC	6
GO:0006733	oxidoreduction coenzyme metabolic process	1973-05-01	162/18493	0.000450634	0.00388529	0.00236352	STAT3/ENO1/GAPDH/PGD/PKM	5
GO:0043902	positive regulation of multi-organism process	1973-05-01	162/18493	0.000450634	0.00388529	0.00236352	PRKCA/MAPK3/GAPDH/PPID/PDE5A	5
GO:0006734	NADH metabolic process	1973-03-01	38/18493	0.000450803	0.00388529	0.00236352	ENO1/GAPDH/PKM	3
GO:0045124	regulation of bone resorption	1973-03-01	38/18493	0.000450803	0.00388529	0.00236352	PRKCA/CSK/SRC	3
GO:0055074	calcium ion homeostasis	1973-08-01	461/18493	0.000456588	0.00392104	0.00238527	SMAD3/LYN/CAMK2D/PRKACA/FYN/TPT1/PDPK1/PRKCB	8
GO:0046034	ATP metabolic process	1973-06-01	250/18493	0.000459108	0.00392104	0.00238527	STAT3/ENO1/GAPDH/PKM/PPIF/ATP5PO	6
GO:0042100	B cell proliferation	1973-04-01	91/18493	0.000460784	0.00392104	0.00238527	HSPD1/LYN/BTK/CASP3	4
GO:0045639	positive regulation of myeloid cell differentiation	1973-04-01	91/18493	0.000460784	0.00392104	0.00238527	STAT3/STAT1/PRKCA/MAPK14	4
GO:0072511	divalent inorganic cation transport	1973-08-01	462/18493	0.000463179	0.00392899	0.00239011	CAMK2B/LYN/CAMK2D/PRKACA/FYN/TPT1/PDPK1/PRKCB	8
GO:0006936	muscle contraction	1973-07-01	351/18493	0.000465044	0.0039324	0.00239218	ENO1/GRK2/CAMK2D/PRKACA/SPHK1/PDE5A/TPM4	7
GO:0003015	heart process	1973-06-01	252/18493	0.000478852	0.00403647	0.00245549	GRK2/CAMK2D/PRKACA/FYN/PDE5A/SRC	6
GO:0038179	neurotrophin signaling pathway	1973-03-01	39/18493	0.000486991	0.00408199	0.00248318	CASP3/GRB2/SRC	3
GO:0009260	ribonucleotide biosynthetic process	1973-06-01	253/18493	0.00048897	0.00408199	0.00248318	STAT3/ENO1/GAPDH/PKM/NME2/ATP5PO	6
GO:0006914	autophagy	1973-08-01	466/18493	0.000490325	0.00408199	0.00248318	MAPK3/PRKACA/CASP3/GAPDH/VTA1/EIF4G2/NSFL1C/SRC	8
GO:0061919	process utilizing autophagic mechanism	1973-08-01	466/18493	0.000490325	0.00408199	0.00248318	MAPK3/PRKACA/CASP3/GAPDH/VTA1/EIF4G2/NSFL1C/SRC	8
GO:0006942	regulation of striated muscle contraction	1973-04-01	93/18493	0.0005004	0.00415301	0.00252639	GRK2/CAMK2D/PRKACA/PDE5A	4
GO:0031960	response to corticosteroid	1973-05-01	166/18493	0.00050368	0.00416737	0.00253512	HSPD1/FLT3/CASP3/RAN/SRC	5
GO:0051091	positive regulation of DNA-binding transcription factor activity	1973-06-01	255/18493	0.000509704	0.00420428	0.00255757	SMAD3/BTK/PRKCQ/FER/SPHK1/PRKCB	6
GO:0006913	nucleocytoplasmic transport	1973-07-01	357/18493	0.00051444	0.00423036	0.00257344	STAT3/SMAD3/PRKACA/KPNB1/RAN/MAPK14/DDX19B	7
GO:0009124	nucleoside monophosphate biosynthetic process	1973-05-01	167/18493	0.000517647	0.00424375	0.00258159	STAT3/ENO1/GAPDH/PKM/ATP5PO	5
GO:0006091	generation of precursor metabolites and energy	1973-08-01	471/18493	0.000526062	0.00429964	0.00261558	STAT3/ENO1/GAPDH/AKR7A2/PKM/PPIF/AKT2/ATP5PO	8
GO:0051169	nuclear transport	1973-07-01	360/18493	0.000540662	0.00439299	0.00267237	STAT3/SMAD3/PRKACA/KPNB1/RAN/MAPK14/DDX19B	7
GO:0006164	purine nucleotide biosynthetic process	1973-06-01	258/18493	0.000542086	0.00439299	0.00267237	STAT3/ENO1/GAPDH/PKM/NME2/ATP5PO	6
GO:0002367	cytokine production involved in immune response	1973-04-01	95/18493	0.000542385	0.00439299	0.00267237	HSPD1/MAPK3/BTK/MAPK14	4
GO:0046390	ribose phosphate biosynthetic process	1973-06-01	259/18493	0.000553228	0.00446736	0.00271761	STAT3/ENO1/GAPDH/PKM/NME2/ATP5PO	6
GO:0009135	purine nucleoside diphosphate metabolic process	1973-04-01	96/18493	0.00056429	0.0045026	0.00273905	STAT3/ENO1/GAPDH/PKM	4
GO:0009179	purine ribonucleoside diphosphate metabolic process	1973-04-01	96/18493	0.00056429	0.0045026	0.00273905	STAT3/ENO1/GAPDH/PKM	4
GO:0046364	monosaccharide biosynthetic process	1973-04-01	96/18493	0.00056429	0.0045026	0.00273905	ENO1/GAPDH/PGD/MST1	4
GO:2001243	negative regulation of intrinsic apoptotic signaling pathway	1973-04-01	96/18493	0.00056429	0.0045026	0.00273905	ENO1/TPT1/PPIF/SRC	4
GO:0071622	regulation of granulocyte chemotaxis	1973-03-01	42/18493	0.000606568	0.00481004	0.00292608	MAPK3/RAC1/MAPK14	3
GO:0071675	regulation of mononuclear cell migration	1973-03-01	42/18493	0.000606568	0.00481004	0.00292608	MAPK3/LYN/MAPK14	3
GO:0009185	ribonucleoside diphosphate metabolic process	1973-04-01	98/18493	0.000609976	0.00481004	0.00292608	STAT3/ENO1/GAPDH/PKM	4
GO:2000379	positive regulation of reactive oxygen species metabolic process	1973-04-01	98/18493	0.000609976	0.00481004	0.00292608	SMAD3/CRP/MAPK14/GRB2	4
GO:0050678	regulation of epithelial cell proliferation	1973-07-01	368/18493	0.000615833	0.00484203	0.00294553	STAT3/SMAD3/STAT1/PRKCA/NME2/MST1/PDPK1	7
GO:0072503	cellular divalent inorganic cation homeostasis	1973-08-01	483/18493	0.000620525	0.0048647	0.00295932	SMAD3/LYN/CAMK2D/PRKACA/FYN/TPT1/PDPK1/PRKCB	8
GO:0002793	positive regulation of peptide secretion	1973-06-01	265/18493	0.000623881	0.00487679	0.00296668	HSPD1/MAPK3/GAPDH/MAPK14/PPID/SRC	6
GO:0051098	regulation of binding	1973-07-01	369/18493	0.000625786	0.0048775	0.00296711	SMAD3/SMAD2/MAPK3/PRKACA/RAN/CRK/SRC	7
GO:0007229	integrin-mediated signaling pathway	1973-04-01	99/18493	0.000633776	0.0049255	0.00299631	TEC/NME2/VAV1/SRC	4
GO:0002833	positive regulation of response to biotic stimulus	1973-03-01	43/18493	0.00065022	0.00500986	0.00304763	PRKCA/HSPD1/MAPK3	3
GO:0010613	positive regulation of cardiac muscle hypertrophy	1973-03-01	43/18493	0.00065022	0.00500986	0.00304763	PRKCA/CAMK2D/PDE5A	3
GO:0014742	positive regulation of muscle hypertrophy	1973-03-01	43/18493	0.00065022	0.00500986	0.00304763	PRKCA/CAMK2D/PDE5A	3
GO:0007440	foregut morphogenesis	1973-02-01	10/18493	0.000677611	0.00514716	0.00313115	SMAD3/SMAD2	2
GO:0031053	primary miRNA processing	1973-02-01	10/18493	0.000677611	0.00514716	0.00313115	SMAD3/SMAD2	2
GO:0045988	negative regulation of striated muscle contraction	1973-02-01	10/18493	0.000677611	0.00514716	0.00313115	GRK2/PDE5A	2
GO:0071104	response to interleukin-9	1973-02-01	10/18493	0.000677611	0.00514716	0.00313115	STAT3/STAT1	2
GO:0072584	caveolin-mediated endocytosis	1973-02-01	10/18493	0.000677611	0.00514716	0.00313115	MAPK3/SRC	2
GO:0051170	import into nucleus	1973-05-01	178/18493	0.000691255	0.00523602	0.00318521	STAT3/SMAD3/KPNB1/RAN/MAPK14	5
GO:0046850	regulation of bone remodeling	1973-03-01	44/18493	0.000695828	0.00525585	0.00319727	PRKCA/CSK/SRC	3
GO:0008015	blood circulation	1973-08-01	492/18493	0.000700031	0.00526801	0.00320467	SMAD3/STAT1/GRK2/CAMK2D/PRKACA/CRP/PDE5A/SRC	8
GO:0072522	purine-containing compound biosynthetic process	1973-06-01	271/18493	0.000701357	0.00526801	0.00320467	STAT3/ENO1/GAPDH/PKM/NME2/ATP5PO	6
GO:0061564	axon development	1973-08-01	493/18493	0.000709351	0.00531322	0.00323217	PRKCA/MAPK3/CASP3/FYN/PRKCQ/SHC1/GRB2/SRC	8
GO:0002685	regulation of leukocyte migration	1973-05-01	180/18493	0.000726997	0.00543026	0.00330337	MAPK3/RAC1/LYN/MST1/MAPK14	5
GO:0051348	negative regulation of transferase activity	1973-06-01	274/18493	0.00074279	0.00552629	0.00336179	CSK/LYN/DUSP3/CASP3/PDPK1/SRC	6
GO:0001503	ossification	1973-07-01	380/18493	0.000743963	0.00552629	0.00336179	SMAD3/MAPK3/PRKACA/SBDS/MAPK14/CLIC1/TPM4	7
GO:0045765	regulation of angiogenesis	1973-07-01	381/18493	0.000755528	0.00559673	0.00340464	STAT3/STAT1/PRKCA/PKM/SPHK1/PDPK1/PRKCB	7
GO:1903708	positive regulation of hemopoiesis	1973-05-01	183/18493	0.000783181	0.00578564	0.00351956	STAT3/STAT1/PRKCA/BTK/MAPK14	5
GO:0044003	modification by symbiont of host morphology or physiology	1973-03-01	46/18493	0.000793049	0.00581065	0.00353477	SMAD3/GAPDH/KPNB1	3
GO:1903727	positive regulation of phospholipid metabolic process	1973-03-01	46/18493	0.000793049	0.00581065	0.00353477	LYN/FLT3/SRC	3
GO:1905517	macrophage migration	1973-03-01	46/18493	0.000793049	0.00581065	0.00353477	MAPK3/MST1/MAPK14	3
GO:0014066	regulation of phosphatidylinositol 3-kinase signaling	1973-04-01	106/18493	0.000819187	0.0059535	0.00362167	MAPK3/FLT3/FYN/SRC	4
GO:0019359	nicotinamide nucleotide biosynthetic process	1973-04-01	106/18493	0.000819187	0.0059535	0.00362167	STAT3/ENO1/GAPDH/PKM	4
GO:0019363	pyridine nucleotide biosynthetic process	1973-04-01	106/18493	0.000819187	0.0059535	0.00362167	STAT3/ENO1/GAPDH/PKM	4
GO:0070106	interleukin-27-mediated signaling pathway	1973-02-01	11/18493	0.000826076	0.00597128	0.00363249	STAT3/STAT1	2
GO:0070757	interleukin-35-mediated signaling pathway	1973-02-01	11/18493	0.000826076	0.00597128	0.00363249	STAT3/STAT1	2
GO:0051205	protein insertion into membrane	1973-03-01	47/18493	0.000844731	0.00608418	0.00370117	YWHAB/SGTA/YWHAZ	3
GO:0003300	cardiac muscle hypertrophy	1973-04-01	107/18493	0.000848482	0.00608418	0.00370117	SMAD3/PRKCA/CAMK2D/PDE5A	4
GO:0071887	leukocyte apoptotic process	1973-04-01	107/18493	0.000848482	0.00608418	0.00370117	LYN/BTK/CASP3/PRKCQ	4
GO:0051972	regulation of telomerase activity	1973-03-01	48/18493	0.000898505	0.00639175	0.00388827	MAPK3/PRKCQ/SRC	3
GO:0070849	response to epidermal growth factor	1973-03-01	48/18493	0.000898505	0.00639175	0.00388827	MAPK3/DUSP3/PDPK1	3
GO:1902743	regulation of lamellipodium organization	1973-03-01	48/18493	0.000898505	0.00639175	0.00388827	RAC1/FER/SRC	3
GO:0014897	striated muscle hypertrophy	1973-04-01	109/18493	0.000909277	0.00643433	0.00391417	SMAD3/PRKCA/CAMK2D/PDE5A	4
GO:0072525	pyridine-containing compound biosynthetic process	1973-04-01	109/18493	0.000909277	0.00643433	0.00391417	STAT3/ENO1/GAPDH/PKM	4
GO:0009167	purine ribonucleoside monophosphate metabolic process	1973-06-01	286/18493	0.000927825	0.00654835	0.00398353	STAT3/ENO1/GAPDH/PKM/PPIF/ATP5PO	6
GO:0009126	purine nucleoside monophosphate metabolic process	1973-06-01	287/18493	0.000944713	0.00665008	0.00404542	STAT3/ENO1/GAPDH/PKM/PPIF/ATP5PO	6
GO:0006998	nuclear envelope organization	1973-03-01	49/18493	0.000954404	0.00670076	0.00407625	PRKCA/NSFL1C/PRKCB	3
GO:0014896	muscle hypertrophy	1973-04-01	111/18493	0.00097308	0.00679639	0.00413442	SMAD3/PRKCA/CAMK2D/PDE5A	4
GO:0046854	phosphatidylinositol phosphorylation	1973-04-01	111/18493	0.00097308	0.00679639	0.00413442	FYN/VAV1/GRB2/SRC	4
GO:0007077	mitotic nuclear envelope disassembly	1973-02-01	12/18493	0.00098876	0.00687022	0.00417934	PRKCA/PRKCB	2
GO:0018206	peptidyl-methionine modification	1973-02-01	12/18493	0.00098876	0.00687022	0.00417934	METAP2/METAP1	2
GO:0030278	regulation of ossification	1973-05-01	193/18493	0.000994096	0.0068895	0.00419106	SMAD3/MAPK3/PRKACA/MAPK14/CLIC1	5
GO:0010001	glial cell differentiation	1973-05-01	194/18493	0.0010173	0.00703216	0.00427785	STAT3/MAPK3/CSK/LYN/AKT2	5
GO:0006090	pyruvate metabolic process	1973-04-01	113/18493	0.00103997	0.00717047	0.00436199	STAT3/ENO1/GAPDH/PKM	4
GO:0009620	response to fungus	1973-03-01	51/18493	0.00107271	0.00737726	0.00448778	BTK/GAPDH/CRK	3
GO:0002573	myeloid leukocyte differentiation	1973-05-01	197/18493	0.00108932	0.00747237	0.00454564	PRKCA/LYN/NME2/MAPK14/SRC	5
GO:0071222	cellular response to lipopolysaccharide	1973-05-01	199/18493	0.00113939	0.00779596	0.00474249	PRKCA/MAPK3/LYN/MAPK14/SRC	5
GO:0051209	release of sequestered calcium ion into cytosol	1973-04-01	116/18493	0.00114628	0.00782319	0.00475905	LYN/CAMK2D/PRKACA/PDPK1	4
GO:0007183	SMAD protein complex assembly	1973-02-01	13/18493	0.00116555	0.00789463	0.00480251	SMAD3/SMAD2	2
GO:0060397	JAK-STAT cascade involved in growth hormone signaling pathway	1973-02-01	13/18493	0.00116555	0.00789463	0.00480251	STAT3/LYN	2
GO:0090128	regulation of synapse maturation	1973-02-01	13/18493	0.00116555	0.00789463	0.00480251	CAMK2B/YWHAZ	2
GO:0001952	regulation of cell-matrix adhesion	1973-04-01	117/18493	0.00118334	0.007995	0.00486357	SMAD3/RAC1/DUSP3/SRC	4
GO:0009161	ribonucleoside monophosphate metabolic process	1973-06-01	300/18493	0.00118657	0.00799672	0.00486461	STAT3/ENO1/GAPDH/PKM/PPIF/ATP5PO	6
GO:0051090	regulation of DNA-binding transcription factor activity	1973-07-01	412/18493	0.00119098	0.00800637	0.00487049	SMAD3/MAPK3/BTK/PRKCQ/FER/SPHK1/PRKCB	7
GO:0009435	NAD biosynthetic process	1973-03-01	53/18493	0.00119989	0.00802614	0.00488251	ENO1/GAPDH/PKM	3
GO:0032210	regulation of telomere maintenance via telomerase	1973-03-01	53/18493	0.00119989	0.00802614	0.00488251	MAPK3/PRKCQ/SRC	3
GO:0051283	negative regulation of sequestering of calcium ion	1973-04-01	118/18493	0.00122124	0.00814869	0.00495706	LYN/CAMK2D/PRKACA/PDPK1	4
GO:0046434	organophosphate catabolic process	1973-05-01	203/18493	0.00124463	0.00826374	0.00502705	STAT3/ENO1/GAPDH/PKM/PDE5A	5
GO:0050679	positive regulation of epithelial cell proliferation	1973-05-01	203/18493	0.00124463	0.00826374	0.00502705	STAT3/PRKCA/NME2/MST1/PDPK1	5
GO:0042113	B cell activation	1973-06-01	303/18493	0.00124858	0.00826954	0.00503058	HSPD1/LYN/BTK/FLT3/CASP3/PRKCB	6
GO:0019320	hexose catabolic process	1973-03-01	54/18493	0.00126689	0.0083497	0.00507934	ENO1/GAPDH/PKM	3
GO:0043551	regulation of phosphatidylinositol 3-kinase activity	1973-03-01	54/18493	0.00126689	0.0083497	0.00507934	LYN/FLT3/SRC	3
GO:0017157	regulation of exocytosis	1973-05-01	204/18493	0.00127203	0.00836306	0.00508747	LYN/SNX4/FER/PDPK1/PRKCB	5
GO:0051282	regulation of sequestering of calcium ion	1973-04-01	120/18493	0.00129958	0.00848389	0.00516097	LYN/CAMK2D/PRKACA/PDPK1	4
GO:0071621	granulocyte chemotaxis	1973-04-01	120/18493	0.00129958	0.00848389	0.00516097	MAPK3/RAC1/MAPK14/VAV1	4
GO:0050670	regulation of lymphocyte proliferation	1973-05-01	205/18493	0.00129987	0.00848389	0.00516097	LYN/BTK/CASP3/PRKCQ/PDE5A	5
GO:0032944	regulation of mononuclear cell proliferation	1973-05-01	206/18493	0.00132817	0.00858847	0.00522459	LYN/BTK/CASP3/PRKCQ/PDE5A	5
GO:0071219	cellular response to molecule of bacterial origin	1973-05-01	206/18493	0.00132817	0.00858847	0.00522459	PRKCA/MAPK3/LYN/MAPK14/SRC	5
GO:0050673	epithelial cell proliferation	1973-07-01	420/18493	0.00133036	0.00858847	0.00522459	STAT3/SMAD3/STAT1/PRKCA/NME2/MST1/PDPK1	7
GO:0008637	apoptotic mitochondrial changes	1973-04-01	121/18493	0.00134004	0.00858847	0.00522459	YWHAB/HSPD1/PPIF/YWHAZ	4
GO:1900180	regulation of protein localization to nucleus	1973-04-01	121/18493	0.00134004	0.00858847	0.00522459	SMAD3/FYN/MAPK14/SRC	4
GO:1901342	regulation of vasculature development	1973-07-01	421/18493	0.00134864	0.00858847	0.00522459	STAT3/STAT1/PRKCA/PKM/SPHK1/PDPK1/PRKCB	7
GO:0010759	positive regulation of macrophage chemotaxis	1973-02-01	14/18493	0.00135634	0.00858847	0.00522459	MAPK3/MAPK14	2
GO:0034349	glial cell apoptotic process	1973-02-01	14/18493	0.00135634	0.00858847	0.00522459	PRKCA/CASP3	2
GO:0035635	entry of bacterium into host cell	1973-02-01	14/18493	0.00135634	0.00858847	0.00522459	GRB2/SRC	2
GO:0048308	organelle inheritance	1973-02-01	14/18493	0.00135634	0.00858847	0.00522459	MAPK3/YWHAZ	2
GO:0048313	Golgi inheritance	1973-02-01	14/18493	0.00135634	0.00858847	0.00522459	MAPK3/YWHAZ	2
GO:0070935	3'-UTR-mediated mRNA stabilization	1973-02-01	14/18493	0.00135634	0.00858847	0.00522459	MAPKAPK2/MAPK14	2
GO:0009416	response to light stimulus	1973-06-01	308/18493	0.00135742	0.00858847	0.00522459	METAP2/METAP1/CASP3/DYNLRB1/PPID/AKT2	6
GO:0050853	B cell receptor signaling pathway	1973-04-01	122/18493	0.00138137	0.00871947	0.00530429	LYN/BTK/TEC/PRKCB	4
GO:0009266	response to temperature stimulus	1973-05-01	208/18493	0.00138611	0.00872895	0.00531005	HSPD1/MAPK3/LYN/PRKACA/MAPKAPK2	5
GO:0016485	protein processing	1973-06-01	310/18493	0.00140293	0.00880463	0.00535609	ENO1/METAP2/PRKACA/CASP3/PCSK7/SRC	6
GO:0006605	protein targeting	1973-07-01	424/18493	0.00140468	0.00880463	0.00535609	YWHAB/HSPD1/FYN/AIP/SGTA/AKT2/YWHAZ	7
GO:0010810	regulation of cell-substrate adhesion	1973-05-01	209/18493	0.00141578	0.00881256	0.00536091	SMAD3/RAC1/DUSP3/CRK/SRC	5
GO:0016051	carbohydrate biosynthetic process	1973-05-01	209/18493	0.00141578	0.00881256	0.00536091	ENO1/GAPDH/PGD/MST1/AKT2	5
GO:0043281	regulation of cysteine-type endopeptidase activity involved in apoptotic process	1973-05-01	209/18493	0.00141578	0.00881256	0.00536091	SMAD3/HSPD1/RPS6KA3/CASP3/SRC	5
GO:0051208	sequestering of calcium ion	1973-04-01	123/18493	0.00142358	0.00884066	0.00537801	LYN/CAMK2D/PRKACA/PDPK1	4
GO:0034763	negative regulation of transmembrane transport	1973-04-01	124/18493	0.00146669	0.00907702	0.00552179	CAMK2D/PPIF/AKT2/PRKCB	4
GO:0031098	stress-activated protein kinase signaling cascade	1973-06-01	313/18493	0.00147338	0.00907702	0.00552179	MAPK3/LYN/DUSP3/MAPKAPK2/PAK6/MAPK14	6
GO:0042743	hydrogen peroxide metabolic process	1973-03-01	57/18493	0.00148189	0.00907702	0.00552179	STAT3/RAC1/FYN	3
GO:0046626	regulation of insulin receptor signaling pathway	1973-03-01	57/18493	0.00148189	0.00907702	0.00552179	PRKCQ/PRKCB/SRC	3
GO:0050854	regulation of antigen receptor-mediated signaling pathway	1973-03-01	57/18493	0.00148189	0.00907702	0.00552179	LYN/DUSP3/PRKCB	3
GO:0070228	regulation of lymphocyte apoptotic process	1973-03-01	57/18493	0.00148189	0.00907702	0.00552179	LYN/BTK/PRKCQ	3
GO:0001666	response to hypoxia	1973-06-01	314/18493	0.00149745	0.00913073	0.00555446	SMAD3/ENO1/HSPD1/CASP3/PKM/SRC	6
GO:1904062	regulation of cation transmembrane transport	1973-06-01	314/18493	0.00149745	0.00913073	0.00555446	LYN/CAMK2D/PRKACA/FYN/PDPK1/PPIF	6
GO:0071482	cellular response to light stimulus	1973-04-01	125/18493	0.00151069	0.00919063	0.0055909	METAP2/METAP1/PPID/AKT2	4
GO:2000378	negative regulation of reactive oxygen species metabolic process	1973-03-01	58/18493	0.00155832	0.00945399	0.00575111	STAT3/HSPD1/FYN	3
GO:0050665	hydrogen peroxide biosynthetic process	1973-02-01	15/18493	0.00156102	0.00945399	0.00575111	STAT3/FYN	2
GO:0090150	establishment of protein localization to membrane	1973-06-01	317/18493	0.00157148	0.00949596	0.00577664	YWHAB/CSK/FYN/SGTA/AKT2/YWHAZ	6
GO:0051235	maintenance of location	1973-06-01	318/18493	0.00159676	0.00962712	0.00585643	YWHAB/LYN/CAMK2D/PRKACA/CRP/PDPK1	6
GO:0048732	gland development	1973-07-01	434/18493	0.00160477	0.00965378	0.00587265	SMAD3/SMAD2/MAPK3/PKM/MST1/AKT2/SRC	7
GO:0070663	regulation of leukocyte proliferation	1973-05-01	216/18493	0.00163674	0.00978308	0.0059513	LYN/BTK/CASP3/PRKCQ/PDE5A	5
GO:0030888	regulation of B cell proliferation	1973-03-01	59/18493	0.00163718	0.00978308	0.0059513	LYN/BTK/CASP3	3
GO:1902686	mitochondrial outer membrane permeabilization involved in programmed cell death	1973-03-01	59/18493	0.00163718	0.00978308	0.0059513	YWHAB/PPIF/YWHAZ	3
GO:0035270	endocrine system development	1973-04-01	128/18493	0.00164824	0.00980555	0.00596497	SMAD3/SMAD2/MAPK3/PDPK1	4
GO:0060359	response to ammonium ion	1973-04-01	128/18493	0.00164824	0.00980555	0.00596497	HSPD1/MAPK3/GRK2/CASP3	4
GO:0043393	regulation of protein binding	1973-05-01	217/18493	0.00167026	0.00991461	0.00603132	MAPK3/PRKACA/RAN/CRK/SRC	5
GO:0046425	regulation of JAK-STAT cascade	1973-04-01	129/18493	0.00169596	0.0100229	0.0060972	STAT3/LYN/FLT3/FYN	4
GO:1902850	microtubule cytoskeleton organization involved in mitosis	1973-04-01	129/18493	0.00169596	0.0100229	0.0060972	SBDS/KPNB1/NSFL1C/RAN	4
GO:0009123	nucleoside monophosphate metabolic process	1973-06-01	322/18493	0.00170102	0.0100308	0.006102	STAT3/ENO1/GAPDH/PKM/PPIF/ATP5PO	6
GO:0002831	regulation of response to biotic stimulus	1973-04-01	130/18493	0.00174463	0.010243	0.0062311	STAT1/PRKCA/HSPD1/MAPK3	4
GO:0050921	positive regulation of chemotaxis	1973-04-01	130/18493	0.00174463	0.010243	0.0062311	SMAD3/MAPK3/RAC1/MAPK14	4
GO:0019722	calcium-mediated signaling	1973-05-01	220/18493	0.00177385	0.010286	0.00625727	BTK/CAMK2D/PRKACA/SPHK1/PDPK1	5
GO:0051495	positive regulation of cytoskeleton organization	1973-05-01	220/18493	0.00177385	0.010286	0.00625727	SMAD3/RAC1/FER/NSFL1C/GRB2	5
GO:0002739	regulation of cytokine secretion involved in immune response	1973-02-01	16/18493	0.00177947	0.010286	0.00625727	MAPK3/MAPK14	2
GO:0030397	membrane disassembly	1973-02-01	16/18493	0.00177947	0.010286	0.00625727	PRKCA/PRKCB	2
GO:0048012	hepatocyte growth factor receptor signaling pathway	1973-02-01	16/18493	0.00177947	0.010286	0.00625727	RAC1/MST1	2
GO:0051081	nuclear envelope disassembly	1973-02-01	16/18493	0.00177947	0.010286	0.00625727	PRKCA/PRKCB	2
GO:0055119	relaxation of cardiac muscle	1973-02-01	16/18493	0.00177947	0.010286	0.00625727	CAMK2D/PDE5A	2
GO:0036293	response to decreased oxygen levels	1973-06-01	325/18493	0.00178256	0.010286	0.00625727	SMAD3/ENO1/HSPD1/CASP3/PKM/SRC	6
GO:0002705	positive regulation of leukocyte mediated immunity	1973-04-01	131/18493	0.00179426	0.0102896	0.00625941	HSPD1/BTK/SNX4/VAV1	4
GO:0007498	mesoderm development	1973-04-01	131/18493	0.00179426	0.0102896	0.00625941	SMAD3/SMAD2/BTK/PRKACA	4
GO:0035794	positive regulation of mitochondrial membrane permeability	1973-03-01	61/18493	0.0018023	0.0102896	0.00625941	YWHAB/PPIF/YWHAZ	3
GO:1900076	regulation of cellular response to insulin stimulus	1973-03-01	61/18493	0.0018023	0.0102896	0.00625941	PRKCQ/PRKCB/SRC	3
GO:1904356	regulation of telomere maintenance via telomere lengthening	1973-03-01	61/18493	0.0018023	0.0102896	0.00625941	MAPK3/PRKCQ/SRC	3
GO:0007160	cell-matrix adhesion	1973-05-01	222/18493	0.00184549	0.0104916	0.0063823	SMAD3/RAC1/DUSP3/PDPK1/SRC	5
GO:2001234	negative regulation of apoptotic signaling pathway	1973-05-01	222/18493	0.00184549	0.0104916	0.0063823	ENO1/FYN/TPT1/PPIF/SRC	5
GO:0060048	cardiac muscle contraction	1973-04-01	133/18493	0.00189646	0.010736	0.00653097	GRK2/CAMK2D/PRKACA/PDE5A	4
GO:1904892	regulation of STAT cascade	1973-04-01	133/18493	0.00189646	0.010736	0.00653097	STAT3/LYN/FLT3/FYN	4
GO:0097191	extrinsic apoptotic signaling pathway	1973-05-01	224/18493	0.00191922	0.0108325	0.00658969	SMAD3/CASP3/FYN/PDPK1/SRC	5
GO:0042326	negative regulation of phosphorylation	1973-07-01	448/18493	0.00192157	0.0108325	0.00658969	STAT3/CSK/LYN/DUSP3/CASP3/PDPK1/PPIF	7
GO:0007409	axonogenesis	1973-07-01	449/18493	0.00194593	0.0109187	0.00664213	PRKCA/MAPK3/FYN/PRKCQ/SHC1/GRB2/SRC	7
GO:0010675	regulation of cellular carbohydrate metabolic process	1973-04-01	134/18493	0.00194904	0.0109187	0.00664213	STAT3/MST1/AKT2/SRC	4
GO:0097530	granulocyte migration	1973-04-01	134/18493	0.00194904	0.0109187	0.00664213	MAPK3/RAC1/MAPK14/VAV1	4
GO:0043550	regulation of lipid kinase activity	1973-03-01	63/18493	0.00197746	0.0110319	0.00671101	LYN/FLT3/SRC	3
GO:1905710	positive regulation of membrane permeability	1973-03-01	63/18493	0.00197746	0.0110319	0.00671101	YWHAB/PPIF/YWHAZ	3
GO:0072655	establishment of protein localization to mitochondrion	1973-04-01	135/18493	0.00200263	0.0110617	0.00672911	YWHAB/HSPD1/AIP/YWHAZ	4
GO:0038092	nodal signaling pathway	1973-02-01	17/18493	0.00201159	0.0110617	0.00672911	SMAD3/SMAD2	2
GO:0048339	paraxial mesoderm development	1973-02-01	17/18493	0.00201159	0.0110617	0.00672911	SMAD3/SMAD2	2
GO:0075733	intracellular transport of virus	1973-02-01	17/18493	0.00201159	0.0110617	0.00672911	KPNB1/RAN	2
GO:1904355	positive regulation of telomere capping	1973-02-01	17/18493	0.00201159	0.0110617	0.00672911	MAPK3/PRKCQ	2
GO:1905523	positive regulation of macrophage migration	1973-02-01	17/18493	0.00201159	0.0110617	0.00672911	MAPK3/MAPK14	2
GO:2000641	regulation of early endosome to late endosome transport	1973-02-01	17/18493	0.00201159	0.0110617	0.00672911	MAPK3/SRC	2
GO:0014065	phosphatidylinositol 3-kinase signaling	1973-04-01	136/18493	0.00205722	0.0112895	0.00686771	MAPK3/FLT3/FYN/SRC	4
GO:0046365	monosaccharide catabolic process	1973-03-01	64/18493	0.00206888	0.0113073	0.00687854	ENO1/GAPDH/PKM	3
GO:0071242	cellular response to ammonium ion	1973-03-01	64/18493	0.00206888	0.0113073	0.00687854	MAPK3/GRK2/CASP3	3
GO:0045834	positive regulation of lipid metabolic process	1973-04-01	138/18493	0.00216949	0.0118332	0.00719842	LYN/FLT3/AKT2/SRC	4
GO:0070585	protein localization to mitochondrion	1973-04-01	139/18493	0.00222718	0.0121217	0.00737398	YWHAB/HSPD1/AIP/YWHAZ	4
GO:0007178	transmembrane receptor protein serine/threonine kinase signaling pathway	1973-06-01	340/18493	0.00223572	0.0121217	0.00737398	SMAD3/SMAD2/MAPK3/PDPK1/MAPK14/SRC	6
GO:0033157	regulation of intracellular protein transport	1973-05-01	232/18493	0.00223592	0.0121217	0.00737398	SMAD3/PRKACA/FYN/MAPK14/AKT2	5
GO:2000573	positive regulation of DNA biosynthetic process	1973-03-01	66/18493	0.0022595	0.0122249	0.00743676	MAPK3/PRKCQ/SRC	3
GO:0046488	phosphatidylinositol metabolic process	1973-05-01	233/18493	0.00227803	0.0123004	0.00748268	FLT3/FYN/VAV1/GRB2/SRC	5
GO:0035924	cellular response to vascular endothelial growth factor stimulus	1973-03-01	67/18493	0.00235876	0.0126854	0.00771688	FLT3/MAPKAPK2/MAPK14	3
GO:0046824	positive regulation of nucleocytoplasmic transport	1973-03-01	67/18493	0.00235876	0.0126854	0.00771688	SMAD3/PRKACA/MAPK14	3
GO:0009165	nucleotide biosynthetic process	1973-06-01	344/18493	0.00237008	0.0127209	0.00773844	STAT3/ENO1/GAPDH/PKM/NME2/ATP5PO	6
GO:0062013	positive regulation of small molecule metabolic process	1973-04-01	142/18493	0.00240659	0.0128911	0.00784198	STAT3/ENO1/AKT2/SRC	4
GO:2001056	positive regulation of cysteine-type endopeptidase activity	1973-04-01	143/18493	0.00246854	0.0131966	0.00802786	SMAD3/HSPD1/CASP3/FYN	4
GO:1901293	nucleoside phosphate biosynthetic process	1973-06-01	347/18493	0.00247479	0.0132038	0.00803222	STAT3/ENO1/GAPDH/PKM/NME2/ATP5PO	6
GO:0002374	cytokine secretion involved in immune response	1973-02-01	19/18493	0.0025164	0.0133463	0.00811893	MAPK3/MAPK14	2
GO:0002902	regulation of B cell apoptotic process	1973-02-01	19/18493	0.0025164	0.0133463	0.00811893	LYN/BTK	2
GO:0017000	antibiotic biosynthetic process	1973-02-01	19/18493	0.0025164	0.0133463	0.00811893	STAT3/FYN	2
GO:0070482	response to oxygen levels	1973-06-01	349/18493	0.00254651	0.0134795	0.00819991	SMAD3/ENO1/HSPD1/CASP3/PKM/SRC	6
GO:0051480	regulation of cytosolic calcium ion concentration	1973-06-01	350/18493	0.00258295	0.0136455	0.00830091	SMAD3/LYN/CAMK2D/PRKACA/FYN/PDPK1	6
GO:0002706	regulation of lymphocyte mediated immunity	1973-04-01	146/18493	0.00266097	0.0140301	0.00853488	HSPD1/BTK/CRK/VAV1	4
GO:0014068	positive regulation of phosphatidylinositol 3-kinase signaling	1973-03-01	70/18493	0.00267264	0.014064	0.00855553	FLT3/FYN/SRC	3
GO:0035690	cellular response to drug	1973-06-01	355/18493	0.00277109	0.0144217	0.00877311	MAPK3/GRK2/FYN/CRK/PPIF/SRC	6
GO:0033673	negative regulation of kinase activity	1973-05-01	244/18493	0.00278027	0.0144217	0.00877311	CSK/LYN/DUSP3/CASP3/PDPK1	5
GO:0007004	telomere maintenance via telomerase	1973-03-01	71/18493	0.00278271	0.0144217	0.00877311	MAPK3/PRKCQ/SRC	3
GO:0019674	NAD metabolic process	1973-03-01	71/18493	0.00278271	0.0144217	0.00877311	ENO1/GAPDH/PKM	3
GO:0061180	mammary gland epithelium development	1973-03-01	71/18493	0.00278271	0.0144217	0.00877311	MST1/AKT2/SRC	3
GO:0023019	signal transduction involved in regulation of gene expression	1973-02-01	20/18493	0.00278888	0.0144217	0.00877311	SMAD3/SMAD2	2
GO:0046794	transport of virus	1973-02-01	20/18493	0.00278888	0.0144217	0.00877311	KPNB1/RAN	2
GO:0051195	negative regulation of cofactor metabolic process	1973-02-01	20/18493	0.00278888	0.0144217	0.00877311	STAT3/FYN	2
GO:0060039	pericardium development	1973-02-01	20/18493	0.00278888	0.0144217	0.00877311	SMAD3/SMAD2	2
GO:0031330	negative regulation of cellular catabolic process	1973-05-01	245/18493	0.0028296	0.0145762	0.0088671	STAT3/MAPKAPK2/SGTA/EIF4G2/MAPK14	5
GO:0070374	positive regulation of ERK1 and ERK2 cascade	1973-05-01	245/18493	0.0028296	0.0145762	0.0088671	PRKCA/MAPK3/FLT3/SHC1/SRC	5
GO:0001764	neuron migration	1973-04-01	149/18493	0.00286347	0.0147225	0.00895608	STAT3/RAC1/CAMK2B/FYN	4
GO:0001707	mesoderm formation	1973-03-01	72/18493	0.00289553	0.0148306	0.00902187	SMAD3/SMAD2/PRKACA	3
GO:0070227	lymphocyte apoptotic process	1973-03-01	72/18493	0.00289553	0.0148306	0.00902187	LYN/BTK/PRKCQ	3
GO:0000187	activation of MAPK activity	1973-04-01	150/18493	0.00293325	0.0149952	0.009122	MAPK3/MAPKAPK2/MAPK14/SHC1	4
GO:0031281	positive regulation of cyclase activity	1973-02-01	21/18493	0.00307459	0.0155784	0.00947674	MAPK3/MAPK14	2
GO:0036120	cellular response to platelet-derived growth factor stimulus	1973-02-01	21/18493	0.00307459	0.0155784	0.00947674	FYN/SRC	2
GO:0050857	positive regulation of antigen receptor-mediated signaling pathway	1973-02-01	21/18493	0.00307459	0.0155784	0.00947674	LYN/PRKCB	2
GO:0016052	carbohydrate catabolic process	1973-04-01	152/18493	0.00307628	0.0155784	0.00947674	STAT3/ENO1/GAPDH/PKM	4
GO:0016999	antibiotic metabolic process	1973-04-01	152/18493	0.00307628	0.0155784	0.00947674	STAT3/RAC1/FYN/AKR7A2	4
GO:0010827	regulation of glucose transmembrane transport	1973-03-01	74/18493	0.00312956	0.0157591	0.00958671	MAPK14/AKT2/PRKCB	3
GO:0048332	mesoderm morphogenesis	1973-03-01	74/18493	0.00312956	0.0157591	0.00958671	SMAD3/SMAD2/PRKACA	3
GO:1903578	regulation of ATP metabolic process	1973-03-01	74/18493	0.00312956	0.0157591	0.00958671	STAT3/ENO1/PPIF	3
GO:0043491	protein kinase B signaling	1973-05-01	253/18493	0.00324736	0.0162782	0.00990247	FYN/VAV1/AKT2/GRB2/SRC	5
GO:0051193	regulation of cofactor metabolic process	1973-03-01	75/18493	0.0032508	0.0162782	0.00990247	STAT3/RAC1/FYN	3
GO:0070373	negative regulation of ERK1 and ERK2 cascade	1973-03-01	75/18493	0.0032508	0.0162782	0.00990247	CSK/LYN/DUSP3	3
GO:0010881	regulation of cardiac muscle contraction by regulation of the release of sequestered calcium ion	1973-02-01	22/18493	0.00337344	0.0168296	0.0102379	CAMK2D/PRKACA	2
GO:0032727	positive regulation of interferon-alpha production	1973-02-01	22/18493	0.00337344	0.0168296	0.0102379	STAT1/HSPD1	2
GO:0031346	positive regulation of cell projection organization	1973-06-01	371/18493	0.00344282	0.0171123	0.0104098	RAC1/CAMK2B/LYN/FYN/NME2/SRC	6
GO:0043900	regulation of multi-organism process	1973-06-01	371/18493	0.00344282	0.0171123	0.0104098	STAT1/PRKCA/MAPK3/GAPDH/PPID/PDE5A	6
GO:0045931	positive regulation of mitotic cell cycle	1973-04-01	157/18493	0.0034546	0.0171391	0.0104262	PRKCA/DUSP3/NSFL1C/SPHK1	4
GO:0034612	response to tumor necrosis factor	1973-05-01	257/18493	0.00347215	0.0171945	0.0104599	STAT1/MAPK3/CASP3/SPHK1/MAPK14	5
GO:0002718	regulation of cytokine production involved in immune response	1973-03-01	77/18493	0.00350185	0.0173097	0.0105299	MAPK3/BTK/MAPK14	3
GO:0007249	I-kappaB kinase/NF-kappaB signaling	1973-05-01	258/18493	0.00353006	0.0174041	0.0105874	STAT1/BTK/FYN/PDPK1/PRKCB	5
GO:0016241	regulation of macroautophagy	1973-04-01	158/18493	0.00353389	0.0174041	0.0105874	MAPK3/PRKACA/CASP3/GAPDH	4
GO:0006278	RNA-dependent DNA biosynthetic process	1973-03-01	78/18493	0.0036317	0.0178531	0.0108605	MAPK3/PRKCQ/SRC	3
GO:0010959	regulation of metal ion transport	1973-06-01	376/18493	0.00367575	0.0179201	0.0109013	CAMK2B/LYN/CAMK2D/PRKACA/FYN/PDPK1	6
GO:0032970	regulation of actin filament-based process	1973-06-01	376/18493	0.00367575	0.0179201	0.0109013	SMAD3/RAC1/CAMK2D/FER/CRK/GRB2	6
GO:0060396	growth hormone receptor signaling pathway	1973-02-01	23/18493	0.00368532	0.0179201	0.0109013	STAT3/LYN	2
GO:1903579	negative regulation of ATP metabolic process	1973-02-01	23/18493	0.00368532	0.0179201	0.0109013	STAT3/PPIF	2
GO:1903649	regulation of cytoplasmic transport	1973-02-01	23/18493	0.00368532	0.0179201	0.0109013	MAPK3/SRC	2
GO:1905564	positive regulation of vascular endothelial cell proliferation	1973-02-01	23/18493	0.00368532	0.0179201	0.0109013	STAT3/PDPK1	2
GO:0030512	negative regulation of transforming growth factor beta receptor signaling pathway	1973-03-01	79/18493	0.00376446	0.0182062	0.0110753	SMAD3/SMAD2/PDPK1	3
GO:0032204	regulation of telomere maintenance	1973-03-01	79/18493	0.00376446	0.0182062	0.0110753	MAPK3/PRKCQ/SRC	3
GO:0055117	regulation of cardiac muscle contraction	1973-03-01	79/18493	0.00376446	0.0182062	0.0110753	CAMK2D/PRKACA/PDE5A	3
GO:2001242	regulation of intrinsic apoptotic signaling pathway	1973-04-01	161/18493	0.00377918	0.0182446	0.0110986	ENO1/TPT1/PPIF/SRC	4
GO:0006109	regulation of carbohydrate metabolic process	1973-04-01	162/18493	0.00386345	0.0186179	0.0113258	STAT3/MST1/AKT2/SRC	4
GO:1903311	regulation of mRNA metabolic process	1973-05-01	264/18493	0.00389221	0.018723	0.0113897	YWHAB/PRKCA/MAPKAPK2/MAPK14/YWHAZ	5
GO:0030307	positive regulation of cell growth	1973-04-01	163/18493	0.00394898	0.0189179	0.0115083	N6AMT1/RPS6KA3/EIF4G2/SPHK1	4
GO:0001783	B cell apoptotic process	1973-02-01	24/18493	0.00401011	0.0189179	0.0115083	LYN/BTK	2
GO:0022400	regulation of rhodopsin mediated signaling pathway	1973-02-01	24/18493	0.00401011	0.0189179	0.0115083	METAP2/METAP1	2
GO:0030325	adrenal gland development	1973-02-01	24/18493	0.00401011	0.0189179	0.0115083	SMAD3/SMAD2	2
GO:0030878	thyroid gland development	1973-02-01	24/18493	0.00401011	0.0189179	0.0115083	SMAD3/MAPK3	2
GO:0050855	regulation of B cell receptor signaling pathway	1973-02-01	24/18493	0.00401011	0.0189179	0.0115083	LYN/PRKCB	2
GO:0060074	synapse maturation	1973-02-01	24/18493	0.00401011	0.0189179	0.0115083	CAMK2B/YWHAZ	2
GO:0071378	cellular response to growth hormone stimulus	1973-02-01	24/18493	0.00401011	0.0189179	0.0115083	STAT3/LYN	2
GO:0086064	cell communication by electrical coupling involved in cardiac conduction	1973-02-01	24/18493	0.00401011	0.0189179	0.0115083	CAMK2D/PRKACA	2
GO:1900739	regulation of protein insertion into mitochondrial membrane involved in apoptotic signaling pathway	1973-02-01	24/18493	0.00401011	0.0189179	0.0115083	YWHAB/YWHAZ	2
GO:1900740	positive regulation of protein insertion into mitochondrial membrane involved in apoptotic signaling pathway	1973-02-01	24/18493	0.00401011	0.0189179	0.0115083	YWHAB/YWHAZ	2
GO:0042063	gliogenesis	1973-05-01	266/18493	0.00401864	0.0189249	0.0115125	STAT3/MAPK3/CSK/LYN/AKT2	5
GO:0048015	phosphatidylinositol-mediated signaling	1973-04-01	164/18493	0.00403579	0.0189534	0.0115299	MAPK3/FLT3/FYN/SRC	4
GO:1903845	negative regulation of cellular response to transforming growth factor beta stimulus	1973-03-01	81/18493	0.00403879	0.0189534	0.0115299	SMAD3/SMAD2/PDPK1	3
GO:0045927	positive regulation of growth	1973-05-01	267/18493	0.00408294	0.0191272	0.0116356	N6AMT1/RPS6KA3/EIF4G2/SPHK1/MAPK14	5
GO:0140029	exocytic process	1973-03-01	82/18493	0.0041804	0.0195498	0.0118926	LYN/BTK/SNX4	3
GO:0019216	regulation of lipid metabolic process	1973-06-01	388/18493	0.00428258	0.0199928	0.0121622	LYN/FLT3/KPNB1/RAN/AKT2/SRC	6
GO:0048017	inositol lipid-mediated signaling	1973-04-01	167/18493	0.00430396	0.0200578	0.0122017	MAPK3/FLT3/FYN/SRC	4
GO:0010833	telomere maintenance via telomere lengthening	1973-03-01	83/18493	0.004325	0.020121	0.0122401	MAPK3/PRKCQ/SRC	3
GO:0006309	apoptotic DNA fragmentation	1973-02-01	25/18493	0.00434773	0.0201223	0.0122409	CASP3/KPNB1	2
GO:0051894	positive regulation of focal adhesion assembly	1973-02-01	25/18493	0.00434773	0.0201223	0.0122409	SMAD3/RAC1	2
GO:1900543	negative regulation of purine nucleotide metabolic process	1973-02-01	25/18493	0.00434773	0.0201223	0.0122409	STAT3/PPIF	2
GO:0045787	positive regulation of cell cycle	1973-06-01	390/18493	0.00439053	0.020241	0.0123131	PRKCA/PRKACA/DUSP3/NSFL1C/SPHK1/SRC	6
GO:0006941	striated muscle contraction	1973-04-01	168/18493	0.00439596	0.020241	0.0123131	GRK2/CAMK2D/PRKACA/PDE5A	4
GO:0051897	positive regulation of protein kinase B signaling	1973-04-01	168/18493	0.00439596	0.020241	0.0123131	FYN/VAV1/GRB2/SRC	4
GO:0002690	positive regulation of leukocyte chemotaxis	1973-03-01	84/18493	0.00447261	0.0204887	0.0124638	MAPK3/RAC1/MAPK14	3
GO:0034103	regulation of tissue remodeling	1973-03-01	84/18493	0.00447261	0.0204887	0.0124638	PRKCA/CSK/SRC	3
GO:0097581	lamellipodium organization	1973-03-01	84/18493	0.00447261	0.0204887	0.0124638	RAC1/FER/SRC	3
GO:0048771	tissue remodeling	1973-04-01	170/18493	0.00458394	0.0209273	0.0127307	PRKCA/RAC1/CSK/SRC	4
GO:2001235	positive regulation of apoptotic signaling pathway	1973-04-01	170/18493	0.00458394	0.0209273	0.0127307	SMAD3/YWHAB/PPIF/YWHAZ	4
GO:0071674	mononuclear cell migration	1973-03-01	85/18493	0.00462324	0.021071	0.012818	MAPK3/LYN/MAPK14	3
GO:0010954	positive regulation of protein processing	1973-02-01	26/18493	0.00469806	0.0212321	0.012916	ENO1/SRC	2
GO:0042026	protein refolding	1973-02-01	26/18493	0.00469806	0.0212321	0.012916	HSPD1/PPID	2
GO:0045980	negative regulation of nucleotide metabolic process	1973-02-01	26/18493	0.00469806	0.0212321	0.012916	STAT3/PPIF	2
GO:0060314	regulation of ryanodine-sensitive calcium-release channel activity	1973-02-01	26/18493	0.00469806	0.0212321	0.012916	CAMK2D/PRKACA	2
GO:1904353	regulation of telomere capping	1973-02-01	26/18493	0.00469806	0.0212321	0.012916	MAPK3/PRKCQ	2
GO:1903725	regulation of phospholipid metabolic process	1973-03-01	86/18493	0.00477692	0.0215492	0.0131089	LYN/FLT3/SRC	3
GO:0007015	actin filament organization	1973-06-01	397/18493	0.00478426	0.0215492	0.0131089	SMAD3/RAC1/FER/GRB2/SRC/TPM4	6
GO:0044262	cellular carbohydrate metabolic process	1973-05-01	278/18493	0.00483982	0.021763	0.013239	STAT3/PGD/MST1/AKT2/SRC	5
GO:0051188	cofactor biosynthetic process	1973-05-01	279/18493	0.00491325	0.0220375	0.013406	STAT3/ENO1/FYN/GAPDH/PKM	5
GO:0006094	gluconeogenesis	1973-03-01	87/18493	0.00493365	0.0220375	0.013406	ENO1/GAPDH/MST1	3
GO:0061097	regulation of protein tyrosine kinase activity	1973-03-01	87/18493	0.00493365	0.0220375	0.013406	FYN/SHC1/SRC	3
GO:2000106	regulation of leukocyte apoptotic process	1973-03-01	87/18493	0.00493365	0.0220375	0.013406	LYN/BTK/PRKCQ	3
GO:0010882	regulation of cardiac muscle contraction by calcium ion signaling	1973-02-01	27/18493	0.00506101	0.022453	0.0136587	CAMK2D/PRKACA	2
GO:0040001	establishment of mitotic spindle localization	1973-02-01	27/18493	0.00506101	0.022453	0.0136587	KPNB1/NSFL1C	2
GO:0045932	negative regulation of muscle contraction	1973-02-01	27/18493	0.00506101	0.022453	0.0136587	GRK2/PDE5A	2
GO:1902895	positive regulation of pri-miRNA transcription by RNA polymerase II	1973-02-01	27/18493	0.00506101	0.022453	0.0136587	STAT3/SMAD3	2
GO:0001936	regulation of endothelial cell proliferation	1973-04-01	175/18493	0.00507742	0.022453	0.0136587	STAT3/STAT1/PRKCA/PDPK1	4
GO:0001776	leukocyte homeostasis	1973-03-01	88/18493	0.00509346	0.022453	0.0136587	LYN/FLT3/CASP3	3
GO:0006919	activation of cysteine-type endopeptidase activity involved in apoptotic process	1973-03-01	88/18493	0.00509346	0.022453	0.0136587	SMAD3/HSPD1/CASP3	3
GO:0031341	regulation of cell killing	1973-03-01	88/18493	0.00509346	0.022453	0.0136587	GAPDH/CRK/VAV1	3
GO:0042098	T cell proliferation	1973-04-01	178/18493	0.00539001	0.0235027	0.0142973	CASP3/FYN/PRKCQ/PDE5A	4
GO:0071346	cellular response to interferon-gamma	1973-04-01	178/18493	0.00539001	0.0235027	0.0142973	STAT1/CAMK2B/CAMK2D/GAPDH	4
GO:0019319	hexose biosynthetic process	1973-03-01	90/18493	0.00542239	0.0235027	0.0142973	ENO1/GAPDH/MST1	3
GO:0060333	interferon-gamma-mediated signaling pathway	1973-03-01	90/18493	0.00542239	0.0235027	0.0142973	STAT1/CAMK2B/CAMK2D	3
GO:0001844	protein insertion into mitochondrial membrane involved in apoptotic signaling pathway	1973-02-01	28/18493	0.00543646	0.0235027	0.0142973	YWHAB/YWHAZ	2
GO:0002026	regulation of the force of heart contraction	1973-02-01	28/18493	0.00543646	0.0235027	0.0142973	GRK2/CAMK2D	2
GO:0002888	positive regulation of myeloid leukocyte mediated immunity	1973-02-01	28/18493	0.00543646	0.0235027	0.0142973	BTK/SNX4	2
GO:0032647	regulation of interferon-alpha production	1973-02-01	28/18493	0.00543646	0.0235027	0.0142973	STAT1/HSPD1	2
GO:0045822	negative regulation of heart contraction	1973-02-01	28/18493	0.00543646	0.0235027	0.0142973	GRK2/PDE5A	2
GO:0072538	T-helper 17 type immune response	1973-02-01	28/18493	0.00543646	0.0235027	0.0142973	STAT3/PRKCQ	2
GO:1902745	positive regulation of lamellipodium organization	1973-02-01	28/18493	0.00543646	0.0235027	0.0142973	RAC1/SRC	2
GO:1903319	positive regulation of protein maturation	1973-02-01	28/18493	0.00543646	0.0235027	0.0142973	ENO1/SRC	2
GO:0097193	intrinsic apoptotic signaling pathway	1973-05-01	287/18493	0.00552948	0.0238664	0.0145186	ENO1/CASP3/TPT1/PPIF/SRC	5
GO:0019058	viral life cycle	1973-05-01	289/18493	0.00569171	0.0245273	0.0149206	GRK2/KPNB1/VTA1/RAN/PPID	5
GO:0010644	cell communication by electrical coupling	1973-02-01	29/18493	0.00582433	0.0248597	0.0151228	CAMK2D/PRKACA	2
GO:0016056	rhodopsin mediated signaling pathway	1973-02-01	29/18493	0.00582433	0.0248597	0.0151228	METAP2/METAP1	2
GO:0031365	N-terminal protein amino acid modification	1973-02-01	29/18493	0.00582433	0.0248597	0.0151228	METAP2/METAP1	2
GO:0032607	interferon-alpha production	1973-02-01	29/18493	0.00582433	0.0248597	0.0151228	STAT1/HSPD1	2
GO:0044068	modulation by symbiont of host cellular process	1973-02-01	29/18493	0.00582433	0.0248597	0.0151228	GAPDH/KPNB1	2
GO:0050690	regulation of defense response to virus by virus	1973-02-01	29/18493	0.00582433	0.0248597	0.0151228	RAC1/FYN	2
GO:1900542	regulation of purine nucleotide metabolic process	1973-03-01	94/18493	0.00611789	0.0260487	0.0158461	STAT3/ENO1/PPIF	3
GO:0050804	modulation of chemical synaptic transmission	1973-06-01	418/18493	0.00612226	0.0260487	0.0158461	STAT3/CAMK2B/PRKACA/FYN/PRKCB/SRC	6
GO:0099177	regulation of trans-synaptic signaling	1973-06-01	419/18493	0.00619214	0.0262346	0.0159592	STAT3/CAMK2B/PRKACA/FYN/PRKCB/SRC	6
GO:0001782	B cell homeostasis	1973-02-01	30/18493	0.0062245	0.0262346	0.0159592	LYN/CASP3	2
GO:0010737	protein kinase A signaling	1973-02-01	30/18493	0.0062245	0.0262346	0.0159592	PRKACA/AIP	2
GO:0010880	regulation of release of sequestered calcium ion into cytosol by sarcoplasmic reticulum	1973-02-01	30/18493	0.0062245	0.0262346	0.0159592	CAMK2D/PRKACA	2
GO:0090314	positive regulation of protein targeting to membrane	1973-02-01	30/18493	0.0062245	0.0262346	0.0159592	FYN/AKT2	2
GO:2001171	positive regulation of ATP biosynthetic process	1973-02-01	30/18493	0.0062245	0.0262346	0.0159592	STAT3/ENO1	2
GO:1901214	regulation of neuron death	1973-05-01	296/18493	0.00628608	0.0264273	0.0160764	STAT3/HSPD1/CASP3/FYN/PDPK1	5
GO:0030038	contractile actin filament bundle assembly	1973-03-01	95/18493	0.0062997	0.0264273	0.0160764	SMAD3/RAC1/SRC	3
GO:0043149	stress fiber assembly	1973-03-01	95/18493	0.0062997	0.0264273	0.0160764	SMAD3/RAC1/SRC	3
GO:0050727	regulation of inflammatory response	1973-06-01	425/18493	0.00662373	0.0275836	0.0167798	SMAD3/HSPD1/LYN/BTK/SNX4/MAPK14	6
GO:0060249	anatomical structure homeostasis	1973-06-01	425/18493	0.00662373	0.0275836	0.0167798	PRKCA/MAPK3/RAC1/CSK/PRKCQ/SRC	6
GO:0051204	protein insertion into mitochondrial membrane	1973-02-01	31/18493	0.00663688	0.0275836	0.0167798	YWHAB/YWHAZ	2
GO:0090075	relaxation of muscle	1973-02-01	31/18493	0.00663688	0.0275836	0.0167798	CAMK2D/PDE5A	2
GO:0098760	response to interleukin-7	1973-02-01	31/18493	0.00663688	0.0275836	0.0167798	STAT3/BTK	2
GO:0098761	cellular response to interleukin-7	1973-02-01	31/18493	0.00663688	0.0275836	0.0167798	STAT3/BTK	2
GO:0062014	negative regulation of small molecule metabolic process	1973-03-01	97/18493	0.00667294	0.0276907	0.016845	STAT3/MST1/PPIF	3
GO:0001935	endothelial cell proliferation	1973-04-01	190/18493	0.00676906	0.0280462	0.0170613	STAT3/STAT1/PRKCA/PDPK1	4
GO:0070588	calcium ion transmembrane transport	1973-05-01	302/18493	0.00682929	0.0282522	0.0171866	LYN/CAMK2D/PRKACA/FYN/PDPK1	5
GO:0006140	regulation of nucleotide metabolic process	1973-03-01	98/18493	0.00686441	0.0283539	0.0172484	STAT3/ENO1/PPIF	3
GO:0009749	response to glucose	1973-04-01	191/18493	0.00689355	0.0284306	0.0172951	SMAD2/PRKACA/CASP3/NME2	4
GO:0010506	regulation of autophagy	1973-05-01	303/18493	0.00692292	0.028508	0.0173422	MAPK3/PRKACA/CASP3/GAPDH/EIF4G2	5
GO:0007265	Ras protein signal transduction	1973-06-01	430/18493	0.00699982	0.0287806	0.017508	RAC1/KPNB1/CRK/SHC1/VAV1/GRB2	6
GO:0032735	positive regulation of interleukin-12 production	1973-02-01	32/18493	0.00706136	0.0288572	0.0175546	HSPD1/MAPK14	2
GO:0046039	GTP metabolic process	1973-02-01	32/18493	0.00706136	0.0288572	0.0175546	NME2/RAN	2
GO:1901030	positive regulation of mitochondrial outer membrane permeabilization involved in apoptotic signaling pathway	1973-02-01	32/18493	0.00706136	0.0288572	0.0175546	YWHAB/YWHAZ	2
GO:1901890	positive regulation of cell junction assembly	1973-02-01	32/18493	0.00706136	0.0288572	0.0175546	SMAD3/RAC1	2
GO:0007179	transforming growth factor beta receptor signaling pathway	1973-04-01	193/18493	0.00714708	0.0291631	0.0177407	SMAD3/SMAD2/PDPK1/SRC	4
GO:0046879	hormone secretion	1973-05-01	306/18493	0.00720923	0.0293722	0.0178679	SMAD2/PRKCA/LYN/BTK/SNX4	5
GO:0002824	positive regulation of adaptive immune response based on somatic recombination of immune receptors built from immunoglobulin superfamily domains	1973-03-01	100/18493	0.00725708	0.0295224	0.0179592	HSPD1/BTK/PRKCQ	3
GO:0006402	mRNA catabolic process	1973-05-01	307/18493	0.00730649	0.0296785	0.0180542	YWHAB/PRKCA/MAPKAPK2/MAPK14/YWHAZ	5
GO:0034766	negative regulation of ion transmembrane transport	1973-03-01	101/18493	0.00745832	0.0301158	0.0183202	CAMK2D/PPIF/AKT2	3
GO:1904659	glucose transmembrane transport	1973-03-01	101/18493	0.00745832	0.0301158	0.0183202	MAPK14/AKT2/PRKCB	3
GO:0000737	DNA catabolic process, endonucleolytic	1973-02-01	33/18493	0.00749786	0.0301158	0.0183202	CASP3/KPNB1	2
GO:0016601	Rac protein signal transduction	1973-02-01	33/18493	0.00749786	0.0301158	0.0183202	RAC1/CRK	2
GO:0044766	multi-organism transport	1973-02-01	33/18493	0.00749786	0.0301158	0.0183202	KPNB1/RAN	2
GO:0046326	positive regulation of glucose import	1973-02-01	33/18493	0.00749786	0.0301158	0.0183202	MAPK14/AKT2	2
GO:1902579	multi-organism localization	1973-02-01	33/18493	0.00749786	0.0301158	0.0183202	KPNB1/RAN	2
GO:0007204	positive regulation of cytosolic calcium ion concentration	1973-05-01	309/18493	0.00750375	0.0301158	0.0183202	LYN/CAMK2D/PRKACA/FYN/PDPK1	5
GO:0009746	response to hexose	1973-04-01	196/18493	0.00753883	0.0302115	0.0183785	SMAD2/PRKACA/CASP3/NME2	4
GO:0034341	response to interferon-gamma	1973-04-01	198/18493	0.00780773	0.0312425	0.0190056	STAT1/CAMK2B/CAMK2D/GAPDH	4
GO:0007603	phototransduction, visible light	1973-02-01	34/18493	0.00794626	0.0313766	0.0190872	METAP2/METAP1	2
GO:0014808	release of sequestered calcium ion into cytosol by sarcoplasmic reticulum	1973-02-01	34/18493	0.00794626	0.0313766	0.0190872	CAMK2D/PRKACA	2
GO:0030262	apoptotic nuclear changes	1973-02-01	34/18493	0.00794626	0.0313766	0.0190872	CASP3/KPNB1	2
GO:0032148	activation of protein kinase B activity	1973-02-01	34/18493	0.00794626	0.0313766	0.0190872	PDPK1/SRC	2
GO:0032212	positive regulation of telomere maintenance via telomerase	1973-02-01	34/18493	0.00794626	0.0313766	0.0190872	MAPK3/PRKCQ	2
GO:0046627	negative regulation of insulin receptor signaling pathway	1973-02-01	34/18493	0.00794626	0.0313766	0.0190872	PRKCQ/PRKCB	2
GO:0071868	cellular response to monoamine stimulus	1973-02-01	34/18493	0.00794626	0.0313766	0.0190872	MAPK3/PRKACA	2
GO:0071870	cellular response to catecholamine stimulus	1973-02-01	34/18493	0.00794626	0.0313766	0.0190872	MAPK3/PRKACA	2
GO:1900077	negative regulation of cellular response to insulin stimulus	1973-02-01	34/18493	0.00794626	0.0313766	0.0190872	PRKCQ/PRKCB	2
GO:2000278	regulation of DNA biosynthetic process	1973-03-01	104/18493	0.00808178	0.0318226	0.0193585	MAPK3/PRKCQ/SRC	3
GO:1902905	positive regulation of supramolecular fiber organization	1973-04-01	200/18493	0.00808287	0.0318226	0.0193585	SMAD3/RAC1/FER/GRB2	4
GO:0009615	response to virus	1973-05-01	315/18493	0.00811784	0.0319136	0.0194139	STAT1/ENO1/TPT1/MAPK14/SRC	5
GO:0034284	response to monosaccharide	1973-04-01	201/18493	0.0082228	0.0321877	0.0195806	SMAD2/PRKACA/CASP3/NME2	4
GO:1901215	negative regulation of neuron death	1973-04-01	201/18493	0.0082228	0.0321877	0.0195806	STAT3/HSPD1/FYN/PDPK1	4
GO:0009914	hormone transport	1973-05-01	316/18493	0.00822349	0.0321877	0.0195806	SMAD2/PRKCA/LYN/BTK/SNX4	5
GO:0002708	positive regulation of lymphocyte mediated immunity	1973-03-01	105/18493	0.00829623	0.0323312	0.0196679	HSPD1/BTK/VAV1	3
GO:0002821	positive regulation of adaptive immune response	1973-03-01	105/18493	0.00829623	0.0323312	0.0196679	HSPD1/BTK/PRKCQ	3
GO:0043467	regulation of generation of precursor metabolites and energy	1973-03-01	105/18493	0.00829623	0.0323312	0.0196679	STAT3/PPIF/AKT2	3
GO:0043523	regulation of neuron apoptotic process	1973-04-01	202/18493	0.00836432	0.0325494	0.0198007	HSPD1/CASP3/FYN/PDPK1	4
GO:0051385	response to mineralocorticoid	1973-02-01	35/18493	0.00840648	0.0325721	0.0198144	RAN/SRC	2
GO:1900026	positive regulation of substrate adhesion-dependent cell spreading	1973-02-01	35/18493	0.00840648	0.0325721	0.0198144	RAC1/CRK	2
GO:1903514	release of sequestered calcium ion into cytosol by endoplasmic reticulum	1973-02-01	35/18493	0.00840648	0.0325721	0.0198144	CAMK2D/PRKACA	2
GO:0050868	negative regulation of T cell activation	1973-03-01	106/18493	0.008514	0.0329412	0.020039	DUSP3/CASP3/PDE5A	3
GO:0002755	MyD88-dependent toll-like receptor signaling pathway	1973-02-01	36/18493	0.0088784	0.0338639	0.0206003	HSPD1/BTK	2
GO:0006921	cellular component disassembly involved in execution phase of apoptosis	1973-02-01	36/18493	0.0088784	0.0338639	0.0206003	CASP3/KPNB1	2
GO:0010591	regulation of lamellipodium assembly	1973-02-01	36/18493	0.0088784	0.0338639	0.0206003	RAC1/FER	2
GO:0010742	macrophage derived foam cell differentiation	1973-02-01	36/18493	0.0088784	0.0338639	0.0206003	STAT1/CRP	2
GO:0048255	mRNA stabilization	1973-02-01	36/18493	0.0088784	0.0338639	0.0206003	MAPKAPK2/MAPK14	2
GO:0051973	positive regulation of telomerase activity	1973-02-01	36/18493	0.0088784	0.0338639	0.0206003	MAPK3/PRKCQ	2
GO:0090077	foam cell differentiation	1973-02-01	36/18493	0.0088784	0.0338639	0.0206003	STAT1/CRP	2
GO:0090313	regulation of protein targeting to membrane	1973-02-01	36/18493	0.0088784	0.0338639	0.0206003	FYN/AKT2	2
GO:1903523	negative regulation of blood circulation	1973-02-01	36/18493	0.0088784	0.0338639	0.0206003	GRK2/PDE5A	2
GO:1903580	positive regulation of ATP metabolic process	1973-02-01	36/18493	0.0088784	0.0338639	0.0206003	STAT3/ENO1	2
GO:0023061	signal release	1973-06-01	453/18493	0.00893234	0.0339808	0.0206714	SMAD2/PRKCA/LYN/BTK/SNX4/PRKCB	6
GO:0071229	cellular response to acid chemical	1973-04-01	206/18493	0.00894638	0.0339808	0.0206714	LYN/FYN/NME2/SRC	4
GO:0007052	mitotic spindle organization	1973-03-01	108/18493	0.0089596	0.0339808	0.0206714	SBDS/KPNB1/RAN	3
GO:0008645	hexose transmembrane transport	1973-03-01	108/18493	0.0089596	0.0339808	0.0206714	MAPK14/AKT2/PRKCB	3
GO:0071241	cellular response to inorganic substance	1973-04-01	207/18493	0.00909592	0.0344492	0.0209564	MAPK3/CAMK2D/CRK/PPIF	4
GO:0015696	ammonium transport	1973-03-01	109/18493	0.00918744	0.0347469	0.0211374	LYN/BTK/SNX4	3
GO:0051293	establishment of spindle localization	1973-02-01	37/18493	0.00936195	0.0352581	0.0214484	KPNB1/NSFL1C	2
GO:1902893	regulation of pri-miRNA transcription by RNA polymerase II	1973-02-01	37/18493	0.00936195	0.0352581	0.0214484	STAT3/SMAD3	2
GO:1904358	positive regulation of telomere maintenance via telomere lengthening	1973-02-01	37/18493	0.00936195	0.0352581	0.0214484	MAPK3/PRKCQ	2
GO:0015749	monosaccharide transmembrane transport	1973-03-01	110/18493	0.00941865	0.035422	0.0215482	MAPK14/AKT2/PRKCB	3
GO:0048762	mesenchymal cell differentiation	1973-04-01	210/18493	0.00955435	0.0358822	0.0218281	SMAD3/SMAD2/STAT1/MAPK3	4
GO:0010906	regulation of glucose metabolic process	1973-03-01	111/18493	0.00965325	0.0361526	0.0219926	MST1/AKT2/SRC	3
GO:0043200	response to amino acid	1973-03-01	111/18493	0.00965325	0.0361526	0.0219926	LYN/CASP3/FYN	3
GO:0000060	protein import into nucleus, translocation	1973-02-01	38/18493	0.00985701	0.036485	0.0221948	KPNB1/RAN	2
GO:0019048	modulation by virus of host morphology or physiology	1973-02-01	38/18493	0.00985701	0.036485	0.0221948	SMAD3/KPNB1	2
GO:0035329	hippo signaling	1973-02-01	38/18493	0.00985701	0.036485	0.0221948	YWHAB/CASP3	2
GO:0045022	early endosome to late endosome transport	1973-02-01	38/18493	0.00985701	0.036485	0.0221948	MAPK3/SRC	2
GO:0071867	response to monoamine	1973-02-01	38/18493	0.00985701	0.036485	0.0221948	MAPK3/PRKACA	2
GO:0071869	response to catecholamine	1973-02-01	38/18493	0.00985701	0.036485	0.0221948	MAPK3/PRKACA	2
GO:0001938	positive regulation of endothelial cell proliferation	1973-03-01	112/18493	0.00989125	0.036485	0.0221948	STAT3/PRKCA/PDPK1	3
GO:0010822	positive regulation of mitochondrion organization	1973-03-01	112/18493	0.00989125	0.036485	0.0221948	YWHAB/PPIF/YWHAZ	3
GO:0034219	carbohydrate transmembrane transport	1973-03-01	112/18493	0.00989125	0.036485	0.0221948	MAPK14/AKT2/PRKCB	3
GO:0046822	regulation of nucleocytoplasmic transport	1973-03-01	112/18493	0.00989125	0.036485	0.0221948	SMAD3/PRKACA/MAPK14	3
GO:0051817	modification of morphology or physiology of other organism involved in symbiotic interaction	1973-03-01	112/18493	0.00989125	0.036485	0.0221948	SMAD3/GAPDH/KPNB1	3
GO:0032956	regulation of actin cytoskeleton organization	1973-05-01	331/18493	0.00992507	0.0365596	0.0222402	SMAD3/RAC1/FER/CRK/GRB2	5
GO:0001101	response to acid chemical	1973-05-01	332/18493	0.0100465	0.0369562	0.0224815	LYN/CASP3/FYN/NME2/SRC	5
GO:0001649	osteoblast differentiation	1973-04-01	214/18493	0.0101887	0.037377	0.0227374	SMAD3/PRKACA/CLIC1/TPM4	4
GO:0050807	regulation of synapse organization	1973-04-01	214/18493	0.0101887	0.037377	0.0227374	CAMK2B/FYN/MAPK14/YWHAZ	4
GO:0000413	protein peptidyl-prolyl isomerization	1973-02-01	39/18493	0.0103635	0.0377605	0.0229707	PPID/PPIF	2
GO:0006308	DNA catabolic process	1973-02-01	39/18493	0.0103635	0.0377605	0.0229707	CASP3/KPNB1	2
GO:0010677	negative regulation of cellular carbohydrate metabolic process	1973-02-01	39/18493	0.0103635	0.0377605	0.0229707	STAT3/MST1	2
GO:0070296	sarcoplasmic reticulum calcium ion transport	1973-02-01	39/18493	0.0103635	0.0377605	0.0229707	CAMK2D/PRKACA	2
GO:2001222	regulation of neuron migration	1973-02-01	39/18493	0.0103635	0.0377605	0.0229707	STAT3/CAMK2B	2
GO:0002761	regulation of myeloid leukocyte differentiation	1973-03-01	114/18493	0.0103775	0.0377605	0.0229707	PRKCA/LYN/NME2	3
GO:0007584	response to nutrient	1973-04-01	216/18493	0.0105158	0.0382123	0.0232456	STAT1/HSPD1/FYN/PKM	4
GO:0008016	regulation of heart contraction	1973-04-01	217/18493	0.010682	0.0386965	0.0235401	GRK2/CAMK2D/PRKACA/PDE5A	4
GO:0009108	coenzyme biosynthetic process	1973-04-01	217/18493	0.010682	0.0386965	0.0235401	STAT3/ENO1/GAPDH/PKM	4
GO:0048871	multicellular organismal homeostasis	1973-06-01	471/18493	0.0106923	0.0386965	0.0235401	STAT3/PRKCA/RAC1/CSK/PRKACA/SRC	6
GO:0010828	positive regulation of glucose transmembrane transport	1973-02-01	40/18493	0.0108813	0.0391174	0.0237962	MAPK14/AKT2	2
GO:0030810	positive regulation of nucleotide biosynthetic process	1973-02-01	40/18493	0.0108813	0.0391174	0.0237962	STAT3/ENO1	2
GO:0034122	negative regulation of toll-like receptor signaling pathway	1973-02-01	40/18493	0.0108813	0.0391174	0.0237962	LYN/PDPK1	2
GO:0097028	dendritic cell differentiation	1973-02-01	40/18493	0.0108813	0.0391174	0.0237962	LYN/FLT3	2
GO:1900373	positive regulation of purine nucleotide biosynthetic process	1973-02-01	40/18493	0.0108813	0.0391174	0.0237962	STAT3/ENO1	2
GO:0006644	phospholipid metabolic process	1973-06-01	473/18493	0.010902	0.0391395	0.0238096	LYN/FLT3/FYN/VAV1/GRB2/SRC	6
GO:0006401	RNA catabolic process	1973-05-01	340/18493	0.0110549	0.0396355	0.0241113	YWHAB/PRKCA/MAPKAPK2/MAPK14/YWHAZ	5
GO:0006805	xenobiotic metabolic process	1973-03-01	117/18493	0.0111325	0.0398074	0.0242159	N6AMT1/AIP/AKR7A2	3
GO:0017015	regulation of transforming growth factor beta receptor signaling pathway	1973-03-01	117/18493	0.0111325	0.0398074	0.0242159	SMAD3/SMAD2/PDPK1	3
GO:0050803	regulation of synapse structure or activity	1973-04-01	220/18493	0.0111905	0.0399088	0.0242776	CAMK2B/FYN/MAPK14/YWHAZ	4
GO:0051054	positive regulation of DNA metabolic process	1973-04-01	220/18493	0.0111905	0.0399088	0.0242776	MAPK3/RAC1/PRKCQ/SRC	4
GO:0001894	tissue homeostasis	1973-04-01	221/18493	0.0113634	0.0403186	0.0245269	PRKCA/RAC1/CSK/SRC	4
GO:0001704	formation of primary germ layer	1973-03-01	118/18493	0.011391	0.0403186	0.0245269	SMAD3/SMAD2/PRKACA	3
GO:0010811	positive regulation of cell-substrate adhesion	1973-03-01	118/18493	0.011391	0.0403186	0.0245269	SMAD3/RAC1/CRK	3
GO:0002931	response to ischemia	1973-02-01	41/18493	0.0114104	0.0403186	0.0245269	HSPD1/PPIF	2
GO:0043489	RNA stabilization	1973-02-01	41/18493	0.0114104	0.0403186	0.0245269	MAPKAPK2/MAPK14	2
GO:0098927	vesicle-mediated transport between endosomal compartments	1973-02-01	41/18493	0.0114104	0.0403186	0.0245269	MAPK3/SRC	2
GO:1901028	regulation of mitochondrial outer membrane permeabilization involved in apoptotic signaling pathway	1973-02-01	41/18493	0.0114104	0.0403186	0.0245269	YWHAB/YWHAZ	2
GO:0006469	negative regulation of protein kinase activity	1973-04-01	222/18493	0.011538	0.0407008	0.0247594	LYN/DUSP3/CASP3/PDPK1	4
GO:0002009	morphogenesis of an epithelium	1973-06-01	479/18493	0.0115488	0.0407008	0.0247594	SMAD3/STAT1/RAC1/PRKACA/GRB2/SRC	6
GO:0002449	lymphocyte mediated immunity	1973-05-01	344/18493	0.0115842	0.0407723	0.0248029	HSPD1/BTK/CRP/CRK/VAV1	5
GO:1903844	regulation of cellular response to transforming growth factor beta stimulus	1973-03-01	119/18493	0.011653	0.0409608	0.0249175	SMAD3/SMAD2/PDPK1	3
GO:0031667	response to nutrient levels	1973-06-01	481/18493	0.0117703	0.0413191	0.0251355	STAT1/HSPD1/MAPK3/FYN/PKM/SRC	6
GO:0042059	negative regulation of epidermal growth factor receptor signaling pathway	1973-02-01	42/18493	0.0119506	0.0417338	0.0253878	DUSP3/GRB2	2
GO:0042269	regulation of natural killer cell mediated cytotoxicity	1973-02-01	42/18493	0.0119506	0.0417338	0.0253878	CRK/VAV1	2
GO:0042307	positive regulation of protein import into nucleus	1973-02-01	42/18493	0.0119506	0.0417338	0.0253878	SMAD3/MAPK14	2
GO:0051653	spindle localization	1973-02-01	42/18493	0.0119506	0.0417338	0.0253878	KPNB1/NSFL1C	2
GO:0002687	positive regulation of leukocyte migration	1973-03-01	121/18493	0.0121874	0.0424508	0.025824	MAPK3/RAC1/MAPK14	3
GO:0045667	regulation of osteoblast differentiation	1973-03-01	121/18493	0.0121874	0.0424508	0.025824	SMAD3/PRKACA/CLIC1	3
GO:0043122	regulation of I-kappaB kinase/NF-kappaB signaling	1973-04-01	226/18493	0.0122539	0.0426271	0.0259312	STAT1/FYN/PDPK1/PRKCB	4
GO:1903038	negative regulation of leukocyte cell-cell adhesion	1973-03-01	122/18493	0.0124599	0.0432099	0.0262857	DUSP3/CASP3/PDE5A	3
GO:0010907	positive regulation of glucose metabolic process	1973-02-01	43/18493	0.0125018	0.0432099	0.0262857	AKT2/SRC	2
GO:0032924	activin receptor signaling pathway	1973-02-01	43/18493	0.0125018	0.0432099	0.0262857	SMAD3/SMAD2	2
GO:0045912	negative regulation of carbohydrate metabolic process	1973-02-01	43/18493	0.0125018	0.0432099	0.0262857	STAT3/MST1	2
GO:1902373	negative regulation of mRNA catabolic process	1973-02-01	43/18493	0.0125018	0.0432099	0.0262857	MAPKAPK2/MAPK14	2
GO:0006732	coenzyme metabolic process	1973-05-01	351/18493	0.0125518	0.0433272	0.0263571	STAT3/ENO1/GAPDH/PGD/PKM	5
GO:0051896	regulation of protein kinase B signaling	1973-04-01	228/18493	0.0126223	0.0435146	0.0264711	FYN/VAV1/GRB2/SRC	4
GO:0032675	regulation of interleukin-6 production	1973-03-01	123/18493	0.0127358	0.0437935	0.0266407	HSPD1/CSK/MAPKAPK2	3
GO:0090101	negative regulation of transmembrane receptor protein serine/threonine kinase signaling pathway	1973-03-01	123/18493	0.0127358	0.0437935	0.0266407	SMAD3/SMAD2/PDPK1	3
GO:0002460	adaptive immune response based on somatic recombination of immune receptors built from immunoglobulin superfamily domains	1973-05-01	354/18493	0.0129829	0.0445235	0.0270848	STAT3/HSPD1/BTK/PRKCQ/CRP	5
GO:0006997	nucleus organization	1973-03-01	124/18493	0.0130152	0.0445235	0.0270848	PRKCA/NSFL1C/PRKCB	3
GO:0002715	regulation of natural killer cell mediated immunity	1973-02-01	44/18493	0.013064	0.0445235	0.0270848	CRK/VAV1	2
GO:0050798	activated T cell proliferation	1973-02-01	44/18493	0.013064	0.0445235	0.0270848	CASP3/FYN	2
GO:0061614	pri-miRNA transcription by RNA polymerase II	1973-02-01	44/18493	0.013064	0.0445235	0.0270848	STAT3/SMAD3	2
GO:0071364	cellular response to epidermal growth factor stimulus	1973-02-01	44/18493	0.013064	0.0445235	0.0270848	DUSP3/PDPK1	2
GO:1904591	positive regulation of protein import	1973-02-01	44/18493	0.013064	0.0445235	0.0270848	SMAD3/MAPK14	2
GO:0051051	negative regulation of transport	1973-06-01	495/18493	0.0134061	0.0456316	0.0277589	RAC1/CSK/CAMK2D/PPIF/AKT2/PRKCB	6
GO:0043280	positive regulation of cysteine-type endopeptidase activity involved in apoptotic process	1973-03-01	126/18493	0.0135845	0.0461803	0.0280927	SMAD3/HSPD1/CASP3	3
GO:0014911	positive regulation of smooth muscle cell migration	1973-02-01	45/18493	0.013637	0.0461838	0.0280948	CRK/SRC	2
GO:0048701	embryonic cranial skeleton morphogenesis	1973-02-01	45/18493	0.013637	0.0461838	0.0280948	SMAD3/SMAD2	2
GO:1900034	regulation of cellular response to heat	1973-02-01	45/18493	0.013637	0.0461838	0.0280948	MAPK3/MAPKAPK2	2
GO:0071356	cellular response to tumor necrosis factor	1973-04-01	235/18493	0.0139674	0.0472431	0.0287392	STAT1/MAPK3/SPHK1/MAPK14	4
GO:0042177	negative regulation of protein catabolic process	1973-03-01	128/18493	0.0141678	0.0477401	0.0290416	SMAD3/FYN/SGTA	3
GO:0031279	regulation of cyclase activity	1973-02-01	46/18493	0.0142208	0.0477401	0.0290416	MAPK3/MAPK14	2
GO:0035196	production of miRNAs involved in gene silencing by miRNA	1973-02-01	46/18493	0.0142208	0.0477401	0.0290416	SMAD3/SMAD2	2
GO:0045981	positive regulation of nucleotide metabolic process	1973-02-01	46/18493	0.0142208	0.0477401	0.0290416	STAT3/ENO1	2
GO:1900544	positive regulation of purine nucleotide metabolic process	1973-02-01	46/18493	0.0142208	0.0477401	0.0290416	STAT3/ENO1	2
GO:1901068	guanosine-containing compound metabolic process	1973-02-01	46/18493	0.0142208	0.0477401	0.0290416	NME2/RAN	2
GO:0032273	positive regulation of protein polymerization	1973-03-01	129/18493	0.0144648	0.0484984	0.0295029	RAC1/FER/GRB2	3
GO:0009581	detection of external stimulus	1973-03-01	130/18493	0.0147652	0.0491226	0.0298826	METAP2/METAP1/FYN	3
GO:0002720	positive regulation of cytokine production involved in immune response	1973-02-01	47/18493	0.0148153	0.0491226	0.0298826	MAPK3/MAPK14	2
GO:0002762	negative regulation of myeloid leukocyte differentiation	1973-02-01	47/18493	0.0148153	0.0491226	0.0298826	LYN/NME2	2
GO:0006953	acute-phase response	1973-02-01	47/18493	0.0148153	0.0491226	0.0298826	STAT3/CRP	2
GO:0008038	neuron recognition	1973-02-01	47/18493	0.0148153	0.0491226	0.0298826	CASP3/YWHAZ	2
GO:0022602	ovulation cycle process	1973-02-01	47/18493	0.0148153	0.0491226	0.0298826	CASP3/SRC	2
GO:0101023	vascular endothelial cell proliferation	1973-02-01	47/18493	0.0148153	0.0491226	0.0298826	STAT3/PDPK1	2
GO:1901185	negative regulation of ERBB signaling pathway	1973-02-01	47/18493	0.0148153	0.0491226	0.0298826	DUSP3/GRB2	2
GO:1905562	regulation of vascular endothelial cell proliferation	1973-02-01	47/18493	0.0148153	0.0491226	0.0298826	STAT3/PDPK1	2
GO:0006650	glycerophospholipid metabolic process	1973-05-01	367/18493	0.0149669	0.0495641	0.0301511	FLT3/FYN/VAV1/GRB2/SRC	5
GO:0050777	negative regulation of immune response	1973-03-01	131/18493	0.0150692	0.0498416	0.0303199	LYN/FER/CRK	3

## Sheet: Black Module
ID	Description	GeneRatio	BgRatio	pvalue	p.adjust	qvalue	geneID	Count
GO:0046651	lymphocyte proliferation	2019-06-26	264/18493	1.44852e-06	0.000834544	0.000558264	CEBPB/TNFRSF13B/IGF1/PIK3CG/ZAP70/EPO	6
GO:0032943	mononuclear cell proliferation	2019-06-26	266/18493	1.51345e-06	0.000834544	0.000558264	CEBPB/TNFRSF13B/IGF1/PIK3CG/ZAP70/EPO	6
GO:0070661	leukocyte proliferation	2019-06-26	283/18493	2.16765e-06	0.000834544	0.000558264	CEBPB/TNFRSF13B/IGF1/PIK3CG/ZAP70/EPO	6
GO:0050900	leukocyte migration	2019-07-26	478/18493	3.16861e-06	0.000914935	0.000612041	IL37/CCL1/IL17RA/PIK3CG/ZAP70/PLCG1/APOD	7
GO:0042098	T cell proliferation	2019-05-26	178/18493	4.36032e-06	0.00100723	0.000673784	CEBPB/IGF1/PIK3CG/ZAP70/EPO	5
GO:0050670	regulation of lymphocyte proliferation	2019-05-26	205/18493	8.6758e-06	0.0014345	0.000959604	CEBPB/TNFRSF13B/IGF1/ZAP70/EPO	5
GO:0032944	regulation of mononuclear cell proliferation	2019-05-26	206/18493	8.88317e-06	0.0014345	0.000959604	CEBPB/TNFRSF13B/IGF1/ZAP70/EPO	5
GO:0002526	acute inflammatory response	2019-05-26	211/18493	9.97899e-06	0.0014345	0.000959604	CEBPB/OSM/C7/PIK3CG/EPO	5
GO:0070663	regulation of leukocyte proliferation	2019-05-26	216/18493	1.11779e-05	0.0014345	0.000959604	CEBPB/TNFRSF13B/IGF1/ZAP70/EPO	5
GO:0072676	lymphocyte migration	2019-04-26	105/18493	1.33238e-05	0.0015389	0.00102944	CCL1/PIK3CG/ZAP70/APOD	4
GO:0050727	regulation of inflammatory response	2019-06-26	425/18493	2.21627e-05	0.00217249	0.00145328	OSM/CCL1/C7/IL17RA/PIK3CG/APOD	6
GO:0071621	granulocyte chemotaxis	2019-04-26	120/18493	2.25713e-05	0.00217249	0.00145328	IL37/CCL1/IL17RA/PIK3CG	4
GO:0042110	T cell activation	2019-06-26	451/18493	3.09487e-05	0.00268077	0.00179329	CEBPB/IGF1/PAK3/PIK3CG/ZAP70/EPO	6
GO:0050729	positive regulation of inflammatory response	2019-04-26	133/18493	3.38081e-05	0.00268077	0.00179329	OSM/CCL1/IL17RA/PIK3CG	4
GO:0097530	granulocyte migration	2019-04-26	134/18493	3.48152e-05	0.00268077	0.00179329	IL37/CCL1/IL17RA/PIK3CG	4
GO:0051249	regulation of lymphocyte activation	2019-06-26	472/18493	3.99316e-05	0.00288257	0.00192828	CEBPB/TNFRSF13B/IGF1/PAK3/ZAP70/EPO	6
GO:1903037	regulation of leukocyte cell-cell adhesion	2019-05-26	293/18493	4.83022e-05	0.00328171	0.00219528	CEBPB/IGF1/PAK3/ZAP70/EPO	5
GO:0042129	regulation of T cell proliferation	2019-04-26	153/18493	5.84395e-05	0.00355291	0.0023767	CEBPB/IGF1/ZAP70/EPO	4
GO:0050863	regulation of T cell activation	2019-05-26	305/18493	5.84461e-05	0.00355291	0.0023767	CEBPB/IGF1/PAK3/ZAP70/EPO	5
GO:0072678	T cell migration	2019-03-26	59/18493	7.61182e-05	0.00439583	0.00294057	PIK3CG/ZAP70/APOD	3
GO:0007159	leukocyte cell-cell adhesion	2019-05-26	327/18493	8.12574e-05	0.00446916	0.00298962	CEBPB/IGF1/PAK3/ZAP70/EPO	5
GO:0042246	tissue regeneration	2019-03-26	65/18493	0.000101704	0.00533946	0.00357181	IGF1/KLK6/APOD	3
GO:0042531	positive regulation of tyrosine phosphorylation of STAT protein	2019-03-26	70/18493	0.000126863	0.006247	0.0041789	OSM/IGF1/EPO	3
GO:0031099	regeneration	2019-04-26	188/18493	0.000129808	0.006247	0.0041789	CEBPB/IGF1/KLK6/APOD	4
GO:0097529	myeloid leukocyte migration	2019-04-26	199/18493	0.000161549	0.00732271	0.00489849	IL37/CCL1/IL17RA/PIK3CG	4
GO:0050870	positive regulation of T cell activation	2019-04-26	202/18493	0.000171101	0.00732271	0.00489849	IGF1/PAK3/ZAP70/EPO	4
GO:0006957	complement activation, alternative pathway	2019-02-26	14/18493	0.00017118	0.00732271	0.00489849	C7/CFD	2
GO:0022407	regulation of cell-cell adhesion	2019-05-26	388/18493	0.000181193	0.00747423	0.00499985	CEBPB/IGF1/PAK3/ZAP70/EPO	5
GO:0042509	regulation of tyrosine phosphorylation of STAT protein	2019-03-26	80/18493	0.000188644	0.00751325	0.00502595	OSM/IGF1/EPO	3
GO:0032740	positive regulation of interleukin-17 production	2019-02-26	15/18493	0.000197345	0.00759778	0.0050825	OSM/CCL1	2
GO:0007260	tyrosine phosphorylation of STAT protein	2019-03-26	83/18493	0.000210375	0.00766811	0.00512954	OSM/IGF1/EPO	3
GO:1903039	positive regulation of leukocyte cell-cell adhesion	2019-04-26	214/18493	0.000213435	0.00766811	0.00512954	IGF1/PAK3/ZAP70/EPO	4
GO:0030595	leukocyte chemotaxis	2019-04-26	217/18493	0.000225101	0.00766811	0.00512954	IL37/CCL1/IL17RA/PIK3CG	4
GO:0046427	positive regulation of JAK-STAT cascade	2019-03-26	85/18493	0.000225728	0.00766811	0.00512954	OSM/IGF1/EPO	3
GO:1904894	positive regulation of STAT cascade	2019-03-26	88/18493	0.000250089	0.00825295	0.00552077	OSM/IGF1/EPO	3
GO:0001819	positive regulation of cytokine production	2019-05-26	422/18493	0.00026753	0.00858325	0.00574172	CEBPB/OSM/IL37/CCL1/IL17RA	5
GO:0031349	positive regulation of defense response	2019-05-26	427/18493	0.000282487	0.00881819	0.00589888	OSM/CCL1/IL17RA/PAK3/PIK3CG	5
GO:0071356	cellular response to tumor necrosis factor	2019-04-26	235/18493	0.000304992	0.00927016	0.00620123	TNFRSF11B/LTBR/TNFRSF13B/CCL1	4
GO:0042102	positive regulation of T cell proliferation	2019-03-26	97/18493	0.000333211	0.00986818	0.00660127	IGF1/ZAP70/EPO	3
GO:0050714	positive regulation of protein secretion	2019-04-26	246/18493	0.000362831	0.0104768	0.00700837	OSM/CCL1/IGF1/IL17RA	4
GO:0030593	neutrophil chemotaxis	2019-03-26	101/18493	0.000375224	0.0105703	0.00707098	IL37/CCL1/PIK3CG	3
GO:0022409	positive regulation of cell-cell adhesion	2019-04-26	251/18493	0.000391564	0.010768	0.0072032	IGF1/PAK3/ZAP70/EPO	4
GO:0034612	response to tumor necrosis factor	2019-04-26	257/18493	0.000428155	0.0115004	0.00769316	TNFRSF11B/LTBR/TNFRSF13B/CCL1	4
GO:0002793	positive regulation of peptide secretion	2019-04-26	265/18493	0.000480672	0.0126176	0.0084405	OSM/CCL1/IGF1/IL17RA	4
GO:0070268	cornification	2019-03-26	112/18493	0.000507947	0.0127539	0.00853165	DSG1/KLK12/KLK14	3
GO:1990266	neutrophil migration	2019-03-26	112/18493	0.000507947	0.0127539	0.00853165	IL37/CCL1/PIK3CG	3
GO:0033209	tumor necrosis factor-mediated signaling pathway	2019-03-26	119/18493	0.000606274	0.0148989	0.00996651	TNFRSF11B/LTBR/TNFRSF13B	3
GO:0032660	regulation of interleukin-17 production	2019-02-26	27/18493	0.000652887	0.0153895	0.0102947	OSM/CCL1	2
GO:0042104	positive regulation of activated T cell proliferation	2019-02-26	27/18493	0.000652887	0.0153895	0.0102947	IGF1/EPO	2
GO:0050715	positive regulation of cytokine secretion	2019-03-26	123/18493	0.000667554	0.0154205	0.0103155	OSM/CCL1/IL17RA	3
GO:0002675	positive regulation of acute inflammatory response	2019-02-26	28/18493	0.000702502	0.0159096	0.0106426	OSM/PIK3CG	2
GO:0060326	cell chemotaxis	2019-04-26	295/18493	0.000719021	0.0159706	0.0106834	IL37/CCL1/IL17RA/PIK3CG	4
GO:0032103	positive regulation of response to external stimulus	2019-04-26	297/18493	0.000737413	0.01607	0.01075	OSM/CCL1/IL17RA/PIK3CG	4
GO:0046425	regulation of JAK-STAT cascade	2019-03-26	129/18493	0.000766679	0.0163984	0.0109696	OSM/IGF1/EPO	3
GO:0050671	positive regulation of lymphocyte proliferation	2019-03-26	132/18493	0.00081957	0.0165926	0.0110995	IGF1/ZAP70/EPO	3
GO:0032946	positive regulation of mononuclear cell proliferation	2019-03-26	133/18493	0.000837703	0.0165926	0.0110995	IGF1/ZAP70/EPO	3
GO:1904892	regulation of STAT cascade	2019-03-26	133/18493	0.000837703	0.0165926	0.0110995	OSM/IGF1/EPO	3
GO:0007204	positive regulation of cytosolic calcium ion concentration	2019-04-26	309/18493	0.000854858	0.0165926	0.0110995	CCL1/PIK3CG/PLCG1/EPO	4
GO:0032620	interleukin-17 production	2019-02-26	31/18493	0.000861952	0.0165926	0.0110995	OSM/CCL1	2
GO:0045745	positive regulation of G protein-coupled receptor signaling pathway	2019-02-26	31/18493	0.000861952	0.0165926	0.0110995	KLK6/KLK14	2
GO:0014065	phosphatidylinositol 3-kinase signaling	2019-03-26	136/18493	0.00089363	0.0169204	0.0113188	OSM/IGF1/PIK3CG	3
GO:0070665	positive regulation of leukocyte proliferation	2019-03-26	139/18493	0.000951879	0.0177326	0.0118621	IGF1/ZAP70/EPO	3
GO:0007259	JAK-STAT cascade	2019-03-26	147/18493	0.00111885	0.0203577	0.0136182	OSM/IGF1/EPO	3
GO:0051251	positive regulation of lymphocyte activation	2019-04-26	333/18493	0.00112853	0.0203577	0.0136182	IGF1/PAK3/ZAP70/EPO	4
GO:0070997	neuron death	2019-04-26	335/18493	0.00115381	0.0203577	0.0136182	CEBPB/PAK3/KLK6/EPO	4
GO:0002673	regulation of acute inflammatory response	2019-03-26	149/18493	0.0011633	0.0203577	0.0136182	OSM/C7/PIK3CG	3
GO:0050852	T cell receptor signaling pathway	2019-03-26	150/18493	0.00118593	0.0204441	0.013676	PAK3/ZAP70/PLCG1	3
GO:0097696	STAT cascade	2019-03-26	151/18493	0.00120885	0.0205326	0.0137352	OSM/IGF1/EPO	3
GO:0070555	response to interleukin-1	2019-03-26	152/18493	0.00123204	0.0206233	0.0137958	CEBPB/CCL1/EPO	3
GO:0051480	regulation of cytosolic calcium ion concentration	2019-04-26	350/18493	0.00135629	0.0223788	0.0149702	CCL1/PIK3CG/PLCG1/EPO	4
GO:0046006	regulation of activated T cell proliferation	2019-02-26	40/18493	0.00143466	0.0230143	0.0153953	IGF1/EPO	2
GO:1900015	regulation of cytokine production involved in inflammatory response	2019-02-26	40/18493	0.00143466	0.0230143	0.0153953	IL17RA/APOD	2
GO:0048015	phosphatidylinositol-mediated signaling	2019-03-26	164/18493	0.00153254	0.0242477	0.0162204	OSM/IGF1/PIK3CG	3
GO:0048017	inositol lipid-mediated signaling	2019-03-26	167/18493	0.00161421	0.0251948	0.016854	OSM/IGF1/PIK3CG	3
GO:0002534	cytokine production involved in inflammatory response	2019-02-26	43/18493	0.0016566	0.0253513	0.0169586	IL17RA/APOD	2
GO:0002696	positive regulation of leukocyte activation	2019-04-26	372/18493	0.00169663	0.0253513	0.0169586	IGF1/PAK3/ZAP70/EPO	4
GO:1903532	positive regulation of secretion by cell	2019-04-26	373/18493	0.00171338	0.0253513	0.0169586	OSM/CCL1/IGF1/IL17RA	4
GO:0050798	activated T cell proliferation	2019-02-26	44/18493	0.00173399	0.0253513	0.0169586	IGF1/EPO	2
GO:0050850	positive regulation of calcium-mediated signaling	2019-02-26	44/18493	0.00173399	0.0253513	0.0169586	IGF1/ZAP70	2
GO:0050867	positive regulation of cell activation	2019-04-26	384/18493	0.00190542	0.0275095	0.0184024	IGF1/PAK3/ZAP70/EPO	4
GO:0018108	peptidyl-tyrosine phosphorylation	2019-04-26	387/18493	0.00196029	0.0278371	0.0186215	OSM/IGF1/ZAP70/EPO	4
GO:0006953	acute-phase response	2019-02-26	47/18493	0.00197631	0.0278371	0.0186215	CEBPB/EPO	2
GO:0018212	peptidyl-tyrosine modification	2019-04-26	390/18493	0.00201625	0.0280575	0.0187689	OSM/IGF1/ZAP70/EPO	4
GO:0050707	regulation of cytokine secretion	2019-03-26	184/18493	0.00212876	0.0292302	0.0195534	OSM/CCL1/IL17RA	3
GO:0045785	positive regulation of cell adhesion	2019-04-26	397/18493	0.00215114	0.0292302	0.0195534	IGF1/PAK3/ZAP70/EPO	4
GO:0050731	positive regulation of peptidyl-tyrosine phosphorylation	2019-03-26	186/18493	0.00219524	0.0294825	0.0197222	OSM/IGF1/EPO	3
GO:0051222	positive regulation of protein transport	2019-04-26	402/18493	0.00225125	0.0298873	0.0199929	OSM/CCL1/IGF1/IL17RA	4
GO:0051047	positive regulation of secretion	2019-04-26	404/18493	0.00229218	0.0300849	0.0201251	OSM/CCL1/IGF1/IL17RA	4
GO:0046579	positive regulation of Ras protein signal transduction	2019-02-26	53/18493	0.00250629	0.0325254	0.0217577	IGF1/EPO	2
GO:1904951	positive regulation of establishment of protein localization	2019-04-26	437/18493	0.00304422	0.0384431	0.0257163	OSM/CCL1/IGF1/IL17RA	4
GO:0050708	regulation of protein secretion	2019-04-26	438/18493	0.00306935	0.0384431	0.0257163	OSM/CCL1/IGF1/IL17RA	4
GO:0019932	second-messenger-mediated signaling	2019-04-26	439/18493	0.00309462	0.0384431	0.0257163	ADGRE5/IGF1/ZAP70/PLCG1	4
GO:0050663	cytokine secretion	2019-03-26	210/18493	0.00309542	0.0384431	0.0257163	OSM/CCL1/IL17RA	3
GO:0051057	positive regulation of small GTPase mediated signal transduction	2019-02-26	60/18493	0.00319987	0.0393176	0.0263013	IGF1/EPO	2
GO:0001649	osteoblast differentiation	2019-03-26	214/18493	0.00326441	0.0396337	0.0265128	CEBPB/IGF1/ATP5F1B	3
GO:0045669	positive regulation of osteoblast differentiation	2019-02-26	61/18493	0.00330549	0.0396337	0.0265128	CEBPB/IGF1	2
GO:0006874	cellular calcium ion homeostasis	2019-04-26	448/18493	0.00332855	0.0396337	0.0265128	CCL1/PIK3CG/PLCG1/EPO	4
GO:0002532	production of molecular mediator involved in inflammatory response	2019-02-26	63/18493	0.00352159	0.0407531	0.0272616	IL17RA/APOD	2
GO:0048247	lymphocyte chemotaxis	2019-02-26	63/18493	0.00352159	0.0407531	0.0272616	CCL1/PIK3CG	2
GO:0019722	calcium-mediated signaling	2019-03-26	220/18493	0.0035284	0.0407531	0.0272616	IGF1/ZAP70/PLCG1	3
GO:0044706	multi-multicellular organism process	2019-03-26	221/18493	0.00357364	0.0408669	0.0273377	DSG1/KLK14/EPO	3
GO:0042306	regulation of protein import into nucleus	2019-02-26	64/18493	0.00363205	0.0411277	0.0275122	IGF1/APOD	2
GO:0055074	calcium ion homeostasis	2019-04-26	461/18493	0.00368748	0.0412188	0.0275731	CCL1/PIK3CG/PLCG1/EPO	4
GO:0031424	keratinization	2019-03-26	224/18493	0.00371148	0.0412188	0.0275731	DSG1/KLK12/KLK14	3
GO:0002791	regulation of peptide secretion	2019-04-26	465/18493	0.00380303	0.0418334	0.0279842	OSM/CCL1/IGF1/IL17RA	4
GO:1904589	regulation of protein import	2019-02-26	67/18493	0.00397308	0.0432916	0.0289597	IGF1/APOD	2
GO:0014068	positive regulation of phosphatidylinositol 3-kinase signaling	2019-02-26	70/18493	0.00432846	0.0453026	0.030305	OSM/IGF1	2
GO:0032945	negative regulation of mononuclear cell proliferation	2019-02-26	70/18493	0.00432846	0.0453026	0.030305	CEBPB/TNFRSF13B	2
GO:0048678	response to axon injury	2019-02-26	70/18493	0.00432846	0.0453026	0.030305	APOD/EPO	2
GO:0050672	negative regulation of lymphocyte proliferation	2019-02-26	70/18493	0.00432846	0.0453026	0.030305	CEBPB/TNFRSF13B	2
GO:0072503	cellular divalent inorganic cation homeostasis	2019-04-26	483/18493	0.00435376	0.0453026	0.030305	CCL1/PIK3CG/PLCG1/EPO	4
GO:0051924	regulation of calcium ion transport	2019-03-26	239/18493	0.00444953	0.0458858	0.0306951	PIK3CG/PLCG1/EPO	3
GO:0043627	response to estrogen	2019-02-26	73/18493	0.00469806	0.04802	0.0321228	TNFRSF11B/EPO	2
GO:0050730	regulation of peptidyl-tyrosine phosphorylation	2019-03-26	245/18493	0.00476797	0.0483071	0.0323148	OSM/IGF1/EPO	3
GO:0043618	regulation of transcription from RNA polymerase II promoter in response to stress	2019-02-26	75/18493	0.00495232	0.0493097	0.0329855	CEBPB/EPO	2
GO:0070664	negative regulation of leukocyte proliferation	2019-02-26	75/18493	0.00495232	0.0493097	0.0329855	CEBPB/TNFRSF13B	2

## Sheet: Green Module
ID	Description	GeneRatio	BgRatio	pvalue	p.adjust	qvalue	geneID	Count
GO:0002548	monocyte chemotaxis	1947-05-01	64/18493	5.80573e-07	0.00103865	0.000761468	HMGB1/CCL25/AIF1/LGMN/TNFRSF11A	5
GO:0070371	ERK1 and ERK2 cascade	1947-08-01	341/18493	2.06874e-06	0.00143139	0.0010494	HMGB1/CCL25/FGF20/PTPN1/EPHB4/MAP2K2/ICAM1/TNFRSF11A	8
GO:0071674	mononuclear cell migration	1947-05-01	85/18493	2.40031e-06	0.00143139	0.0010494	HMGB1/CCL25/AIF1/LGMN/TNFRSF11A	5
GO:0018108	peptidyl-tyrosine phosphorylation	1947-08-01	387/18493	5.27037e-06	0.00179836	0.00131844	FGF20/PTPN1/EPHB4/MAP2K2/ICAM1/DYRK3/IL23R/ABL2	8
GO:0018212	peptidyl-tyrosine modification	1947-08-01	390/18493	5.5776e-06	0.00179836	0.00131844	FGF20/PTPN1/EPHB4/MAP2K2/ICAM1/DYRK3/IL23R/ABL2	8
GO:0002685	regulation of leukocyte migration	1947-06-01	180/18493	6.03138e-06	0.00179836	0.00131844	HMGB1/CCL25/AIF1/LGMN/ICAM1/MSN	6
GO:0090026	positive regulation of monocyte chemotaxis	1947-03-01	18/18493	1.22229e-05	0.00312384	0.00229019	HMGB1/AIF1/LGMN	3
GO:0070372	regulation of ERK1 and ERK2 cascade	1947-07-01	324/18493	1.63653e-05	0.00365969	0.00268305	HMGB1/CCL25/FGF20/PTPN1/EPHB4/ICAM1/TNFRSF11A	7
GO:0071677	positive regulation of mononuclear cell migration	1947-03-01	22/18493	2.29038e-05	0.00455276	0.00333779	HMGB1/AIF1/LGMN	3
GO:0090025	regulation of monocyte chemotaxis	1947-03-01	24/18493	2.99949e-05	0.00536609	0.00393407	HMGB1/AIF1/LGMN	3
GO:0070374	positive regulation of ERK1 and ERK2 cascade	1947-06-01	245/18493	3.4656e-05	0.00563633	0.00413219	HMGB1/CCL25/FGF20/EPHB4/ICAM1/TNFRSF11A	6
GO:0046651	lymphocyte proliferation	1947-06-01	264/18493	5.25565e-05	0.00754211	0.00552939	HMGB1/AIF1/CD22/MSN/IL23R/IMPDH2	6
GO:0032943	mononuclear cell proliferation	1947-06-01	266/18493	5.48057e-05	0.00754211	0.00552939	HMGB1/AIF1/CD22/MSN/IL23R/IMPDH2	6
GO:0070661	leukocyte proliferation	1947-06-01	283/18493	7.72111e-05	0.00948991	0.00695738	HMGB1/AIF1/CD22/MSN/IL23R/IMPDH2	6
GO:0071312	cellular response to alkaloid	1947-03-01	33/18493	7.95688e-05	0.00948991	0.00695738	AIF1/ICAM1/BCL2L1	3
GO:0032801	receptor catabolic process	1947-03-01	34/18493	8.71136e-05	0.00974039	0.00714102	PTPN1/LGMN/ANXA2	3
GO:0002286	T cell activation involved in immune response	1947-04-01	101/18493	0.000124819	0.0113413	0.00831469	HMGB1/IL18R1/ICAM1/IL23R	4
GO:0002456	T cell mediated immunity	1947-04-01	102/18493	0.000129672	0.0113413	0.00831469	HMGB1/IL18R1/ICAM1/IL23R	4
GO:0061028	establishment of endothelial barrier	1947-03-01	40/18493	0.000142301	0.0113413	0.00831469	ICAM1/MSN/PDE2A	3
GO:0034341	response to interferon-gamma	1947-05-01	198/18493	0.000142413	0.0113413	0.00831469	CCL25/AIF1/SYNCRIP/ICAM1/IL23R	5
GO:0032526	response to retinoic acid	1947-04-01	105/18493	0.000145055	0.0113413	0.00831469	HTRA2/IGFBP7/IGF2R/ABL2	4
GO:0072676	lymphocyte migration	1947-04-01	105/18493	0.000145055	0.0113413	0.00831469	CCL25/AIF1/ICAM1/MSN	4
GO:0097529	myeloid leukocyte migration	1947-05-01	199/18493	0.000145807	0.0113413	0.00831469	HMGB1/CCL25/AIF1/LGMN/TNFRSF11A	5
GO:0042088	T-helper 1 type immune response	1947-03-01	42/18493	0.000164758	0.0116946	0.00857372	HMGB1/IL18R1/IL23R	3
GO:0071675	regulation of mononuclear cell migration	1947-03-01	42/18493	0.000164758	0.0116946	0.00857372	HMGB1/AIF1/LGMN	3
GO:0007159	leukocyte cell-cell adhesion	1947-06-01	327/18493	0.000170206	0.0116946	0.00857372	HMGB1/CCL25/AIF1/ICAM1/MSN/IL23R	6
GO:0045446	endothelial cell differentiation	1947-04-01	111/18493	0.000179723	0.0116946	0.00857372	ICAM1/ANXA2/MSN/PDE2A	4
GO:0001101	response to acid chemical	1947-06-01	332/18493	0.000184791	0.0116946	0.00857372	HTRA2/IGFBP7/IGF2R/ICAM1/BCL2L1/ABL2	6
GO:0050900	leukocyte migration	1947-07-01	478/18493	0.000189571	0.0116946	0.00857372	HMGB1/CCL25/AIF1/LGMN/ICAM1/MSN/TNFRSF11A	7
GO:0030595	leukocyte chemotaxis	1947-05-01	217/18493	0.000218207	0.0130124	0.00953987	HMGB1/CCL25/AIF1/LGMN/TNFRSF11A	5
GO:0060627	regulation of vesicle-mediated transport	1947-07-01	498/18493	0.000243546	0.0139906	0.010257	HMGB1/CD22/PTPN1/MAP2K2/ANXA2/MSN/ABL2	7
GO:0002687	positive regulation of leukocyte migration	1947-04-01	121/18493	0.000250252	0.0139906	0.010257	HMGB1/AIF1/LGMN/ICAM1	4
GO:0032655	regulation of interleukin-12 production	1947-03-01	50/18493	0.000277316	0.014082	0.010324	HMGB1/ACP5/IL23R	3
GO:0043117	positive regulation of vascular permeability	1947-02-01	10/18493	0.000280827	0.014082	0.010324	PDE2A/PDE3A	2
GO:2000644	regulation of receptor catabolic process	1947-02-01	10/18493	0.000280827	0.014082	0.010324	PTPN1/ANXA2	2
GO:0003158	endothelium development	1947-04-01	125/18493	0.000283372	0.014082	0.010324	ICAM1/ANXA2/MSN/PDE2A	4
GO:0032615	interleukin-12 production	1947-03-01	52/18493	0.000311577	0.0150652	0.0110448	HMGB1/ACP5/IL23R	3
GO:0042093	T-helper cell differentiation	1947-03-01	57/18493	0.000408868	0.0188325	0.0138068	HMGB1/IL18R1/IL23R	3
GO:0043116	negative regulation of vascular permeability	1947-02-01	12/18493	0.000410546	0.0188325	0.0138068	PDE2A/PDE3A	2
GO:0001885	endothelial cell development	1947-03-01	58/18493	0.000430404	0.0191184	0.0140164	ICAM1/MSN/PDE2A	3
GO:0002294	CD4-positive, alpha-beta T cell differentiation involved in immune response	1947-03-01	59/18493	0.000452655	0.0191184	0.0140164	HMGB1/IL18R1/IL23R	3
GO:0072678	T cell migration	1947-03-01	59/18493	0.000452655	0.0191184	0.0140164	AIF1/ICAM1/MSN	3
GO:0002287	alpha-beta T cell activation involved in immune response	1947-03-01	60/18493	0.000475633	0.0191184	0.0140164	HMGB1/IL18R1/IL23R	3
GO:0002293	alpha-beta T cell differentiation involved in immune response	1947-03-01	60/18493	0.000475633	0.0191184	0.0140164	HMGB1/IL18R1/IL23R	3
GO:0045785	positive regulation of cell adhesion	1947-06-01	397/18493	0.000480899	0.0191184	0.0140164	HMGB1/CCL25/AIF1/NID1/ICAM1/IL23R	6
GO:0030100	regulation of endocytosis	1947-05-01	260/18493	0.000500608	0.0194441	0.0142551	HMGB1/CD22/PTPN1/ANXA2/ABL2	5
GO:0051092	positive regulation of NF-kappaB transcription factor activity	1947-04-01	146/18493	0.000510828	0.0194441	0.0142551	IL18R1/ICAM1/RPS27A/TNFRSF11A	4
GO:0045428	regulation of nitric oxide biosynthetic process	1947-03-01	62/18493	0.000523804	0.0195226	0.0143127	AIF1/ACP5/ICAM1	3
GO:0051384	response to glucocorticoid	1947-04-01	149/18493	0.000551518	0.020136	0.0147624	HMGB1/AIF1/IGFBP7/ICAM1	4
GO:0070555	response to interleukin-1	1947-04-01	152/18493	0.000594464	0.0212699	0.0155937	CCL25/ICAM1/RPS27A/TNFRSF11A	4
GO:0002292	T cell differentiation involved in immune response	1947-03-01	66/18493	0.000629281	0.0216497	0.0158721	HMGB1/IL18R1/IL23R	3
GO:0002709	regulation of T cell mediated immunity	1947-03-01	66/18493	0.000629281	0.0216497	0.0158721	HMGB1/IL18R1/IL23R	3
GO:0044794	positive regulation by host of viral process	1947-02-01	15/18493	0.000649973	0.0219397	0.0160847	ANXA2/HSPA8	2
GO:0032386	regulation of intracellular transport	1947-06-01	422/18493	0.000662948	0.0219632	0.016102	PTPN1/HTRA2/MAP2K2/ANXA2/MSN/PDE2A	6
GO:0051403	stress-activated MAPK cascade	1947-05-01	284/18493	0.000746383	0.0242778	0.0177989	HMGB1/PTPN1/MAP2K2/RPS27A/TNFRSF11A	5
GO:0031960	response to corticosteroid	1947-04-01	166/18493	0.000826783	0.0259408	0.0190181	HMGB1/AIF1/IGFBP7/ICAM1	4
GO:2000641	regulation of early endosome to late endosome transport	1947-02-01	17/18493	0.000839146	0.0259408	0.0190181	MAP2K2/MSN	2
GO:0006809	nitric oxide biosynthetic process	1947-03-01	73/18493	0.000844731	0.0259408	0.0190181	AIF1/ACP5/ICAM1	3
GO:1903037	regulation of leukocyte cell-cell adhesion	1947-05-01	293/18493	0.000858622	0.0259408	0.0190181	HMGB1/CCL25/AIF1/ICAM1/IL23R	5
GO:0043367	CD4-positive, alpha-beta T cell differentiation	1947-03-01	74/18493	0.000878861	0.0259408	0.0190181	HMGB1/IL18R1/IL23R	3
GO:0060326	cell chemotaxis	1947-05-01	295/18493	0.000885188	0.0259408	0.0190181	HMGB1/CCL25/AIF1/LGMN/TNFRSF11A	5
GO:0032103	positive regulation of response to external stimulus	1947-05-01	297/18493	0.000912364	0.0259408	0.0190181	HMGB1/AIF1/LGMN/PDE2A/TNFRSF11A	5
GO:0071466	cellular response to xenobiotic stimulus	1947-04-01	171/18493	0.000923398	0.0259408	0.0190181	AIF1/ACY1/ICAM1/PDE2A	4
GO:0042110	T cell activation	1947-06-01	451/18493	0.000936849	0.0259408	0.0190181	HMGB1/AIF1/IL18R1/ICAM1/MSN/IL23R	6
GO:0045063	T-helper 1 cell differentiation	1947-02-01	18/18493	0.000942512	0.0259408	0.0190181	HMGB1/IL18R1	2
GO:0002285	lymphocyte activation involved in immune response	1947-04-01	174/18493	0.000985046	0.0263403	0.019311	HMGB1/IL18R1/ICAM1/IL23R	4
GO:0046209	nitric oxide metabolic process	1947-03-01	77/18493	0.000986472	0.0263403	0.019311	AIF1/ACP5/ICAM1	3
GO:0042098	T cell proliferation	1947-04-01	178/18493	0.00107168	0.0277861	0.0203709	HMGB1/AIF1/MSN/IL23R	4
GO:0071346	cellular response to interferon-gamma	1947-04-01	178/18493	0.00107168	0.0277861	0.0203709	CCL25/AIF1/SYNCRIP/ICAM1	4
GO:2001057	reactive nitrogen species metabolic process	1947-03-01	80/18493	0.00110209	0.0281663	0.0206497	AIF1/ACP5/ICAM1	3
GO:0031098	stress-activated protein kinase signaling cascade	1947-05-01	313/18493	0.00115277	0.0289881	0.0212522	HMGB1/PTPN1/MAP2K2/RPS27A/TNFRSF11A	5
GO:0002827	positive regulation of T-helper 1 type immune response	1947-02-01	20/18493	0.00116666	0.0289881	0.0212522	IL18R1/IL23R	2
GO:0097194	execution phase of apoptosis	1947-03-01	82/18493	0.00118373	0.0290095	0.0212679	HMGB1/HTRA2/BCL2L1	3
GO:0002690	positive regulation of leukocyte chemotaxis	1947-03-01	84/18493	0.00126909	0.0303041	0.022217	HMGB1/AIF1/LGMN	3
GO:0071711	basement membrane organization	1947-02-01	21/18493	0.00128738	0.0303041	0.022217	NID1/NID2	2
GO:1904994	regulation of leukocyte adhesion to vascular endothelial cell	1947-02-01	21/18493	0.00128738	0.0303041	0.022217	CCL25/ICAM1	2
GO:0032147	activation of protein kinase activity	1947-05-01	323/18493	0.00132517	0.0307887	0.0225723	HMGB1/PTPN1/MAP2K2/RPS27A/IL23R	5
GO:0043312	neutrophil degranulation	1947-06-01	485/18493	0.00136129	0.0308801	0.0226393	HMGB1/IGF2R/ANXA2/IMPDH2/CTSD/HSPA8	6
GO:1901654	response to ketone	1947-04-01	190/18493	0.00136363	0.0308801	0.0226393	IGFBP7/ICAM1/BCL2L1/MSN	4
GO:0035710	CD4-positive, alpha-beta T cell activation	1947-03-01	87/18493	0.00140425	0.0310274	0.0227473	HMGB1/IL18R1/IL23R	3
GO:0002283	neutrophil activation involved in immune response	1947-06-01	488/18493	0.00140482	0.0310274	0.0227473	HMGB1/IGF2R/ANXA2/IMPDH2/CTSD/HSPA8	6
GO:0002691	regulation of cellular extravasation	1947-02-01	23/18493	0.00154597	0.0331201	0.0242815	CCL25/ICAM1	2
GO:1903649	regulation of cytoplasmic transport	1947-02-01	23/18493	0.00154597	0.0331201	0.0242815	MAP2K2/MSN	2
GO:0042119	neutrophil activation	1947-06-01	498/18493	0.00155767	0.0331201	0.0242815	HMGB1/IGF2R/ANXA2/IMPDH2/CTSD/HSPA8	6
GO:0002446	neutrophil mediated immunity	1947-06-01	499/18493	0.00157362	0.0331201	0.0242815	HMGB1/IGF2R/ANXA2/IMPDH2/CTSD/HSPA8	6
GO:1901215	negative regulation of neuron death	1947-04-01	201/18493	0.00167645	0.0348741	0.0255674	FGF20/HTRA2/LGMN/BCL2L1	4
GO:1903426	regulation of reactive oxygen species biosynthetic process	1947-03-01	94/18493	0.00175394	0.035082	0.0257199	AIF1/ACP5/ICAM1	3
GO:0050670	regulation of lymphocyte proliferation	1947-04-01	205/18493	0.00180164	0.035082	0.0257199	HMGB1/AIF1/CD22/IL23R	4
GO:0030316	osteoclast differentiation	1947-03-01	95/18493	0.00180792	0.035082	0.0257199	ANXA2/IL23R/TNFRSF11A	3
GO:0032649	regulation of interferon-gamma production	1947-03-01	95/18493	0.00180792	0.035082	0.0257199	HMGB1/IL18R1/IL23R	3
GO:0043951	negative regulation of cAMP-mediated signaling	1947-02-01	25/18493	0.00182724	0.035082	0.0257199	PDE2A/PDE3A	2
GO:0032944	regulation of mononuclear cell proliferation	1947-04-01	206/18493	0.00183392	0.035082	0.0257199	HMGB1/AIF1/CD22/IL23R	4
GO:0030198	extracellular matrix organization	1947-05-01	348/18493	0.00183927	0.035082	0.0257199	NID1/NID2/ICAM1/ANXA2/ICAM2	5
GO:0031532	actin cytoskeleton reorganization	1947-03-01	96/18493	0.00186294	0.035082	0.0257199	PTPN1/CDC42BPB/ABL2	3
GO:2001243	negative regulation of intrinsic apoptotic signaling pathway	1947-03-01	96/18493	0.00186294	0.035082	0.0257199	PTPN1/HTRA2/BCL2L1	3
GO:0042102	positive regulation of T cell proliferation	1947-03-01	97/18493	0.00191899	0.0357611	0.0262177	HMGB1/AIF1/IL23R	3
GO:0007254	JNK cascade	1947-04-01	213/18493	0.00207125	0.0377455	0.0276726	HMGB1/PTPN1/RPS27A/TNFRSF11A	4
GO:1903039	positive regulation of leukocyte cell-cell adhesion	1947-04-01	214/18493	0.0021068	0.0377455	0.0276726	HMGB1/AIF1/ICAM1/IL23R	4
GO:0002825	regulation of T-helper 1 type immune response	1947-02-01	27/18493	0.00213097	0.0377455	0.0276726	IL18R1/IL23R	2
GO:0042104	positive regulation of activated T cell proliferation	1947-02-01	27/18493	0.00213097	0.0377455	0.0276726	HMGB1/IL23R	2
GO:0044788	modulation by host of viral process	1947-02-01	27/18493	0.00213097	0.0377455	0.0276726	ANXA2/HSPA8	2
GO:0046632	alpha-beta T cell differentiation	1947-03-01	101/18493	0.00215368	0.0377739	0.0276934	HMGB1/IL18R1/IL23R	3
GO:0070663	regulation of leukocyte proliferation	1947-04-01	216/18493	0.00217918	0.03785	0.0277492	HMGB1/AIF1/CD22/IL23R	4
GO:0042136	neurotransmitter biosynthetic process	1947-03-01	102/18493	0.00221502	0.0381026	0.0279343	AIF1/ACP5/ICAM1	3
GO:2001234	negative regulation of apoptotic signaling pathway	1947-04-01	222/18493	0.00240661	0.0410041	0.0300615	PTPN1/HTRA2/ICAM1/BCL2L1	4
GO:0032609	interferon-gamma production	1947-03-01	106/18493	0.00247119	0.0413174	0.0302912	HMGB1/IL18R1/IL23R	3
GO:0043279	response to alkaloid	1947-03-01	106/18493	0.00247119	0.0413174	0.0302912	AIF1/ICAM1/BCL2L1	3
GO:0046777	protein autophosphorylation	1947-04-01	227/18493	0.00260824	0.0432051	0.0316752	EPHB4/MAP2K2/STK17B/ABL2	4
GO:0002688	regulation of leukocyte chemotaxis	1947-03-01	109/18493	0.00267487	0.0439023	0.0321863	HMGB1/AIF1/LGMN	3
GO:0051817	modification of morphology or physiology of other organism involved in symbiotic interaction	1947-03-01	112/18493	0.00288865	0.046468	0.0340673	BCL2L1/ANXA2/HSPA8	3
GO:0022407	regulation of cell-cell adhesion	1947-05-01	388/18493	0.00294747	0.046468	0.0340673	HMGB1/CCL25/AIF1/ICAM1/IL23R	5
GO:0032872	regulation of stress-activated MAPK cascade	1947-04-01	235/18493	0.00295458	0.046468	0.0340673	HMGB1/PTPN1/MAP2K2/TNFRSF11A	4
GO:0032735	positive regulation of interleukin-12 production	1947-02-01	32/18493	0.00298704	0.046468	0.0340673	HMGB1/IL23R	2
GO:0035767	endothelial cell chemotaxis	1947-02-01	32/18493	0.00298704	0.046468	0.0340673	HMGB1/LGMN	2
GO:0043114	regulation of vascular permeability	1947-02-01	32/18493	0.00298704	0.046468	0.0340673	PDE2A/PDE3A	2
GO:0070302	regulation of stress-activated protein kinase signaling cascade	1947-04-01	237/18493	0.00304586	0.0469745	0.0344386	HMGB1/PTPN1/MAP2K2/TNFRSF11A	4
GO:1903409	reactive oxygen species biosynthetic process	1947-03-01	115/18493	0.00311269	0.0475949	0.0348935	AIF1/ACP5/ICAM1	3
GO:0019934	cGMP-mediated signaling	1947-02-01	33/18493	0.00317462	0.0481304	0.0352861	PDE2A/PDE3A	2

## Sheet: Turquoise Module
ID	Description	GeneRatio	BgRatio	pvalue	p.adjust	qvalue	geneID	Count
GO:0018108	peptidyl-tyrosine phosphorylation	92/659	387/18493	6.84075e-50	3.58455e-46	1.87508e-46	IL5/BTC/EFNB1/VTN/NRG4/IFNG/TGFB1/FLT4/FGF10/FGF8/KIT/ANGPT4/EFNB3/VEGFA/CD80/TYRO3/ERBB2/ERBB4/MST1R/PRKCZ/NTRK3/HGF/PECAM1/TNFSF18/FGF18/FGF9/HPX/MAP2K1/CTF1/IL4/CD36/CNTN1/TSLP/FGF2/FGF5/IL2/IL13/CD4/SFRP1/IL24/LRP8/ABL1/HCK/PTPN2/BMX/EPHA3/LCK/STK16/NTRK1/AGT/FGF1/CNTF/FGF17/IFNA2/ADIPOQ/DDR2/KDR/EPHA5/FGF23/FGFR2/FGFR3/FGR/IL12RB2/MATK/PDGFC/PTK6/DDR1/FGF4/HBEGF/IL20/NTF3/IGF1R/PTPN6/GREM1/I…	92
GO:0018212	peptidyl-tyrosine modification	92/659	390/18493	1.39875e-49	3.66473e-46	1.91703e-46	IL5/BTC/EFNB1/VTN/NRG4/IFNG/TGFB1/FLT4/FGF10/FGF8/KIT/ANGPT4/EFNB3/VEGFA/CD80/TYRO3/ERBB2/ERBB4/MST1R/PRKCZ/NTRK3/HGF/PECAM1/TNFSF18/FGF18/FGF9/HPX/MAP2K1/CTF1/IL4/CD36/CNTN1/TSLP/FGF2/FGF5/IL2/IL13/CD4/SFRP1/IL24/LRP8/ABL1/HCK/PTPN2/BMX/EPHA3/LCK/STK16/NTRK1/AGT/FGF1/CNTF/FGF17/IFNA2/ADIPOQ/DDR2/KDR/EPHA5/FGF23/FGFR2/FGFR3/FGR/IL12RB2/MATK/PDGFC/PTK6/DDR1/FGF4/HBEGF/IL20/NTF3/IGF1R/PTPN6/GREM1/I…	92
GO:0032103	positive regulation of response to external stimulus	76/659	297/18493	1.18217e-43	2.06485e-40	1.08013e-40	TLR4/VEGFD/LDLR/MSTN/TGFB1/FGF10/VEGFA/NTRK3/C3/PLA2G2A/AZU1/FGF18/IL16/IL17F/CCL3L3/CX3CL1/TNFSF4/CCL14/TNFSF11/SERPINE1/ARTN/TSLP/FGF2/IL1B/CCL3/CCL18/IL2/LBP/PGF/F7/KLK5/TBK1/CAMK1D/CXCL8/AGT/CXCL13/CNTF/IL17B/LY86/KDR/PLG/CSF1/PTGS2/TLR2/CCL24/IL17D/XCL1/NTF3/KLKB1/F2/LTA/BMPR2/CCL7/CCL19/F3/C1QBP/MAPK13/PLA2G7/PARK7/IL17RB/SCARF1/CALR/S100A9/TNFSF14/NPPA/S100A12/ARG1/S100A7/TNF/GHRL/SNCA/BMP…	76
GO:0070374	positive regulation of ERK1 and ERK2 cascade	66/659	245/18493	1.78068e-39	2.33269e-36	1.22023e-36	JUN/TLR4/TGFB1/FLT4/FGF10/FGF8/PLA2G5/CCL20/KIT/CCL2/TYRO3/ERBB2/ERBB4/MST1R/PRKCZ/NTRK3/PLA2G2A/FGF18/CCL4L1/CCL3L3/CCL8/CX3CL1/MAP2K1/CCL14/TNFSF11/CD36/CTGF/FGF2/CCL3/CCL18/CD4/ABL1/EPHA3/NTRK1/CCL22/CCL15/CCL17/DDR2/KDR/BMPER/EPHA5/FGF23/FGFR2/FGFR3/PDGFC/PTEN/DDR1/FGF4/CCL24/XCL1/CCL13/IGF1R/NTRK2/CCL7/CCL19/FGFR4/EPHA10/GPNMB/NOTCH2/HMGCR/CCL11/S100A7/TNF/ADCYAP1/CCL26/LGALS9	66
GO:0070371	ERK1 and ERK2 cascade	76/659	341/18493	4.57746e-39	4.79718e-36	2.50941e-36	JUN/MYC/TLR4/TGFB1/FLT4/FGF10/FGF8/PLA2G5/CCL20/KIT/CCL2/TYRO3/ERBB2/ERBB4/MST1R/PRKCZ/NTRK3/PLA2G2A/FGF18/CCL4L1/CCL3L3/CCL8/CX3CL1/MAP2K1/CCL14/TNFSF11/CD36/CTGF/FGF2/IL1B/CCL3/CCL18/CD4/ABL1/PTPN2/EPHA3/NTRK1/AGT/CCL22/CCL15/CCL17/ADIPOQ/DDR2/KDR/BMPER/EPHA5/FGF23/FGFR2/FGFR3/PDGFC/PTEN/DDR1/FGF4/CCL24/XCL1/CCL13/IGF1R/PTPN6/NTRK2/CCL7/CCL19/FGFR4/EPHA10/GPNMB/NOTCH2/SEMA6A/HMGCR/CCL11/SIRPA/E…	76
GO:0050900	leukocyte migration	87/659	478/18493	2.1419e-37	1.8706e-34	9.78512e-35	VEGFD/TNFRSF10D/IL36B/MSTN/TGFB1/CCL20/KIT/ANGPT4/CCL2/MMP9/VEGFA/PECAM1/TNFSF18/AIMP1/CSF3R/NOV/AZU1/IL10/IL16/CCL4L1/CCL3L3/CCL8/APOB/CX3CL1/CCL28/CCL14/TNFSF11/SERPINE1/ARTN/CXCL5/IL1B/CCL3/CCL18/KLRK1/LBP/PGF/F7/CD48/ECM1/HCK/CAMK1D/CXCL8/LCK/CXCL13/CXCL6/CCL22/CCL15/PRTN3/CCL17/BSG/OLR1/CD84/CSF1/CCL24/XCL1/CCL13/TGFB2/L1CAM/PTPN6/GREM1/SELL/TNFRSF10A/CCL7/PLA2G1B/CCL19/ANXA1/C1QBP/PLA2G7/CD…	87
GO:0070372	regulation of ERK1 and ERK2 cascade	72/659	324/18493	6.20048e-37	4.6415e-34	2.42798e-34	JUN/TLR4/TGFB1/FLT4/FGF10/FGF8/PLA2G5/CCL20/KIT/CCL2/TYRO3/ERBB2/ERBB4/MST1R/PRKCZ/NTRK3/PLA2G2A/FGF18/CCL4L1/CCL3L3/CCL8/CX3CL1/MAP2K1/CCL14/TNFSF11/CD36/CTGF/FGF2/IL1B/CCL3/CCL18/CD4/ABL1/PTPN2/EPHA3/NTRK1/CCL22/CCL15/CCL17/ADIPOQ/DDR2/KDR/BMPER/EPHA5/FGF23/FGFR2/FGFR3/PDGFC/PTEN/DDR1/FGF4/CCL24/XCL1/CCL13/IGF1R/PTPN6/NTRK2/CCL7/CCL19/FGFR4/EPHA10/GPNMB/NOTCH2/SEMA6A/HMGCR/CCL11/SIRPA/S100A7/TN…	72
GO:0001819	positive regulation of cytokine production	81/659	422/18493	1.45797e-36	9.5497e-34	4.99546e-34	IRF1/TLR4/HIF1A/HK1/IFNG/IL36B/TGFB1/FLT4/CD80/TNFRSF8/IL12RB1/PRKCZ/HGF/C3/CRLF2/AZU1/IL10/IL17F/CX3CL1/XRCC6/TNFSF4/IL4/SERPINE1/CD36/IL1RL2/TSLP/IL1B/CCL3/IL4R/KLRK1/IL2/IL13/LBP/CD4/CADM1/ABL1/TBK1/POSTN/AGT/IL17B/ADIPOQ/FCN1/PTGS2/FGR/IL12RB2/TLR2/IL17D/IL7/XCL1/CSF2/LTA/IL1A/GDF2/INS/CCL19/EREG/ANXA1/C1QBP/BIRC3/MAPK13/PARK7/RPS3/CD274/CD226/CD244/CD83/CRTAM/IL17RB/SLAMF6/PDE4D/ELANE/CD86/T…	81
GO:0060326	cell chemotaxis	66/659	295/18493	4.38007e-34	2.55017e-31	1.334e-31	VEGFD/IL36B/MSTN/CCL27/CCL20/KIT/CCL2/VEGFA/HGF/CSF3R/NOV/AZU1/FGF18/IL10/IL16/CCL4L1/CCL3L3/CCL8/CX3CL1/CCL28/CCL14/TNFSF11/SERPINE1/CXCL5/FGF2/IL1B/CCL3/CCL18/KLRK1/LBP/PGF/F7/CAMK1D/CXCL8/FGF1/CXCL13/CXCL6/CCL22/CCL15/CCL17/KDR/CSF1/FGF4/CCL24/HBEGF/XCL1/CCL13/TGFB2/GREM1/CCL7/PLA2G1B/CCL19/ANXA1/C1QBP/PLA2G7/JAML/PDE4D/CALR/CCL11/S100A9/IL1RN/TNFSF14/S100A12/S100A7/CCL26/LGALS9	66
GO:0030595	leukocyte chemotaxis	57/659	217/18493	1.56024e-33	8.17567e-31	4.27671e-31	VEGFD/IL36B/MSTN/CCL20/KIT/CCL2/VEGFA/CSF3R/NOV/AZU1/IL10/IL16/CCL4L1/CCL3L3/CCL8/CX3CL1/CCL14/TNFSF11/SERPINE1/CXCL5/IL1B/CCL3/CCL18/KLRK1/LBP/PGF/F7/CAMK1D/CXCL8/CXCL13/CXCL6/CCL22/CCL15/CCL17/CSF1/CCL24/XCL1/CCL13/TGFB2/GREM1/CCL7/PLA2G1B/CCL19/ANXA1/C1QBP/PLA2G7/JAML/PDE4D/CALR/CCL11/S100A9/IL1RN/TNFSF14/S100A12/S100A7/CCL26/LGALS9	57
GO:0097529	myeloid leukocyte migration	54/659	199/18493	1.33025e-32	6.33684e-30	3.31481e-30	VEGFD/IL36B/MSTN/CCL20/KIT/CCL2/VEGFA/PECAM1/CSF3R/NOV/AZU1/CCL4L1/CCL3L3/CCL8/CX3CL1/CCL14/TNFSF11/SERPINE1/CXCL5/IL1B/CCL3/CCL18/LBP/PGF/CAMK1D/CXCL8/CXCL13/CXCL6/CCL22/CCL15/PRTN3/CCL17/CSF1/CCL24/XCL1/CCL13/TGFB2/GREM1/CCL7/PLA2G1B/CCL19/ANXA1/C1QBP/PLA2G7/JAML/CD200R1/PDE4D/CCL11/S100A9/IL1RN/SIRPA/S100A12/S100A7/CCL26	54
GO:0045785	positive regulation of cell adhesion	70/659	397/18493	3.01832e-29	1.318e-26	6.89448e-27	EFNB1/BCL6/VTN/IFNG/TGFB1/EFNB3/CCL2/VEGFA/TNFSF9/CD80/ERBB2/IL12RB1/PRKCZ/TNFSF18/SHH/AZU1/IL10/CX3CL1/TNFSF4/CCL28/IL4/TNFSF11/BMP7/CD36/ICOS/IL1RL2/PDCD1LG2/CTLA4/IL1B/IL4R/KLRK1/TNFSF13B/IL2/CD4/IL2RA/SFRP1/ABL1/LCK/CXCL13/KDR/CSF1/IL7/XCL1/TGFB2/PTPN6/OLFM4/COL8A1/CCL19/AGR2/ANXA1/C1QBP/NCK1/RPS3/TPM1/CD274/CD83/IL7R/TGFBR2/CALR/GRAP2/ELANE/CD86/TNFRSF14/TNFSF14/TNFRSF13C/CD27/SIRPA/TNFRSF18…	70
GO:0050727	regulation of inflammatory response	72/659	425/18493	6.22857e-29	2.51059e-26	1.31329e-26	TLR4/BCL6/VTN/LDLR/APOE/PLA2G5/APCS/MMP9/TYRO3/HGF/C3/PLA2G2A/NOV/IL10/IL17F/CCL3L3/MMP3/ACE2/CX3CL1/TNFSF4/CCL14/TNFSF11/SERPINE1/ESR1/IL1RL2/TSLP/IL1B/CCL3/CCL18/IL2/LBP/IL2RA/C1R/PGLYRP1/HCK/PTPN2/CMA1/AGT/IL17B/ADIPOQ/AHSG/PROC/PTGS2/TLR2/CCL24/IL17D/IL20/XCL1/KLKB1/F2/LTA/INS/ANXA1/C1QBP/BIRC3/MAPK13/PLA2G7/PARK7/RB1/TNFAIP6/IL17RB/CD200R1/ELANE/S100A9/SIRPA/NPPA/S100A12/TNF/ADCYAP1/GHRL/SNC…	72
GO:0031349	positive regulation of defense response	72/659	427/18493	8.44868e-29	3.06867e-26	1.60522e-26	IRF1/TLR4/LDLR/IFNB1/TYRO3/ICAM3/C3/PLA2G2A/HPX/IL17F/CCL3L3/APOB/CX3CL1/XRCC6/TNFSF4/CCL14/TNFSF11/SERPINE1/ESR1/CD36/IL18RAP/NCR3/TSLP/IL1B/CCL3/CCL18/KLRK1/IL2/LBP/ULBP1/ULBP2/CTSS/KLK5/CADM1/PGLYRP1/HCK/TBK1/AGT/IL17B/CLEC7A/FCN1/PTGS2/MAPKAPK3/TLR2/CCL24/IL17D/KLKB1/FCRL3/SH2D1A/LTA/EREG/C1QBP/BIRC3/MAPK13/PLA2G7/PARK7/CD226/CRTAM/IL17RB/SLAMF6/KRAS/NR1D1/S100A9/NPPA/COLEC12/S100A12/ARG1/TNF…	72
GO:0070661	leukocyte proliferation	59/659	283/18493	8.78435e-29	3.06867e-26	1.60522e-26	IRF1/IL5/CLC/TLR4/CD38/EFNB1/BCL6/IFNB1/IFNA10/TGFB1/FGF10/KIT/TNFSF9/CD80/ERBB2/IL12RB1/TNFSF18/SHH/IL10/CCL8/CX3CL1/TNFSF4/IL4/TNFSF11/PDCD1LG2/CTLA4/IL1B/FLT3LG/TNFSF13B/IL2/IL13/CD4/IL2RA/ABL1/TBK1/MPL/IFNA2/TNFRSF4/CSF1/IL7/XCL1/PTPN6/FCRL3/GREM1/CCL19/ANXA1/NCK1/RPS3/CD274/GPNMB/IL7R/TGFBR2/CD86/TNFRSF14/TNFSF14/TNFRSF13C/ARG1/PTH/LGALS9	59
GO:0097530	granulocyte migration	42/659	134/18493	2.22619e-28	7.29076e-26	3.81381e-26	IL36B/MSTN/CCL20/CCL2/PECAM1/CSF3R/CCL4L1/CCL3L3/CCL8/CX3CL1/CCL14/CXCL5/IL1B/CCL3/CCL18/LBP/CAMK1D/CXCL8/CXCL13/CXCL6/CCL22/CCL15/PRTN3/CCL17/CSF1/CCL24/XCL1/CCL13/TGFB2/CCL7/PLA2G1B/CCL19/ANXA1/C1QBP/JAML/PDE4D/CCL11/S100A9/IL1RN/S100A12/S100A7/CCL26	42
GO:0071621	granulocyte chemotaxis	40/659	120/18493	2.95333e-28	9.1032e-26	4.7619e-26	IL36B/MSTN/CCL20/CCL2/CSF3R/CCL4L1/CCL3L3/CCL8/CX3CL1/CCL14/CXCL5/IL1B/CCL3/CCL18/LBP/CAMK1D/CXCL8/CXCL13/CXCL6/CCL22/CCL15/CCL17/CSF1/CCL24/XCL1/CCL13/TGFB2/CCL7/PLA2G1B/CCL19/ANXA1/C1QBP/JAML/PDE4D/CCL11/S100A9/IL1RN/S100A12/S100A7/CCL26	40
GO:0050731	positive regulation of peptidyl-tyrosine phosphorylation	48/659	186/18493	5.2874e-28	1.53922e-25	8.05168e-26	IL5/VTN/IFNG/TGFB1/FGF10/KIT/ANGPT4/VEGFA/CD80/ERBB4/HGF/PECAM1/TNFSF18/HPX/CTF1/IL4/CD36/CNTN1/TSLP/IL2/IL13/CD4/IL24/LRP8/ABL1/AGT/CNTF/IFNA2/ADIPOQ/FGFR3/PTK6/HBEGF/IL20/NTF3/GREM1/IL11/CSF2/IL3/CSF3/NTRK2/EREG/TNFRSF14/EGF/TNFRSF18/TP53/GHRL/GH1/NRG1	48
GO:0071356	cellular response to tumor necrosis factor	53/659	235/18493	1.05265e-27	2.90309e-25	1.51861e-25	PIAS4/CCL20/CCL2/TNFSF9/TNFRSF8/TNFRSF17/TNFSF18/CCL4L1/CCL3L3/CCL8/APOB/EDA/CX3CL1/TNFSF4/CCL14/TNFSF11/TNFSF15/EDAR/CCL3/CCL18/TNFSF13B/EDA2R/ADAMTS13/SFRP1/PTPN2/TNFSF8/CXCL8/POSTN/CCL22/CCL15/CCL17/ADIPOQ/TNFRSF4/CCL24/XCL1/CCL13/LTA/CCL7/CCL19/BIRC3/RPS3/TNFRSF6B/TNFRSF12A/CCL11/TNFRSF14/TNFSF14/TNFRSF13C/CD27/TNFRSF18/CD70/TNF/TNFSF12/CCL26	53
GO:0022407	regulation of cell-cell adhesion	67/659	388/18493	1.82452e-27	4.78023e-25	2.50055e-25	IRF1/EFNB1/BCL6/IFNB1/IFNG/TGFB1/CDH1/EFNB3/CCL2/TNFSF9/CD80/ERBB2/IL12RB1/PRKCZ/SHH/IL10/CX3CL1/TNFSF4/SPINT2/CCL28/IL4/TNFSF11/BMP7/ICOS/IL1RL2/PDCD1LG2/CTLA4/IL1B/IL4R/KLRK1/TNFSF13B/IL2/CD4/IL2RA/SERPINE2/ABL1/PTPN2/LCK/CXCL13/IFNA2/ADIPOQ/PLG/IL7/XCL1/PTPN6/CCL19/ANXA1/PTK2/NCK1/RPS3/CD274/CD83/GPNMB/IL7R/TGFBR2/GRAP2/ELANE/CD86/TNFRSF14/IL1RN/TNFSF14/TNFRSF13C/CD27/SIRPA/ARG1/TNF/LGALS9	67
GO:1990266	neutrophil migration	38/659	112/18493	3.16527e-27	7.89811e-25	4.13152e-25	IL36B/CCL20/CCL2/PECAM1/CSF3R/CCL4L1/CCL3L3/CCL8/CX3CL1/CCL14/CXCL5/IL1B/CCL3/CCL18/LBP/CAMK1D/CXCL8/CXCL13/CXCL6/CCL22/CCL15/PRTN3/CCL17/CCL24/XCL1/CCL13/TGFB2/CCL7/PLA2G1B/CCL19/C1QBP/JAML/PDE4D/CCL11/S100A9/IL1RN/S100A12/CCL26	38
GO:0007159	leukocyte cell-cell adhesion	61/659	327/18493	6.01011e-27	1.4315e-24	7.4882e-25	IRF1/EFNB1/BCL6/IFNB1/IFNG/TGFB1/EFNB3/CCL2/TNFSF9/CD80/ERBB2/IL12RB1/PRKCZ/PECAM1/SHH/IL10/TNFSF4/CCL28/IL4/TNFSF11/BMP7/ICOS/IL1RL2/PDCD1LG2/CTLA4/CLEC4M/IL1B/IL4R/KLRK1/TNFSF13B/IL2/CD4/IL2RA/PTPN2/LCK/IFNA2/IL7/XCL1/PTPN6/SELL/CCL19/ANXA1/NCK1/RPS3/CD274/CD83/GPNMB/IL7R/TGFBR2/GRAP2/ELANE/CD86/S100A9/TNFRSF14/TNFSF14/TNFRSF13C/CD27/SIRPA/ARG1/TNF/LGALS9	61
GO:1902105	regulation of leukocyte differentiation	55/659	265/18493	8.71607e-27	1.98575e-24	1.03875e-24	IRF1/JUN/MYC/BGLAP/IL5/TLR4/BCL6/IFNB1/IFNG/TGFB1/APCS/TNFSF9/CD80/ERBB2/IL12RB1/PRKCZ/SHH/INHBA/TNFSF4/IL4/TNFSF11/IL1RL2/CTLA4/CCL3/FLT3LG/IL4R/IL2/CD4/IL2RA/SFRP1/PGLYRP1/ABL1/PTPN2/IFNA2/ADIPOQ/CSF1/IL20/IL7/PTPN6/FCRL3/IL34/CCL19/ANXA1/CA2/RB1/CD83/IL7R/NOTCH2/TGFBR2/CD86/CD27/TNFRSF18/TNF/IL17A/LGALS9	55
GO:0050730	regulation of peptidyl-tyrosine phosphorylation	53/659	245/18493	9.12298e-27	1.99185e-24	1.04194e-24	IL5/VTN/IFNG/TGFB1/FGF10/KIT/ANGPT4/VEGFA/CD80/ERBB4/PRKCZ/HGF/PECAM1/TNFSF18/HPX/CTF1/IL4/CD36/CNTN1/TSLP/IL2/IL13/CD4/SFRP1/IL24/LRP8/ABL1/PTPN2/AGT/CNTF/IFNA2/ADIPOQ/FGFR3/PDGFC/PTK6/HBEGF/IL20/NTF3/PTPN6/GREM1/IL11/CSF2/IL3/CSF3/NTRK2/EREG/TNFRSF14/EGF/TNFRSF18/TP53/GHRL/GH1/NRG1	53
GO:0030593	neutrophil chemotaxis	36/659	101/18493	1.00818e-26	2.11315e-24	1.10539e-24	IL36B/CCL20/CCL2/CSF3R/CCL4L1/CCL3L3/CCL8/CX3CL1/CCL14/CXCL5/IL1B/CCL3/CCL18/LBP/CAMK1D/CXCL8/CXCL13/CXCL6/CCL22/CCL15/CCL17/CCL24/XCL1/CCL13/TGFB2/CCL7/PLA2G1B/CCL19/C1QBP/JAML/PDE4D/CCL11/S100A9/IL1RN/S100A12/CCL26	36
GO:0034612	response to tumor necrosis factor	54/659	257/18493	1.35944e-26	2.7398e-24	1.43319e-24	PIAS4/CCL20/CCL2/TNFSF9/TNFRSF8/TNFRSF17/TNFSF18/CCL4L1/CCL3L3/CCL8/APOB/EDA/CX3CL1/TNFSF4/CCL14/TNFSF11/TNFSF15/EDAR/CCL3/CCL18/TNFSF13B/EDA2R/ADAMTS13/SFRP1/PTPN2/TNFSF8/CXCL8/POSTN/CCL22/CCL15/CCL17/ADIPOQ/TNFRSF4/PTGS2/CCL24/XCL1/CCL13/LTA/CCL7/CCL19/BIRC3/RPS3/TNFRSF6B/TNFRSF12A/CCL11/TNFRSF14/TNFSF14/TNFRSF13C/CD27/TNFRSF18/CD70/TNF/TNFSF12/CCL26	54
GO:0051897	positive regulation of protein kinase B signaling	44/659	168/18493	4.77258e-26	9.26233e-24	4.84514e-24	BTC/NRG4/TGFB1/FGF10/FGF8/KIT/CD80/ERBB2/ERBB4/MST1R/HGF/IGFBP5/FGF18/FGF9/CX3CL1/TNFSF11/ESR1/ICOS/FGF2/CCL3/FGF5/F7/LCK/FGF1/FGF17/FGF23/FGFR2/FGFR3/FGF4/HBEGF/CSF3/INS/ENG/CCL19/F3/EREG/C1QBP/PTK2/FGFR4/PARK7/CD86/EGF/TNF/NRG1	44
GO:0071674	mononuclear cell migration	33/659	85/18493	5.23335e-26	9.79385e-24	5.12318e-24	MSTN/TGFB1/CCL20/CCL2/NOV/CCL4L1/CCL3L3/CCL8/CX3CL1/CCL14/TNFSF11/SERPINE1/CCL3/CCL18/CCL22/CCL15/CCL17/CSF1/CCL24/XCL1/CCL13/GREM1/CCL7/CCL19/ANXA1/PLA2G7/JAML/CCL11/SIRPA/S100A12/S100A7/TNF/CCL26	33
GO:0070663	regulation of leukocyte proliferation	49/659	216/18493	8.26188e-26	1.49284e-23	7.80905e-24	IRF1/IL5/CLC/TLR4/CD38/EFNB1/BCL6/TGFB1/FGF10/TNFSF9/CD80/ERBB2/IL12RB1/TNFSF18/SHH/IL10/CCL8/TNFSF4/IL4/PDCD1LG2/CTLA4/IL1B/FLT3LG/TNFSF13B/IL2/IL13/CD4/IL2RA/MPL/TNFRSF4/CSF1/IL7/XCL1/PTPN6/FCRL3/GREM1/CCL19/ANXA1/NCK1/RPS3/CD274/GPNMB/TGFBR2/CD86/TNFRSF14/TNFRSF13C/ARG1/PTH/LGALS9	49
GO:1903037	regulation of leukocyte cell-cell adhesion	56/659	293/18493	2.33683e-25	4.08166e-23	2.13513e-23	IRF1/EFNB1/BCL6/IFNB1/IFNG/TGFB1/EFNB3/CCL2/TNFSF9/CD80/ERBB2/IL12RB1/PRKCZ/SHH/IL10/TNFSF4/CCL28/IL4/TNFSF11/ICOS/IL1RL2/PDCD1LG2/CTLA4/IL1B/IL4R/KLRK1/TNFSF13B/IL2/CD4/IL2RA/PTPN2/LCK/IFNA2/IL7/XCL1/PTPN6/CCL19/ANXA1/NCK1/RPS3/CD274/CD83/GPNMB/IL7R/TGFBR2/GRAP2/ELANE/CD86/TNFRSF14/TNFSF14/TNFRSF13C/CD27/SIRPA/ARG1/TNF/LGALS9	56
GO:0050863	regulation of T cell activation	57/659	305/18493	2.8143e-25	4.75707e-23	2.48843e-23	IRF1/CLC/EFNB1/BCL6/IFNB1/IFNG/TGFB1/EFNB3/CCL2/TNFSF9/CD80/ERBB2/IL12RB1/PRKCZ/TNFSF18/SHH/IL10/TNFSF4/IL4/TNFSF11/ICOS/IL1RL2/PDCD1LG2/CTLA4/IL1B/IL4R/KLRK1/TNFSF13B/IL2/CD4/IL2RA/ABL1/PTPN2/LCK/IFNA2/IL7/XCL1/PTPN6/CCL19/ANXA1/NCK1/RPS3/CD274/CD83/GPNMB/IL7R/TGFBR2/GRAP2/CD86/TNFRSF14/TNFSF14/TNFRSF13C/CD27/SIRPA/TNFRSF18/ARG1/LGALS9	57
GO:0043491	protein kinase B signaling	52/659	253/18493	3.63848e-25	5.95801e-23	3.11664e-23	BTC/NRG4/MSTN/TGFB1/FGF10/FGF8/KIT/CCL2/CD80/TYRO3/ERBB2/ERBB4/MST1R/HGF/IGFBP5/FGF18/FGF9/CX3CL1/TNFSF11/ESR1/ICOS/FGF2/IL1B/CCL3/FGF5/F7/LCK/FGF1/FGF17/KDR/FGF23/FGFR2/FGFR3/PTEN/FGF4/HBEGF/CSF3/NTRK2/INS/ENG/CCL19/F3/EREG/C1QBP/PTK2/FGFR4/PARK7/SIRT2/CD86/EGF/TNF/NRG1	52
GO:0043062	extracellular structure organization	65/659	402/18493	5.31564e-25	8.44058e-23	4.41528e-23	VTN/TGFB1/APOE/CTSG/PLA2G2E/PLA2G5/CDH1/MMP9/MPO/ICAM3/DCN/PLA2G2A/PECAM1/MMP3/MMP7/APOB/ADAMTS4/SPINT1/KLK4/SPINT2/SERPINE1/BMP7/CD36/CTGF/FGF2/GFAP/CTSS/HAPLN1/KLK5/MATN3/ACAN/TGFBI/BGN/ABL1/BMP1/CMA1/POSTN/BCAN/AGT/BSG/DDR2/KDR/PLG/DDR1/KLKB1/TNC/TGFB2/MMP2/P4HB/ADAM12/GREM1/COL8A1/ENG/MMP13/PTK2/FGFR4/PLA2G7/RB1/FAP/MMP16/ELANE/TNF/MMP10/MMP8/LRP1	65
GO:0032943	mononuclear cell proliferation	53/659	266/18493	5.96717e-25	9.19646e-23	4.81068e-23	IRF1/IL5/CLC/TLR4/CD38/EFNB1/BCL6/IFNB1/IFNA10/TGFB1/FGF10/TNFSF9/CD80/ERBB2/IL12RB1/TNFSF18/SHH/IL10/TNFSF4/IL4/PDCD1LG2/CTLA4/IL1B/FLT3LG/TNFSF13B/IL2/IL13/CD4/IL2RA/ABL1/TBK1/MPL/IFNA2/TNFRSF4/CSF1/IL7/XCL1/PTPN6/FCRL3/CCL19/ANXA1/NCK1/RPS3/CD274/GPNMB/IL7R/TGFBR2/CD86/TNFRSF14/TNFSF14/TNFRSF13C/ARG1/LGALS9	53
GO:0032496	response to lipopolysaccharide	58/659	324/18493	1.04997e-24	1.57195e-22	8.22292e-23	JUN/TLR4/ADM/IL36B/TGFB1/CTSG/FGF10/CCL2/MPO/PRL/CD80/DCN/IL10/APOB/CX3CL1/TNFSF4/SERPINE1/CD36/CXCL5/PDCD1LG2/IL1B/CCL3/KLRK1/IL13/LBP/ADAMTS13/IL24/ABL1/HCK/CXCL8/CXCL13/CXCL6/LY86/PTGS2/FGFR2/IL12RB2/MAPKAPK3/TLR2/SLPI/CSF2/LTA/CSF3/HPGD/CD274/SCARB2/NR1D1/PDE4D/ELANE/CD86/IL1RN/SIRPA/ARG1/S100A7/TNF/SNCA/BMP6/IFNAR1/LGALS9	58
GO:0002696	positive regulation of leukocyte activation	62/659	372/18493	1.31021e-24	1.85757e-22	9.71697e-23	IL5/TLR4/CD38/EFNB1/BCL6/IFNG/TGFB1/FGF10/EFNB3/CCL2/TNFSF9/CD80/IL12RB1/PRKCZ/SHH/CRLF2/IL10/TNFSF4/IL4/TNFSF11/ICOS/IL1RL2/PDCD1LG2/TSLP/CTLA4/IL1B/FLT3LG/IL4R/KLRK1/TNFSF13B/IL2/IL13/LBP/CD4/IL2RA/LCK/MPL/TNFRSF4/FGR/IL7/XCL1/PTPN6/FCRL3/CCL19/ANXA1/NCK1/RPS3/CD274/CD226/CD83/IL7R/TGFBR2/GRAP2/CD86/TNFRSF14/TNFSF14/TNFRSF13C/CD27/SIRPA/NPPA/MMP8/LGALS9	62
GO:0050867	positive regulation of cell activation	63/659	384/18493	1.31164e-24	1.85757e-22	9.71697e-23	IL5/TLR4/CD38/EFNB1/BCL6/IFNG/TGFB1/FGF10/EFNB3/CCL2/TNFSF9/CD80/IL12RB1/PRKCZ/SHH/CRLF2/IL10/TNFSF4/IL4/TNFSF11/CTGF/ICOS/IL1RL2/PDCD1LG2/TSLP/CTLA4/IL1B/FLT3LG/IL4R/KLRK1/TNFSF13B/IL2/IL13/LBP/CD4/IL2RA/LCK/MPL/TNFRSF4/FGR/IL7/XCL1/PTPN6/FCRL3/CCL19/ANXA1/NCK1/RPS3/CD274/CD226/CD83/IL7R/TGFBR2/GRAP2/CD86/TNFRSF14/TNFSF14/TNFRSF13C/CD27/SIRPA/NPPA/MMP8/LGALS9	63
GO:0002237	response to molecule of bacterial origin	59/659	337/18493	1.34997e-24	1.86154e-22	9.73775e-23	JUN/TLR4/ADM/IL36B/TGFB1/CTSG/FGF10/CCL2/MPO/PRL/CD80/DCN/IL10/APOB/CX3CL1/TNFSF4/SERPINE1/CD36/CXCL5/PDCD1LG2/IL1B/CCL3/KLRK1/IL13/LBP/ADAMTS13/IL24/ABL1/HCK/CXCL8/CXCL13/CXCL6/LY86/PTGS2/FGFR2/IL12RB2/MAPKAPK3/TLR2/SLPI/CSF2/LTA/CSF3/HPGD/SIRT2/CD274/SCARB2/NR1D1/PDE4D/ELANE/CD86/IL1RN/SIRPA/ARG1/S100A7/TNF/SNCA/BMP6/IFNAR1/LGALS9	59
GO:0051249	regulation of lymphocyte activation	70/659	472/18493	1.41389e-24	1.89969e-22	9.93731e-23	IRF1/IL5/CLC/TLR4/CD38/EFNB1/BCL6/IFNB1/IFNG/TGFB1/FGF10/EFNB3/CCL2/TNFSF9/CD80/TYRO3/ERBB2/IL12RB1/PRKCZ/TNFSF18/SHH/INHBA/IL10/TNFSF4/IL4/TNFSF11/ICOS/IL1RL2/PDCD1LG2/CTLA4/IL1B/FLT3LG/IL4R/KLRK1/TNFSF13B/IL2/IL13/CD4/IL2RA/SFRP1/PGLYRP1/ABL1/PTPN2/LCK/MPL/IFNA2/TNFRSF4/IL7/XCL1/PTPN6/FCRL3/CCL19/ANXA1/NCK1/RPS3/CD274/CD83/GPNMB/IL7R/TGFBR2/GRAP2/CD86/TNFRSF14/TNFSF14/TNFRSF13C/CD27/SIRPA/TNFRS…	70
GO:0022409	positive regulation of cell-cell adhesion	51/659	251/18493	1.85559e-24	2.43082e-22	1.27157e-22	EFNB1/BCL6/IFNG/TGFB1/EFNB3/CCL2/TNFSF9/CD80/IL12RB1/PRKCZ/SHH/IL10/CX3CL1/TNFSF4/IL4/TNFSF11/BMP7/ICOS/IL1RL2/PDCD1LG2/CTLA4/IL1B/IL4R/KLRK1/TNFSF13B/IL2/CD4/IL2RA/LCK/CXCL13/IL7/XCL1/PTPN6/CCL19/ANXA1/NCK1/RPS3/CD274/CD83/IL7R/TGFBR2/GRAP2/ELANE/CD86/TNFRSF14/TNFSF14/TNFRSF13C/CD27/SIRPA/TNF/LGALS9	51
GO:0042110	T cell activation	68/659	451/18493	2.58642e-24	3.30557e-22	1.72915e-22	IRF1/CLC/EFNB1/BCL6/IFNB1/IFNA10/IFNG/TGFB1/KIT/EFNB3/CCL2/TNFSF9/CD80/ERBB2/IL12RB1/PRKCZ/TNFSF18/SHH/IL10/TNFSF4/IL4/TNFSF11/ICOS/IL1RL2/PDCD1LG2/CTLA4/IL1B/IL4R/KLRK1/TNFSF13B/IL2/CD4/IL2RA/DLL4/ABL1/PTPN2/TNFSF8/LCK/IFNA2/CLEC7A/TNFRSF4/IL7/XCL1/PTPN6/INS/CCL19/ANXA1/NCK1/RPS3/CD274/CD83/GPNMB/IL7R/JAG2/JAML/PRLR/SLAMF6/TGFBR2/GRAP2/CD86/TNFRSF14/TNFSF14/TNFRSF13C/CD27/SIRPA/TNFRSF18/ARG1/LGA…	68
GO:0046651	lymphocyte proliferation	52/659	264/18493	2.97586e-24	3.71274e-22	1.94214e-22	IRF1/IL5/CLC/TLR4/CD38/EFNB1/BCL6/IFNB1/IFNA10/TGFB1/FGF10/TNFSF9/CD80/ERBB2/IL12RB1/TNFSF18/SHH/IL10/TNFSF4/IL4/PDCD1LG2/CTLA4/IL1B/FLT3LG/TNFSF13B/IL2/IL13/CD4/IL2RA/ABL1/TBK1/MPL/IFNA2/TNFRSF4/IL7/XCL1/PTPN6/FCRL3/CCL19/ANXA1/NCK1/RPS3/CD274/GPNMB/IL7R/TGFBR2/CD86/TNFRSF14/TNFSF14/TNFRSF13C/ARG1/LGALS9	52
GO:1903039	positive regulation of leukocyte cell-cell adhesion	47/659	214/18493	3.7605e-24	4.58256e-22	2.39714e-22	EFNB1/BCL6/IFNG/TGFB1/EFNB3/CCL2/TNFSF9/CD80/IL12RB1/PRKCZ/SHH/TNFSF4/IL4/TNFSF11/ICOS/IL1RL2/PDCD1LG2/CTLA4/IL1B/IL4R/KLRK1/TNFSF13B/IL2/CD4/IL2RA/LCK/IL7/XCL1/PTPN6/CCL19/ANXA1/NCK1/RPS3/CD274/CD83/IL7R/TGFBR2/GRAP2/ELANE/CD86/TNFRSF14/TNFSF14/TNFRSF13C/CD27/SIRPA/TNF/LGALS9	47
GO:1903706	regulation of hemopoiesis	65/659	418/18493	4.96464e-24	5.91243e-22	3.0928e-22	IRF1/JUN/MYC/BGLAP/IL5/TLR4/HIF1A/BCL6/IFNB1/HIST1H3A/IFNG/TGFB1/APCS/TNFSF9/CD80/ERBB2/IL12RB1/PRKCZ/CSF3R/SHH/INHBA/ACVR1B/TNFSF4/IL4/TNFSF11/IL1RL2/CTLA4/CCL3/FLT3LG/IL4R/IL2/CD4/IL2RA/SFRP1/PGLYRP1/ABL1/PTPN2/MPL/IFNA2/ADIPOQ/CSF1/IL17D/IL20/IL7/PTPN6/FCRL3/IL34/CSF2/CSF3/CCL19/ANXA1/CA2/GP1BA/RB1/CD83/IL7R/NOTCH2/TGFBR2/CD86/DLL1/CD27/TNFRSF18/TNF/IL17A/LGALS9	65
GO:0032944	regulation of mononuclear cell proliferation	46/659	206/18493	5.52327e-24	6.43155e-22	3.36435e-22	IRF1/IL5/CLC/TLR4/CD38/EFNB1/BCL6/TGFB1/FGF10/TNFSF9/CD80/ERBB2/IL12RB1/TNFSF18/SHH/IL10/TNFSF4/IL4/PDCD1LG2/CTLA4/IL1B/FLT3LG/TNFSF13B/IL2/IL13/CD4/IL2RA/MPL/TNFRSF4/CSF1/IL7/XCL1/PTPN6/FCRL3/CCL19/ANXA1/NCK1/RPS3/CD274/GPNMB/TGFBR2/CD86/TNFRSF14/TNFRSF13C/ARG1/LGALS9	46
GO:0050673	epithelial cell proliferation	65/659	420/18493	6.51099e-24	7.41686e-22	3.87977e-22	JUN/MYC/HIF1A/REG1A/BCL2L2/VEGFD/TGFB1/FLT4/APOE/FGF10/KIT/IGFBP3/CCL2/PRL/VEGFA/ERBB2/TACSTD2/IGFBP5/AIMP1/NOV/SHH/GDF5/FGF9/IL10/MAP2K1/TNFSF11/ESR1/IGFBP4/ACVRL1/FGF2/PGF/SFRP1/CD109/DLL4/ECM1/FGF1/KDR/BMPER/CDKN1B/FGFR2/PTEN/CCL24/TGFB2/COL8A1/SFN/GPC3/BMPR1A/BMPR2/GDF2/WNT7A/F3/EREG/RB1/FAP/JAML/NR1D1/CCL11/NOG/ARG1/TNF/TNFSF12/GHRL/BMP6/CCL26/HMGN1	65
GO:0050920	regulation of chemotaxis	46/659	210/18493	1.31053e-23	1.4611e-21	7.64303e-22	VEGFD/MSTN/TGFB1/FGF10/CCL2/VEGFA/NTRK3/NOV/AZU1/FGF18/IL16/SERPINE1/ARTN/FGF2/CCL3/KLRK1/LBP/PGF/F7/SEMA3A/PTPN2/CAMK1D/CXCL8/FGF1/CXCL13/KDR/CSF1/FGF4/XCL1/NTF3/GREM1/BMPR2/CCL7/CCL19/F3/C1QBP/PLA2G7/SEMA6B/SEMA6A/CALR/ELANE/TNFSF14/S100A7/CCL26/DSCAM/LGALS9	46
GO:0050870	positive regulation of T cell activation	45/659	202/18493	1.92796e-23	2.10469e-21	1.10096e-21	EFNB1/BCL6/IFNG/TGFB1/EFNB3/CCL2/TNFSF9/CD80/IL12RB1/PRKCZ/SHH/TNFSF4/IL4/TNFSF11/ICOS/IL1RL2/PDCD1LG2/CTLA4/IL1B/IL4R/KLRK1/TNFSF13B/IL2/CD4/IL2RA/LCK/IL7/XCL1/PTPN6/CCL19/ANXA1/NCK1/RPS3/CD274/CD83/IL7R/TGFBR2/GRAP2/CD86/TNFRSF14/TNFSF14/TNFRSF13C/CD27/SIRPA/LGALS9	45
GO:0050670	regulation of lymphocyte proliferation	45/659	205/18493	3.68496e-23	3.94065e-21	2.06136e-21	IRF1/IL5/CLC/TLR4/CD38/EFNB1/BCL6/TGFB1/FGF10/TNFSF9/CD80/ERBB2/IL12RB1/TNFSF18/SHH/IL10/TNFSF4/IL4/PDCD1LG2/CTLA4/IL1B/FLT3LG/TNFSF13B/IL2/IL13/CD4/IL2RA/MPL/TNFRSF4/IL7/XCL1/PTPN6/FCRL3/CCL19/ANXA1/NCK1/RPS3/CD274/GPNMB/TGFBR2/CD86/TNFRSF14/TNFRSF13C/ARG1/LGALS9	45
GO:0051896	regulation of protein kinase B signaling	47/659	228/18493	6.66586e-23	6.98582e-21	3.65429e-21	BTC/NRG4/MSTN/TGFB1/FGF10/FGF8/KIT/CD80/ERBB2/ERBB4/MST1R/HGF/IGFBP5/FGF18/FGF9/CX3CL1/TNFSF11/ESR1/ICOS/FGF2/CCL3/FGF5/F7/LCK/FGF1/FGF17/FGF23/FGFR2/FGFR3/PTEN/FGF4/HBEGF/CSF3/NTRK2/INS/ENG/CCL19/F3/EREG/C1QBP/PTK2/FGFR4/PARK7/CD86/EGF/TNF/NRG1	47
GO:0002548	monocyte chemotaxis	27/659	64/18493	1.15566e-22	1.18739e-20	6.21125e-21	CCL20/CCL2/NOV/CCL4L1/CCL3L3/CCL8/CX3CL1/CCL14/TNFSF11/SERPINE1/CCL3/CCL18/CCL22/CCL15/CCL17/CCL24/XCL1/CCL13/GREM1/CCL7/CCL19/ANXA1/PLA2G7/CCL11/S100A12/S100A7/CCL26	27
GO:0007162	negative regulation of cell adhesion	50/659	276/18493	1.14268e-21	1.15147e-19	6.02338e-20	IRF1/BCL6/IFNB1/TGFB1/CDH1/CD80/ERBB2/TACSTD2/SHH/FAM107A/IL10/CX3CL1/TNFSF4/SPINT2/CCL28/SERPINE1/ACVRL1/PDCD1LG2/CTLA4/IL4R/IL2/IL2RA/SERPINE2/TGFBI/ABL1/PTPN2/POSTN/IFNA2/ADIPOQ/PLG/PTEN/XCL1/TNC/PTPN6/PLXNC1/ANXA1/PTK2/CD274/GPNMB/SEMA6A/CD86/TNFRSF14/IL1RN/RASA1/SPOCK1/ARG1/DSCAM/MUC1/LGALS9/PLXNB2	50
GO:0061138	morphogenesis of a branching epithelium	41/659	182/18493	1.18086e-21	1.16749e-19	6.10714e-20	MYC/RSPO3/ADM/TGFB1/FGF10/FGF8/VEGFA/TACSTD2/HGF/SHH/IL10/SPINT1/SPINT2/ESR1/BMP7/FGF2/PGF/SFRP1/SEMA3A/DLL4/NTN4/ABL1/AGT/FGF1/CSF1/FGFR2/DDR1/TNC/GREM1/RSPO2/GPC3/GDF2/ENG/TGFBR2/KRAS/CCL11/EGF/GDNF/NOG/TNF/CTSH	41
GO:0050921	positive regulation of chemotaxis	35/659	130/18493	2.15014e-21	2.08643e-19	1.09141e-19	VEGFD/MSTN/TGFB1/FGF10/VEGFA/NTRK3/AZU1/FGF18/IL16/SERPINE1/ARTN/FGF2/CCL3/LBP/PGF/F7/CAMK1D/CXCL8/CXCL13/KDR/CSF1/XCL1/NTF3/BMPR2/CCL7/CCL19/F3/C1QBP/PLA2G7/CALR/TNFSF14/S100A7/CCL26/DSCAM/LGALS9	35
GO:0070665	positive regulation of leukocyte proliferation	36/659	139/18493	2.40137e-21	2.28785e-19	1.19678e-19	IL5/TLR4/CD38/EFNB1/BCL6/FGF10/TNFSF9/CD80/IL12RB1/SHH/TNFSF4/IL4/PDCD1LG2/IL1B/FLT3LG/TNFSF13B/IL2/IL13/CD4/IL2RA/MPL/TNFRSF4/CSF1/IL7/XCL1/FCRL3/CCL19/ANXA1/NCK1/RPS3/CD274/TGFBR2/CD86/TNFRSF13C/PTH/LGALS9	36
GO:0032946	positive regulation of mononuclear cell proliferation	35/659	133/18493	4.90061e-21	4.50512e-19	2.35664e-19	IL5/TLR4/CD38/EFNB1/BCL6/FGF10/TNFSF9/CD80/IL12RB1/SHH/TNFSF4/IL4/PDCD1LG2/IL1B/FLT3LG/TNFSF13B/IL2/IL13/CD4/IL2RA/MPL/TNFRSF4/CSF1/IL7/XCL1/FCRL3/CCL19/ANXA1/NCK1/RPS3/CD274/TGFBR2/CD86/TNFRSF13C/LGALS9	35
GO:0050729	positive regulation of inflammatory response	35/659	133/18493	4.90061e-21	4.50512e-19	2.35664e-19	TLR4/LDLR/C3/PLA2G2A/IL17F/CCL3L3/CX3CL1/TNFSF4/CCL14/TNFSF11/SERPINE1/TSLP/IL1B/CCL3/CCL18/IL2/LBP/AGT/IL17B/PTGS2/TLR2/CCL24/IL17D/KLKB1/LTA/MAPK13/PLA2G7/PARK7/IL17RB/S100A9/NPPA/S100A12/TNF/SNCA/MMP8	35
GO:0002699	positive regulation of immune effector process	43/659	209/18493	5.15353e-21	4.65595e-19	2.43553e-19	IL5/TLR4/HK1/IFNG/TGFB1/CD80/IL12RB1/PRKCZ/C3/HPX/TNFSF4/IL4/CD36/IL18RAP/NCR3/IL1B/IL4R/KLRK1/IL2/IL13/LBP/ULBP1/ULBP2/KLK5/CADM1/CD84/TNFRSF4/FGR/XCL1/SH2D1A/LTA/CCL19/ANXA1/CD226/CD244/CRTAM/SLAMF6/CD86/TNFRSF14/NPPA/ARG1/TNF/LGALS9	43
GO:0051251	positive regulation of lymphocyte activation	54/659	333/18493	5.60144e-21	4.97484e-19	2.60235e-19	IL5/TLR4/CD38/EFNB1/BCL6/IFNG/TGFB1/FGF10/EFNB3/CCL2/TNFSF9/CD80/IL12RB1/PRKCZ/SHH/TNFSF4/IL4/TNFSF11/ICOS/IL1RL2/PDCD1LG2/CTLA4/IL1B/FLT3LG/IL4R/KLRK1/TNFSF13B/IL2/IL13/CD4/IL2RA/LCK/MPL/TNFRSF4/IL7/XCL1/PTPN6/FCRL3/CCL19/ANXA1/NCK1/RPS3/CD274/CD83/IL7R/TGFBR2/GRAP2/CD86/TNFRSF14/TNFSF14/TNFRSF13C/CD27/SIRPA/LGALS9	54
GO:0030198	extracellular matrix organization	55/659	348/18493	8.30371e-21	7.25191e-19	3.79349e-19	VTN/TGFB1/CTSG/CDH1/MMP9/ICAM3/DCN/PECAM1/MMP3/MMP7/ADAMTS4/SPINT1/KLK4/SPINT2/SERPINE1/CTGF/FGF2/GFAP/CTSS/HAPLN1/KLK5/MATN3/ACAN/TGFBI/BGN/ABL1/BMP1/CMA1/POSTN/BCAN/AGT/BSG/DDR2/KDR/PLG/DDR1/KLKB1/TNC/TGFB2/MMP2/ADAM12/GREM1/COL8A1/ENG/MMP13/PTK2/FGFR4/RB1/FAP/MMP16/ELANE/TNF/MMP10/MMP8/LRP1	55
GO:0002697	regulation of immune effector process	62/659	439/18493	9.88924e-21	8.49502e-19	4.44376e-19	IL5/CLC/TLR4/BCL6/VTN/HK1/IFNB1/IFNG/TGFB1/CD80/IL12RB1/PRKCZ/C3/HPX/IL10/TNFSF4/IL4/CD36/IL18RAP/NCR3/IL1B/IL4R/KLRK1/IL2/IL13/LBP/ULBP1/ULBP2/IL2RA/KLK5/C1R/CADM1/PGLYRP1/CXCL6/IFNA2/TGFB3/CD84/TNFRSF4/FGR/XCL1/TGFB2/F2/PTPN6/FCRL3/SH2D1A/LTA/INS/CCL19/ANXA1/C1QBP/BIRC3/CD226/CD244/CRTAM/IL7R/SLAMF6/CD86/TNFRSF14/NPPA/ARG1/TNF/LGALS9	62
GO:1903708	positive regulation of hemopoiesis	40/659	183/18493	1.21147e-20	1.02389e-18	5.35597e-19	JUN/IL5/HIF1A/BCL6/IFNG/TGFB1/TNFSF9/CD80/IL12RB1/PRKCZ/SHH/INHBA/ACVR1B/TNFSF4/IL4/TNFSF11/IL1RL2/FLT3LG/IL4R/IL2/CD4/IL2RA/MPL/CSF1/IL20/IL7/IL34/CSF3/CCL19/ANXA1/CA2/RB1/CD83/IL7R/TGFBR2/CD86/CD27/TNF/IL17A/LGALS9	40
GO:0001763	morphogenesis of a branching structure	41/659	196/18493	2.25093e-20	1.8722e-18	9.79352e-19	MYC/RSPO3/ADM/TGFB1/FGF10/FGF8/VEGFA/TACSTD2/HGF/SHH/IL10/SPINT1/SPINT2/ESR1/BMP7/FGF2/PGF/SFRP1/SEMA3A/DLL4/NTN4/ABL1/AGT/FGF1/CSF1/FGFR2/DDR1/TNC/GREM1/RSPO2/GPC3/GDF2/ENG/TGFBR2/KRAS/CCL11/EGF/GDNF/NOG/TNF/CTSH	41
GO:0050671	positive regulation of lymphocyte proliferation	34/659	132/18493	3.80066e-20	3.11179e-18	1.62778e-18	IL5/TLR4/CD38/EFNB1/BCL6/FGF10/TNFSF9/CD80/IL12RB1/SHH/TNFSF4/IL4/PDCD1LG2/IL1B/FLT3LG/TNFSF13B/IL2/IL13/CD4/IL2RA/MPL/TNFRSF4/IL7/XCL1/FCRL3/CCL19/ANXA1/NCK1/RPS3/CD274/TGFBR2/CD86/TNFRSF13C/LGALS9	34
GO:1902107	positive regulation of leukocyte differentiation	35/659	142/18493	5.04922e-20	4.07045e-18	2.12926e-18	JUN/IL5/BCL6/IFNG/TGFB1/TNFSF9/CD80/IL12RB1/PRKCZ/SHH/TNFSF4/IL4/TNFSF11/IL1RL2/FLT3LG/IL4R/IL2/CD4/IL2RA/CSF1/IL20/IL7/IL34/CCL19/ANXA1/CA2/RB1/CD83/IL7R/TGFBR2/CD86/CD27/TNF/IL17A/LGALS9	35
GO:0045765	regulation of angiogenesis	56/659	381/18493	1.22362e-19	9.71481e-18	5.08183e-18	HIF1A/VEGFD/HK2/ADM/EFNA3/PROK1/ANGPT4/PRL/VEGFA/ERBB2/DCN/HGF/C3/FGF18/IL10/IL17F/CX3CL1/SERPINE1/ACVRL1/FGF2/IL1B/PGF/SFRP1/ANGPTL3/DLL4/ABL1/ECM1/CMA1/CXCL8/AGT/FGF1/CXCL13/KDR/BMPER/NPPB/PTGS2/ANGPTL4/CCL24/TGFB2/ADAM12/GREM1/IL1A/GDF2/ENG/F3/ANXA1/PGK1/GPNMB/SEMA6A/TGFBR2/TNFRSF12A/CCL11/DLL1/TNFSF12/GHRL/CTSH	56
GO:1901342	regulation of vasculature development	59/659	421/18493	1.32325e-19	1.0349e-17	5.41358e-18	HIF1A/VEGFD/HK2/ADM/EFNA3/PROK1/KIT/ANGPT4/PRL/VEGFA/ERBB2/DCN/HGF/C3/FGF18/FGF9/IL10/IL17F/CX3CL1/SERPINE1/ACVRL1/BMP7/FGF2/IL1B/PGF/SFRP1/ANGPTL3/DLL4/ABL1/ECM1/CMA1/CXCL8/AGT/FGF1/CXCL13/KDR/BMPER/NPPB/PTGS2/ANGPTL4/CCL24/TGFB2/ADAM12/GREM1/IL1A/GDF2/ENG/F3/ANXA1/PGK1/GPNMB/SEMA6A/TGFBR2/TNFRSF12A/CCL11/DLL1/TNFSF12/GHRL/CTSH	59
GO:1904894	positive regulation of STAT cascade	28/659	88/18493	1.57866e-19	1.2165e-17	6.36351e-18	IL5/IFNG/KIT/PRL/ERBB4/PECAM1/TNFSF18/CRLF2/HPX/CTF1/IL4/TSLP/IL2/IL13/IL24/AGT/CNTF/IFNA2/FGFR3/PTK6/IL20/F2/CSF2/IL3/IL7R/PRLR/TNFRSF18/GH1	28
GO:0045619	regulation of lymphocyte differentiation	37/659	166/18493	1.71491e-19	1.30234e-17	6.81255e-18	IRF1/BCL6/IFNB1/IFNG/TGFB1/TNFSF9/CD80/ERBB2/IL12RB1/PRKCZ/SHH/INHBA/TNFSF4/IL4/IL1RL2/CTLA4/FLT3LG/IL4R/IL2/IL2RA/SFRP1/PGLYRP1/ABL1/PTPN2/IFNA2/IL7/PTPN6/FCRL3/CCL19/ANXA1/CD83/IL7R/TGFBR2/CD86/CD27/TNFRSF18/LGALS9	37
GO:0045766	positive regulation of angiogenesis	40/659	200/18493	3.6537e-19	2.73505e-17	1.43071e-17	HIF1A/VEGFD/HK2/ADM/ANGPT4/VEGFA/HGF/C3/FGF18/IL10/CX3CL1/SERPINE1/ACVRL1/FGF2/IL1B/PGF/ANGPTL3/ABL1/ECM1/CMA1/CXCL8/FGF1/KDR/BMPER/PTGS2/ANGPTL4/CCL24/ADAM12/GREM1/IL1A/GDF2/ENG/F3/ANXA1/TGFBR2/CCL11/DLL1/TNFSF12/GHRL/CTSH	40
GO:0002685	regulation of leukocyte migration	38/659	180/18493	4.06761e-19	3.00201e-17	1.57036e-17	VEGFD/MSTN/TGFB1/CCL20/CCL2/VEGFA/TNFSF18/NOV/CCL8/CCL28/SERPINE1/CCL3/KLRK1/LBP/PGF/F7/ECM1/CAMK1D/CXCL8/CXCL13/CSF1/CCL24/XCL1/GREM1/CCL7/CCL19/ANXA1/C1QBP/PLA2G7/CD200R1/CALR/ELANE/TNFRSF14/TNFSF14/TNFRSF18/S100A7/TNF/LGALS9	38
GO:0097696	STAT cascade	35/659	151/18493	4.32098e-19	3.14471e-17	1.645e-17	IL5/IFNB1/IFNA10/IFNG/KIT/CCL2/PRL/ERBB4/PECAM1/TNFSF18/CRLF2/HPX/CTF1/IL4/TSLP/IL2/IL13/IL24/PTPN2/AGT/CNTF/IFNA2/FGFR3/PTK6/IL20/F2/IFNL2/CSF2/IL3/IL7R/PRLR/EGF/TNFRSF18/GH1/IFNAR1	35
GO:0001667	ameboidal-type cell migration	60/659	456/18493	1.47584e-18	1.05937e-16	5.54157e-17	JUN/HIF1A/EFNB1/IFNG/TGFB1/FLT4/APOE/FGF10/FGF8/KIT/ANGPT4/MMP9/VEGFA/ERBB4/TACSTD2/DCN/PECAM1/NOV/SHH/FGF18/ACVR1B/IL4/ACVRL1/BMP7/FGF2/ARSB/SEMA3A/DLL4/ABL1/PRSS3/AGT/FGF1/CXCL13/BMP10/DDR2/KDR/BMPER/PTGS2/PTEN/FGF4/HBEGF/TGFB2/GREM1/GPC3/BMPR2/GDF2/WNT7A/LGALS8/STC1/ANXA1/C1QBP/PTK2/FAP/SEMA6B/SEMA6A/TGFBR2/CALR/GDNF/TNFSF12/CTSH	60
GO:0001558	regulation of cell growth	57/659	416/18493	1.66106e-18	1.17621e-16	6.15277e-17	CD38/REG1A/BCL6/TGFB1/APOE/IGFBP3/VEGFA/ERBB2/NTRK3/IGFBP5/NOV/INHBA/FAM107A/ACVR1B/FRZB/IGFBP4/ACVRL1/CTGF/WISP1/GDF9/IL2/SERPINE2/SFRP1/SEMA3A/ABL1/PAK5/CSNK2A1/AGT/BMP10/CDKN1B/NPPB/DDR1/HBEGF/TGFB2/F2/L1CAM/GREM1/HDGFL2/SFN/BMPR2/GDF2/INS/RB1/IL17RB/NRCAM/SEMA6B/SEMA6A/TNFRSF12A/S100A9/NPPA/SPOCK1/NGF/IL9/MAPT/WISP3/TP53/DSCAM	57
GO:0002793	positive regulation of peptide secretion	45/659	265/18493	1.82629e-18	1.27597e-16	6.67462e-17	IL5/TLR4/CD38/HIF1A/HK1/TGFB1/PRKCZ/AIMP1/CRLF2/IL10/IL17F/TNFSF4/TNFSF11/TSLP/CCL3/IL4R/IL2/IL13/CADM1/ABL1/POSTN/TGFB3/FCN1/SCT/TNFRSF4/FGR/TLR2/DYNLL1/TGFB2/IL1A/INS/PLA2G1B/CCL19/CD274/CD244/CRTAM/IL17RB/TNFRSF14/GRP/TNF/ADCYAP1/GHRL/BMP6/MMP8/LGALS9	45
GO:0051047	positive regulation of secretion	56/659	404/18493	1.96292e-18	1.35338e-16	7.07956e-17	IL5/TLR4/CD38/HIF1A/HK1/IFNG/TGFB1/PRL/PRKCZ/AIMP1/CRLF2/INHBA/IL10/IL17F/TNFSF4/TNFSF11/PLA2G10/TSLP/IL1B/CCL3/IL4R/IL2/IL13/CADM1/ABL1/POSTN/AGT/TGFB3/FCN1/NPPB/SCT/TNFRSF4/STX1A/FGR/TLR2/DYNLL1/TGFB2/IL1A/INS/PLA2G1B/CCL19/CD274/CD244/CRTAM/IL17RB/TNFRSF14/NPPA/GDNF/GRP/TNF/ADCYAP1/GHRL/SNCA/BMP6/MMP8/LGALS9	56
GO:2001233	regulation of apoptotic signaling pathway	55/659	391/18493	2.04159e-18	1.38934e-16	7.26768e-17	PIAS4/MCL1/HIF1A/BCL2L2/IFNB1/YWHAE/FGF10/MMP9/HGF/INHBA/CX3CL1/SERPINE1/IL19/IL1B/CTSC/SFRP1/PAK5/PTPN2/BCL2A1/CSNK2A1/LCK/AGT/TNFRSF4/PTGS2/PTEN/RPS7/GZMB/IL7/MDM2/P4HB/CSF2/TXNDC12/SFN/TNFRSF10A/IL1A/INS/CASP2/HNRNPK/NCK1/PARK7/RPS3/IL20RA/TNFRSF12A/PSME3/MAPK9/S100A9/TNFRSF10B/GDNF/NOG/TNF/TNFSF12/TP53/CTSH/MUC1/LGALS9	55
GO:0022617	extracellular matrix disassembly	25/659	74/18493	2.71832e-18	1.82615e-16	9.55263e-17	TGFB1/CTSG/MMP9/MMP3/MMP7/ADAMTS4/KLK4/CTSS/KLK5/BMP1/CMA1/BSG/DDR2/PLG/DDR1/KLKB1/MMP2/MMP13/FGFR4/FAP/MMP16/ELANE/MMP10/MMP8/LRP1	25
GO:0032102	negative regulation of response to external stimulus	50/659	329/18493	2.86389e-18	1.89959e-16	9.93679e-17	VTN/LDLR/ANXA5/F11/PLAT/APOE/PLA2G5/APCS/CCL2/TYRO3/HGF/NOV/IL10/CX3CL1/SERPINE1/FGF2/KLRK1/IL2/IL2RA/SERPINE2/SEMA3A/CD109/PGLYRP1/PTPN2/CXCL13/ADIPOQ/PLG/PROC/PTEN/KLKB1/F2/PLAU/GREM1/INS/C1QBP/GP1BA/RB1/FAP/SIRT2/TNFAIP6/CD200R1/NRXN1/SEMA6B/SEMA6A/HMGCR/ELANE/SIRPA/RGMA/ADCYAP1/GHRL	50
GO:0050678	regulation of epithelial cell proliferation	53/659	368/18493	3.04751e-18	1.99612e-16	1.04417e-16	JUN/MYC/HIF1A/REG1A/VEGFD/TGFB1/FLT4/APOE/FGF10/CCL2/PRL/VEGFA/ERBB2/TACSTD2/AIMP1/SHH/GDF5/FGF9/IL10/ACVRL1/FGF2/PGF/SFRP1/CD109/DLL4/ECM1/FGF1/KDR/CDKN1B/FGFR2/PTEN/CCL24/TGFB2/SFN/GPC3/BMPR1A/BMPR2/GDF2/WNT7A/F3/EREG/RB1/JAML/NR1D1/CCL11/NOG/ARG1/TNF/TNFSF12/GHRL/BMP6/CCL26/HMGN1	53
GO:0030098	lymphocyte differentiation	51/659	344/18493	3.84959e-18	2.49035e-16	1.30271e-16	IRF1/BCL6/IFNB1/IFNA10/IFNG/TGFB1/KIT/TNFSF9/CD80/TYRO3/ERBB2/IL12RB1/PRKCZ/SHH/INHBA/IL10/TNFSF4/IL4/IL1RL2/CTLA4/FLT3LG/IL4R/IL2/CD4/IL2RA/SFRP1/DLL4/PGLYRP1/ABL1/PTPN2/TNFSF8/LCK/NTRK1/IFNA2/IL7/PTPN6/FCRL3/IL11/CCL19/ANXA1/CD83/IL7R/JAG2/NOTCH2/SLAMF6/TGFBR2/CD86/DLL1/CD27/TNFRSF18/LGALS9	51
GO:1904892	regulation of STAT cascade	32/659	133/18493	4.43683e-18	2.83524e-16	1.48312e-16	IL5/IFNB1/IFNA10/IFNG/KIT/PRL/ERBB4/PECAM1/TNFSF18/CRLF2/HPX/CTF1/IL4/TSLP/IL2/IL13/IL24/PTPN2/AGT/CNTF/IFNA2/FGFR3/PTK6/IL20/F2/CSF2/IL3/IL7R/PRLR/EGF/TNFRSF18/GH1	32
GO:0042119	neutrophil activation	62/659	498/18493	6.14993e-18	3.88261e-16	2.031e-16	PDXK/SNAP25/CTSG/MMP9/MPO/HMOX2/C3/PECAM1/AZU1/XRCC6/CD36/IL18RAP/CD33/ARSB/CTSC/CTSA/CTSS/CRISP3/LTA4H/PIGR/PGLYRP1/CXCL8/PRSS3/CAT/CXCL6/PRTN3/SERPINA1/AHSG/ARSA/DPP7/FCN1/GNS/OLR1/FGR/TLR2/DYNLL1/PSMD7/BPI/PLAU/PSMA2/PTPN6/SLPI/OLFM4/SELL/COTL1/LYZ/DBNL/FABP5/FCAR/GRN/SPTAN1/TNFAIP6/ELANE/S100A9/SIRPA/S100A12/ARG1/S100A7/CTSH/MMP8/PGM1/CD63	62
GO:0002446	neutrophil mediated immunity	62/659	499/18493	6.79439e-18	4.2384e-16	2.21712e-16	PDXK/SNAP25/CTSG/MMP9/MPO/HMOX2/C3/PECAM1/AZU1/XRCC6/CD36/CD33/ARSB/CTSC/CTSA/CTSS/CRISP3/LTA4H/PIGR/PGLYRP1/PRSS3/CAT/CXCL6/PRTN3/SERPINA1/AHSG/ARSA/DPP7/FCN1/GNS/OLR1/FGR/TLR2/DYNLL1/PSMD7/BPI/F2/PLAU/PSMA2/PTPN6/SLPI/OLFM4/SELL/COTL1/PLA2G1B/LYZ/DBNL/FABP5/FCAR/GRN/SPTAN1/TNFAIP6/ELANE/S100A9/SIRPA/S100A12/ARG1/S100A7/CTSH/MMP8/PGM1/CD63	62
GO:0016049	cell growth	61/659	485/18493	7.02203e-18	4.32888e-16	2.26444e-16	CD38/REG1A/BCL6/TGFB1/APOE/IGFBP3/VEGFA/ERBB2/PRKCZ/NTRK3/IGFBP5/NOV/INHBA/FAM107A/ACVR1B/FRZB/IGFBP4/ACVRL1/CTGF/WISP1/GDF9/IL2/AURKA/SERPINE2/SFRP1/SEMA3A/ABL1/PAK5/CSNK2A1/POSTN/AGT/BMP10/CDKN1B/NPPB/DDR1/HBEGF/TGFB2/F2/L1CAM/GREM1/HDGFL2/SFN/BMPR2/GDF2/INS/RB1/IL17RB/NRCAM/SEMA6B/SEMA6A/TGFBR2/TNFRSF12A/S100A9/NPPA/SPOCK1/NGF/IL9/MAPT/WISP3/TP53/DSCAM	61
GO:1904018	positive regulation of vasculature development	41/659	228/18493	7.48192e-18	4.55875e-16	2.38469e-16	HIF1A/VEGFD/HK2/ADM/KIT/ANGPT4/VEGFA/HGF/C3/FGF18/IL10/CX3CL1/SERPINE1/ACVRL1/FGF2/IL1B/PGF/ANGPTL3/ABL1/ECM1/CMA1/CXCL8/FGF1/KDR/BMPER/PTGS2/ANGPTL4/CCL24/ADAM12/GREM1/IL1A/GDF2/ENG/F3/ANXA1/TGFBR2/CCL11/DLL1/TNFSF12/GHRL/CTSH	41
GO:0071219	cellular response to molecule of bacterial origin	39/659	206/18493	7.6279e-18	4.59428e-16	2.40327e-16	TLR4/IL36B/TGFB1/CTSG/CCL2/CD80/IL10/CX3CL1/TNFSF4/SERPINE1/CD36/CXCL5/PDCD1LG2/IL1B/CCL3/KLRK1/LBP/ADAMTS13/IL24/ABL1/HCK/CXCL8/CXCL13/CXCL6/LY86/TLR2/CSF2/CSF3/SIRT2/CD274/SCARB2/NR1D1/PDE4D/CD86/IL1RN/SIRPA/ARG1/TNF/BMP6	39
GO:0048247	lymphocyte chemotaxis	23/659	63/18493	8.33207e-18	4.96137e-16	2.5953e-16	CCL20/CCL2/CCL4L1/CCL3L3/CCL8/CX3CL1/CCL14/CCL3/CCL18/KLRK1/CXCL13/CCL22/CCL15/CCL17/CCL24/XCL1/CCL13/CCL7/CCL19/CCL11/TNFSF14/S100A7/CCL26	23
GO:0002703	regulation of leukocyte mediated immunity	38/659	196/18493	8.75623e-18	5.15535e-16	2.69677e-16	CLC/TLR4/BCL6/IFNB1/TGFB1/IL12RB1/PRKCZ/C3/HPX/IL10/TNFSF4/IL4/IL18RAP/NCR3/IL1B/IL4R/KLRK1/IL2/IL13/ULBP1/ULBP2/CADM1/CXCL6/IFNA2/CD84/FGR/XCL1/PTPN6/SH2D1A/LTA/CD226/CRTAM/IL7R/SLAMF6/NPPA/ARG1/TNF/LGALS9	38
GO:0046427	positive regulation of JAK-STAT cascade	26/659	85/18493	9.58309e-18	5.57949e-16	2.91864e-16	IL5/IFNG/KIT/PRL/ERBB4/PECAM1/TNFSF18/HPX/CTF1/IL4/TSLP/IL2/IL13/IL24/AGT/CNTF/IFNA2/FGFR3/PTK6/IL20/F2/CSF2/IL3/PRLR/TNFRSF18/GH1	26
GO:0034341	response to interferon-gamma	38/659	198/18493	1.2556e-17	7.23002e-16	3.78204e-16	IRF1/OAS1/TLR4/IFNG/CCL20/CCL2/IL12RB1/HPX/CCL4L1/CCL3L3/CCL8/CX3CL1/CCL14/CCL3/CCL18/ADAMTS13/FCGR1A/HCK/PTPN2/CCL22/CCL15/CCL17/TLR2/CCL24/XCL1/CCL13/NCAM1/KYNU/CCL7/CCL19/CCL11/SIRPA/IFNGR1/ARG1/SNCA/CCL26/IFNGR2/LGALS9	38
GO:0007259	JAK-STAT cascade	33/659	147/18493	1.27303e-17	7.25071e-16	3.79286e-16	IL5/IFNB1/IFNA10/IFNG/KIT/CCL2/PRL/ERBB4/PECAM1/TNFSF18/HPX/CTF1/IL4/TSLP/IL2/IL13/IL24/PTPN2/AGT/CNTF/IFNA2/FGFR3/PTK6/IL20/F2/IFNL2/CSF2/IL3/PRLR/EGF/TNFRSF18/GH1/IFNAR1	33
GO:0071222	cellular response to lipopolysaccharide	38/659	199/18493	1.50084e-17	8.45637e-16	4.42354e-16	TLR4/IL36B/TGFB1/CTSG/CCL2/CD80/IL10/CX3CL1/TNFSF4/SERPINE1/CD36/CXCL5/PDCD1LG2/IL1B/CCL3/KLRK1/LBP/ADAMTS13/IL24/ABL1/HCK/CXCL8/CXCL13/CXCL6/LY86/TLR2/CSF2/CSF3/CD274/SCARB2/NR1D1/PDE4D/CD86/IL1RN/SIRPA/ARG1/TNF/BMP6	38
GO:0042098	T cell proliferation	36/659	178/18493	1.54927e-17	8.54545e-16	4.47014e-16	IRF1/CLC/EFNB1/TGFB1/TNFSF9/CD80/ERBB2/IL12RB1/TNFSF18/SHH/IL10/TNFSF4/IL4/PDCD1LG2/IL1B/TNFSF13B/IL2/CD4/IL2RA/ABL1/TNFRSF4/XCL1/PTPN6/CCL19/ANXA1/NCK1/RPS3/CD274/GPNMB/TGFBR2/CD86/TNFRSF14/TNFSF14/TNFRSF13C/ARG1/LGALS9	36
GO:0071346	cellular response to interferon-gamma	36/659	178/18493	1.54927e-17	8.54545e-16	4.47014e-16	IRF1/OAS1/TLR4/IFNG/CCL20/CCL2/IL12RB1/HPX/CCL4L1/CCL3L3/CCL8/CX3CL1/CCL14/CCL3/CCL18/ADAMTS13/FCGR1A/HCK/PTPN2/CCL22/CCL15/CCL17/TLR2/CCL24/XCL1/CCL13/NCAM1/CCL7/CCL19/CCL11/SIRPA/IFNGR1/ARG1/CCL26/IFNGR2/LGALS9	36
GO:0002791	regulation of peptide secretion	59/659	465/18493	1.66069e-17	9.06459e-16	4.7417e-16	IL5/TLR4/CD38/HIF1A/SNAP25/HK1/IFNG/ANXA5/TGFB1/PRKCZ/AIMP1/NOV/CRLF2/IL10/IL17F/CX3CL1/TNFSF4/TNFSF11/TSLP/IL1B/CCL3/IL4R/IL2/IL13/SFRP1/CADM1/ABL1/POSTN/IFNA2/TGFB3/FCN1/SCT/TNFRSF4/STX1A/EPHA5/FGR/TLR2/DYNLL1/TGFB2/IL1A/INS/PLA2G1B/CCL19/ANXA1/CD274/CD244/CRTAM/IL17RB/CD200R1/HMGCR/NR1D1/TNFRSF14/GRP/TNF/ADCYAP1/GHRL/BMP6/MMP8/LGALS9	59
GO:0002683	negative regulation of immune system process	57/659	437/18493	1.68021e-17	9.07662e-16	4.74799e-16	IRF1/MYC/TLR4/BCL6/LDLR/IFNB1/TGFB1/APCS/CCL2/CD80/TYRO3/ERBB2/NOV/SHH/INHBA/IL10/CX3CL1/TNFSF4/CCL28/IL4/PDCD1LG2/CTLA4/CCL3/IL4R/KLRK1/IL2/IL2RA/SFRP1/PGLYRP1/PTPN2/IFNA2/TGFB3/ADIPOQ/CD84/TNFRSF4/BPI/IL17D/XCL1/TGFB2/PTPN6/FCRL3/GREM1/INS/ANXA1/C1QBP/CD274/GPNMB/IL7R/CD200R1/NR1D1/CD86/DLL1/TNFRSF14/ARG1/TNF/ADCYAP1/LGALS9	57
GO:0002687	positive regulation of leukocyte migration	30/659	121/18493	2.01024e-17	1.07486e-15	5.62261e-16	VEGFD/MSTN/TGFB1/CCL20/VEGFA/TNFSF18/CCL8/SERPINE1/CCL3/LBP/PGF/F7/CAMK1D/CXCL8/CXCL13/CSF1/CCL24/XCL1/CCL7/CCL19/C1QBP/PLA2G7/CALR/ELANE/TNFRSF14/TNFSF14/TNFRSF18/S100A7/TNF/LGALS9	30
GO:1903532	positive regulation of secretion by cell	52/659	373/18493	2.67411e-17	1.41539e-15	7.40392e-16	IL5/TLR4/CD38/HIF1A/HK1/IFNG/TGFB1/PRKCZ/AIMP1/CRLF2/INHBA/IL10/IL17F/TNFSF4/TNFSF11/TSLP/CCL3/IL4R/IL2/IL13/CADM1/ABL1/POSTN/AGT/TGFB3/FCN1/SCT/TNFRSF4/STX1A/FGR/TLR2/DYNLL1/TGFB2/IL1A/INS/PLA2G1B/CCL19/CD274/CD244/CRTAM/IL17RB/TNFRSF14/NPPA/GDNF/GRP/TNF/ADCYAP1/GHRL/SNCA/BMP6/MMP8/LGALS9	52
GO:0033002	muscle cell proliferation	41/659	236/18493	2.70367e-17	1.41673e-15	7.41091e-16	JUN/IFNG/MSTN/IGFBP3/MMP9/ERBB4/IGFBP5/NOV/SHH/FGF9/IL10/CX3CL1/XRCC6/FGF2/IL13/ADAMTS1/AGT/TGFB3/ADIPOQ/BMP10/CDKN1B/PTGS2/FGFR2/PTEN/HBEGF/TGFB2/MMP2/MDM2/BMPR1A/EREG/HPGD/NAMPT/TPM1/TGFBR2/HMGCR/PDE1A/ELANE/CCNB1/PIM1/NOG/TNF	41
GO:0052547	regulation of peptidase activity	57/659	442/18493	2.84891e-17	1.47805e-15	7.73171e-16	MYC/SERPINA10/VTN/EFNA3/YWHAE/MMP9/VEGFA/HGF/C3/SERPINA7/SPINT1/SPINT2/SERPINE1/CYCS/TNFSF15/CTGF/CAST/WFIKKN1/SERPINE2/CD109/CST7/SERPIND1/ECM1/CSNK2A1/LCK/BIRC5/AGT/SERPINA1/AHSG/PTGS2/CST4/ANP32B/MDM2/SLPI/BIRC7/SERPINA6/SFN/TNFRSF10A/GPC3/F3/BIRC3/PARK7/PRDX5/RPS3/PSME3/S100A9/CASP10/TNFSF14/CD27/SPOCK1/TNFRSF10B/NGF/MAPT/TNF/SNCA/CTSH/LGALS9	57
GO:0070555	response to interleukin-1	33/659	152/18493	3.72895e-17	1.91566e-15	1.00208e-15	CD38/HIF1A/CCL20/CCL2/CCL4L1/CCL3L3/CCL8/CX3CL1/CCL14/IL1RL2/IL1B/CCL3/CCL18/SFRP1/CXCL8/CCL22/CCL15/CCL17/CCL24/XCL1/CCL13/IL1A/CCL7/CCL19/ANXA1/MAPK13/CCL11/IL1RN/SIRPA/UBC/SNCA/CCL26/LGALS9	33
GO:0052548	regulation of endopeptidase activity	55/659	417/18493	3.85787e-17	1.96265e-15	1.02666e-15	MYC/SERPINA10/VTN/EFNA3/YWHAE/MMP9/VEGFA/HGF/C3/SERPINA7/SPINT1/SPINT2/SERPINE1/CYCS/TNFSF15/CTGF/CAST/WFIKKN1/SERPINE2/CD109/CST7/SERPIND1/CSNK2A1/LCK/BIRC5/AGT/SERPINA1/AHSG/PTGS2/CST4/ANP32B/MDM2/SLPI/BIRC7/SERPINA6/SFN/TNFRSF10A/F3/BIRC3/PARK7/PRDX5/RPS3/PSME3/S100A9/CASP10/TNFSF14/CD27/SPOCK1/TNFRSF10B/NGF/MAPT/TNF/SNCA/CTSH/LGALS9	55
GO:0042129	regulation of T cell proliferation	33/659	153/18493	4.59756e-17	2.31647e-15	1.21175e-15	IRF1/CLC/EFNB1/TGFB1/TNFSF9/CD80/ERBB2/IL12RB1/TNFSF18/SHH/IL10/TNFSF4/IL4/PDCD1LG2/IL1B/TNFSF13B/IL2/CD4/IL2RA/XCL1/PTPN6/CCL19/ANXA1/NCK1/RPS3/CD274/GPNMB/TGFBR2/CD86/TNFRSF14/TNFRSF13C/ARG1/LGALS9	33
GO:0050866	negative regulation of cell activation	36/659	184/18493	4.77473e-17	2.38282e-15	1.24646e-15	IRF1/BCL6/LDLR/IFNB1/TGFB1/APOE/CD80/TYRO3/ERBB2/SHH/INHBA/IL10/CX3CL1/TNFSF4/PDCD1LG2/CTLA4/IL4R/IL2/IL2RA/SERPINE2/SFRP1/PGLYRP1/PTPN2/IFNA2/CD84/BPI/XCL1/F2/PTPN6/ANXA1/CD274/GPNMB/CD86/TNFRSF14/ARG1/LGALS9	36
GO:0071216	cellular response to biotic stimulus	40/659	229/18493	5.4823e-17	2.71012e-15	1.41767e-15	TLR4/IL36B/TGFB1/CTSG/CCL2/CD80/IL10/CX3CL1/TNFSF4/SERPINE1/CD36/CXCL5/PDCD1LG2/IL1B/CCL3/KLRK1/LBP/ADAMTS13/IL24/ABL1/HCK/CXCL8/CXCL13/CXCL6/LY86/TLR2/CSF2/CSF3/SIRT2/CD274/SCARB2/NR1D1/PDE4D/CD86/IL1RN/SIRPA/ARG1/TNF/TP53/BMP6	40
GO:0045580	regulation of T cell differentiation	31/659	137/18493	9.76621e-17	4.7827e-15	2.50184e-15	IRF1/BCL6/IFNB1/IFNG/TGFB1/TNFSF9/CD80/ERBB2/IL12RB1/PRKCZ/SHH/TNFSF4/IL4/IL1RL2/CTLA4/IL4R/IL2/IL2RA/ABL1/PTPN2/IFNA2/IL7/CCL19/ANXA1/CD83/IL7R/TGFBR2/CD86/CD27/TNFRSF18/LGALS9	31
GO:0043312	neutrophil degranulation	59/659	485/18493	1.21238e-16	5.88228e-15	3.07703e-15	PDXK/SNAP25/CTSG/MMP9/MPO/HMOX2/C3/PECAM1/AZU1/XRCC6/CD36/CD33/ARSB/CTSC/CTSA/CTSS/CRISP3/LTA4H/PIGR/PGLYRP1/PRSS3/CAT/PRTN3/SERPINA1/AHSG/ARSA/DPP7/FCN1/GNS/OLR1/FGR/TLR2/DYNLL1/PSMD7/BPI/PLAU/PSMA2/PTPN6/SLPI/OLFM4/SELL/COTL1/LYZ/DBNL/FABP5/FCAR/GRN/SPTAN1/TNFAIP6/ELANE/S100A9/SIRPA/S100A12/ARG1/S100A7/CTSH/MMP8/PGM1/CD63	59
GO:0046425	regulation of JAK-STAT cascade	30/659	129/18493	1.36826e-16	6.57769e-15	3.4408e-15	IL5/IFNB1/IFNA10/IFNG/KIT/PRL/ERBB4/PECAM1/TNFSF18/HPX/CTF1/IL4/TSLP/IL2/IL13/IL24/PTPN2/AGT/CNTF/IFNA2/FGFR3/PTK6/IL20/F2/CSF2/IL3/PRLR/EGF/TNFRSF18/GH1	30
GO:0046854	phosphatidylinositol phosphorylation	28/659	111/18493	1.46207e-16	6.96475e-15	3.64327e-15	BTC/NRG4/FGF10/FGF8/KIT/CD80/ERBB2/ERBB4/HGF/FGF18/FGF9/ESR1/ICOS/FGF2/FGF5/LCK/FGF1/FGF17/FGF23/FGFR2/FGFR3/FGF4/HBEGF/EREG/FGFR4/CD86/EGF/NRG1	28
GO:0002283	neutrophil activation involved in immune response	59/659	488/18493	1.61712e-16	7.63397e-15	3.99334e-15	PDXK/SNAP25/CTSG/MMP9/MPO/HMOX2/C3/PECAM1/AZU1/XRCC6/CD36/CD33/ARSB/CTSC/CTSA/CTSS/CRISP3/LTA4H/PIGR/PGLYRP1/PRSS3/CAT/PRTN3/SERPINA1/AHSG/ARSA/DPP7/FCN1/GNS/OLR1/FGR/TLR2/DYNLL1/PSMD7/BPI/PLAU/PSMA2/PTPN6/SLPI/OLFM4/SELL/COTL1/LYZ/DBNL/FABP5/FCAR/GRN/SPTAN1/TNFAIP6/ELANE/S100A9/SIRPA/S100A12/ARG1/S100A7/CTSH/MMP8/PGM1/CD63	59
GO:0045926	negative regulation of growth	42/659	260/18493	1.67469e-16	7.83515e-15	4.09858e-15	HIF1A/BCL6/MSTN/TGFB1/CTSG/MPO/IGFBP5/NOV/INHBA/IL10/ACVR1B/FRZB/ACVRL1/CD36/GDF9/LBP/SERPINE2/SFRP1/SEMA3A/AGT/BMP10/CDKN1B/NPPB/FGFR3/PTEN/PTK6/TGFB2/GREM1/LTA/GPC3/BMPR2/GDF2/PTK2/NOTCH2/SEMA6B/SEMA6A/TGFBR2/ELANE/NPPA/NOG/TNF/TP53	42
GO:0090132	epithelium migration	49/659	349/18493	1.71962e-16	7.97416e-15	4.17129e-15	JUN/HIF1A/IFNG/TGFB1/FLT4/APOE/FGF10/FGF8/KIT/ANGPT4/MMP9/VEGFA/TACSTD2/DCN/PECAM1/NOV/FGF18/IL4/ACVRL1/FGF2/ARSB/SEMA3A/DLL4/ABL1/PRSS3/AGT/FGF1/CXCL13/BMP10/KDR/BMPER/PTGS2/PTEN/FGF4/HBEGF/TGFB2/GREM1/BMPR2/GDF2/WNT7A/LGALS8/STC1/ANXA1/PTK2/FAP/TGFBR2/CALR/TNFSF12/CTSH	49
GO:0022408	negative regulation of cell-cell adhesion	34/659	170/18493	1.77732e-16	8.16942e-15	4.27344e-15	IRF1/BCL6/IFNB1/TGFB1/CDH1/CD80/ERBB2/SHH/IL10/TNFSF4/SPINT2/CCL28/PDCD1LG2/CTLA4/IL4R/IL2/IL2RA/SERPINE2/ABL1/PTPN2/IFNA2/ADIPOQ/PLG/XCL1/PTPN6/ANXA1/PTK2/CD274/GPNMB/CD86/TNFRSF14/IL1RN/ARG1/LGALS9	34
GO:1903034	regulation of response to wounding	33/659	160/18493	1.89686e-16	8.64309e-15	4.52121e-15	TLR4/VTN/ANXA5/F11/PLAT/APOE/APCS/NTRK3/IL10/MAP2K1/SERPINE1/CD36/FGF2/F7/SERPINE2/CD109/CNTF/PLG/PROC/PTEN/HBEGF/KLKB1/F2/PLAU/F3/ANXA1/GP1BA/FAP/SCARF1/TGFBR2/TNFRSF12A/HMGCR/RGMA	33
GO:0048754	branching morphogenesis of an epithelial tube	32/659	150/18493	1.9387e-16	8.75758e-15	4.5811e-15	MYC/TGFB1/FGF10/FGF8/VEGFA/TACSTD2/SHH/ESR1/BMP7/FGF2/PGF/DLL4/ABL1/AGT/FGF1/CSF1/FGFR2/DDR1/TNC/GREM1/RSPO2/GPC3/GDF2/ENG/TGFBR2/KRAS/CCL11/EGF/GDNF/NOG/TNF/CTSH	32
GO:1990868	response to chemokine	26/659	95/18493	2.0358e-16	9.04034e-15	4.72902e-15	HIF1A/REG1A/CCL20/CCL2/CCL4L1/CCL3L3/CCL8/CX3CL1/CCL14/CXCL5/CCL3/CCL18/CXCL8/MPL/CXCL13/CXCL6/CCL22/CCL15/CCL17/CCL24/XCL1/CCL13/CCL7/CCL19/CCL11/CCL26	26
GO:1990869	cellular response to chemokine	26/659	95/18493	2.0358e-16	9.04034e-15	4.72902e-15	HIF1A/REG1A/CCL20/CCL2/CCL4L1/CCL3L3/CCL8/CX3CL1/CCL14/CXCL5/CCL3/CCL18/CXCL8/MPL/CXCL13/CXCL6/CCL22/CCL15/CCL17/CCL24/XCL1/CCL13/CCL7/CCL19/CCL11/CCL26	26
GO:0070098	chemokine-mediated signaling pathway	25/659	87/18493	2.16417e-16	9.52964e-15	4.98497e-15	HIF1A/CCL20/CCL2/CCL4L1/CCL3L3/CCL8/CX3CL1/CCL14/CXCL5/CCL3/CCL18/CXCL8/MPL/CXCL13/CXCL6/CCL22/CCL15/CCL17/CCL24/XCL1/CCL13/CCL7/CCL19/CCL11/CCL26	25
GO:0072676	lymphocyte migration	27/659	105/18493	3.02256e-16	1.31985e-14	6.90415e-15	CCL20/CCL2/CCL4L1/CCL3L3/CCL8/CX3CL1/CCL14/ARTN/CCL3/CCL18/KLRK1/ECM1/CXCL13/CCL22/CCL15/CCL17/CCL24/XCL1/CCL13/CCL7/CCL19/CD200R1/CCL11/TNFRSF14/TNFSF14/S100A7/CCL26	27
GO:0090130	tissue migration	49/659	355/18493	3.45639e-16	1.49682e-14	7.82987e-15	JUN/HIF1A/IFNG/TGFB1/FLT4/APOE/FGF10/FGF8/KIT/ANGPT4/MMP9/VEGFA/TACSTD2/DCN/PECAM1/NOV/FGF18/IL4/ACVRL1/FGF2/ARSB/SEMA3A/DLL4/ABL1/PRSS3/AGT/FGF1/CXCL13/BMP10/KDR/BMPER/PTGS2/PTEN/FGF4/HBEGF/TGFB2/GREM1/BMPR2/GDF2/WNT7A/LGALS8/STC1/ANXA1/PTK2/FAP/TGFBR2/CALR/TNFSF12/CTSH	49
GO:0050918	positive chemotaxis	22/659	66/18493	4.098e-16	1.75201e-14	9.1648e-15	VEGFD/FGF10/FGF8/VEGFA/NTRK3/HGF/AZU1/IL16/CX3CL1/ARTN/FGF2/CCL3/PGF/F7/CXCL8/CCL15/KDR/NTF3/F3/GPNMB/ROBO3/GDNF	22
GO:0002695	negative regulation of leukocyte activation	33/659	164/18493	4.11255e-16	1.75201e-14	9.1648e-15	IRF1/BCL6/LDLR/IFNB1/TGFB1/CD80/TYRO3/ERBB2/SHH/INHBA/IL10/CX3CL1/TNFSF4/PDCD1LG2/CTLA4/IL4R/IL2/IL2RA/SFRP1/PGLYRP1/PTPN2/IFNA2/CD84/BPI/XCL1/PTPN6/ANXA1/CD274/GPNMB/CD86/TNFRSF14/ARG1/LGALS9	33
GO:0002573	myeloid leukocyte differentiation	36/659	197/18493	4.67082e-16	1.9738e-14	1.0325e-14	JUN/MYC/BGLAP/IL5/TLR4/IFNG/TGFB1/APCS/KIT/MMP9/VEGFA/INHBA/IL4/TNFSF11/CCL3/CD4/SFRP1/CD109/PTPN2/PRTN3/ADIPOQ/CSF1/TLR2/IL25/IL20/IL34/CSF2/CSF3/GPC3/CCL19/CA2/RB1/NOTCH2/TGFBR2/TNF/IL17A	36
GO:0046834	lipid phosphorylation	29/659	125/18493	4.73428e-16	1.98461e-14	1.03815e-14	BTC/NRG4/FGF10/FGF8/KIT/CD80/ERBB2/ERBB4/HGF/FGF18/FGF9/ESR1/ICOS/FGF2/FGF5/LCK/FGF1/FGF17/FGF23/FGFR2/FGFR3/FGF4/HBEGF/SPHK2/EREG/FGFR4/CD86/EGF/NRG1	29
GO:0010631	epithelial cell migration	48/659	346/18493	5.72599e-16	2.38129e-14	1.24565e-14	JUN/HIF1A/IFNG/TGFB1/FLT4/APOE/FGF10/KIT/ANGPT4/MMP9/VEGFA/TACSTD2/DCN/PECAM1/NOV/FGF18/IL4/ACVRL1/FGF2/ARSB/SEMA3A/DLL4/ABL1/PRSS3/AGT/FGF1/CXCL13/BMP10/KDR/BMPER/PTGS2/PTEN/FGF4/HBEGF/TGFB2/GREM1/BMPR2/GDF2/WNT7A/LGALS8/STC1/ANXA1/PTK2/FAP/TGFBR2/CALR/TNFSF12/CTSH	48
GO:0051222	positive regulation of protein transport	52/659	402/18493	6.63086e-16	2.71493e-14	1.42018e-14	IL5/TLR4/CD38/HIF1A/HK1/IFNG/YWHAE/TGFB1/CDH1/ERBB2/PRKCZ/SHH/CRLF2/IL10/IL17F/TNFSF4/TSLP/IL1B/CCL3/IL4R/IL2/IL13/CADM1/ABL1/POSTN/TGFB3/FCN1/TNFRSF4/PTGS2/FGR/TLR2/DYNLL1/TGFB2/ANP32B/MDM2/SFN/IL1A/INS/PLA2G1B/CCL19/CD274/CD244/CRTAM/IL17RB/TNFRSF14/TNF/TP53/GHRL/BMP6/MMP8/LRP1/LGALS9	52
GO:0002706	regulation of lymphocyte mediated immunity	31/659	146/18493	6.63188e-16	2.71493e-14	1.42018e-14	CLC/BCL6/IFNB1/TGFB1/IL12RB1/PRKCZ/C3/HPX/IL10/TNFSF4/IL4/IL18RAP/NCR3/IL1B/KLRK1/IL2/ULBP1/ULBP2/CADM1/IFNA2/XCL1/PTPN6/SH2D1A/LTA/CD226/CRTAM/IL7R/SLAMF6/ARG1/TNF/LGALS9	31
GO:0050714	positive regulation of protein secretion	40/659	246/18493	7.09695e-16	2.88279e-14	1.50799e-14	IL5/TLR4/CD38/HIF1A/HK1/TGFB1/PRKCZ/CRLF2/IL10/IL17F/TNFSF4/TSLP/CCL3/IL4R/IL2/IL13/CADM1/ABL1/POSTN/TGFB3/FCN1/TNFRSF4/FGR/TLR2/DYNLL1/TGFB2/IL1A/INS/PLA2G1B/CCL19/CD274/CD244/CRTAM/IL17RB/TNFRSF14/TNF/GHRL/BMP6/MMP8/LGALS9	40
GO:0001906	cell killing	32/659	158/18493	9.49469e-16	3.82709e-14	2.00196e-14	IFNG/CTSG/IL12RB1/AZU1/IL4/IL18RAP/NCR3/KLRK1/IL13/ULBP1/ULBP2/CTSC/GNLY/CADM1/PGLYRP1/CXCL6/GZMB/XCL1/CCL13/F2/PTPN6/SH2D1A/LYZ/CD226/CRTAM/IL7R/SLAMF6/ELANE/S100A12/ARG1/CTSH/LGALS9	32
GO:0033209	tumor necrosis factor-mediated signaling pathway	28/659	119/18493	1.03139e-15	4.12557e-14	2.15809e-14	PIAS4/TNFSF9/TNFRSF8/TNFRSF17/TNFSF18/EDA/TNFSF4/TNFSF11/TNFSF15/EDAR/TNFSF13B/EDA2R/PTPN2/TNFSF8/ADIPOQ/TNFRSF4/LTA/BIRC3/TNFRSF6B/TNFRSF12A/TNFRSF14/TNFSF14/TNFRSF13C/CD27/TNFRSF18/CD70/TNF/TNFSF12	28
GO:0036293	response to decreased oxygen levels	46/659	325/18493	1.09504e-15	4.34698e-14	2.27391e-14	MYC/CD38/HIF1A/REG1A/VEGFD/HK2/ADM/PLAT/TGFB1/ANGPT4/VEGFA/HMOX2/MMP3/ACVRL1/BMP7/CTGF/PGF/F7/SFRP1/POSTN/MPL/CAT/TGFB3/ADIPOQ/PTGS2/ANGPTL4/CA9/PTEN/TLR2/TGFB2/PLAU/MMP2/MDM2/P4HB/LTA/STC1/NAMPT/PGK1/ADSL/SIRT2/TGFBR2/CCNB1/NPPA/TP53/UBC/MMP10	46
GO:0002009	morphogenesis of an epithelium	57/659	479/18493	1.10636e-15	4.35888e-14	2.28014e-14	MYC/HIF1A/RSPO3/ADM/ZNRF3/TGFB1/FGF10/FGF8/VEGFA/TACSTD2/HGF/IGFBP5/SHH/IL10/SPINT1/FRZB/SPINT2/ESR1/ACVRL1/BMP7/FGF2/PGF/SFRP1/SEMA3A/DLL4/NTN4/ABL1/AGT/FGF1/CSF1/CA9/FGFR2/PTEN/RPS7/DDR1/HBEGF/TNC/TGFB2/GREM1/RSPO2/GPC3/GDF2/WNT7A/ENG/CA2/JAG2/TGFBR2/KRAS/CCL11/DLL1/GPC6/EGF/GDNF/NOG/TNF/CTSH/PLXNB2	57
GO:0050679	positive regulation of epithelial cell proliferation	36/659	203/18493	1.25249e-15	4.86976e-14	2.54738e-14	JUN/MYC/HIF1A/REG1A/VEGFD/TGFB1/FLT4/FGF10/PRL/VEGFA/ERBB2/SHH/FGF9/IL10/ACVRL1/FGF2/PGF/SFRP1/ECM1/FGF1/KDR/FGFR2/CCL24/BMPR1A/BMPR2/GDF2/WNT7A/F3/JAML/CCL11/NOG/ARG1/TNFSF12/GHRL/BMP6/CCL26	36
GO:0048659	smooth muscle cell proliferation	33/659	170/18493	1.25461e-15	4.86976e-14	2.54738e-14	JUN/IFNG/IGFBP3/MMP9/IGFBP5/NOV/FGF9/IL10/CX3CL1/XRCC6/FGF2/IL13/ADAMTS1/AGT/TGFB3/ADIPOQ/CDKN1B/PTGS2/FGFR2/PTEN/HBEGF/MMP2/MDM2/BMPR1A/EREG/HPGD/NAMPT/TPM1/TGFBR2/HMGCR/PDE1A/ELANE/TNF	33
GO:0050708	regulation of protein secretion	54/659	438/18493	1.43676e-15	5.53256e-14	2.89409e-14	IL5/TLR4/CD38/HIF1A/SNAP25/HK1/IFNG/ANXA5/TGFB1/PRKCZ/NOV/CRLF2/IL10/IL17F/CX3CL1/TNFSF4/TSLP/IL1B/CCL3/IL4R/IL2/IL13/SFRP1/CADM1/ABL1/POSTN/IFNA2/TGFB3/FCN1/TNFRSF4/STX1A/EPHA5/FGR/TLR2/DYNLL1/TGFB2/IL1A/INS/PLA2G1B/CCL19/ANXA1/CD274/CD244/CRTAM/IL17RB/CD200R1/HMGCR/NR1D1/TNFRSF14/TNF/GHRL/BMP6/MMP8/LGALS9	54
GO:0071347	cellular response to interleukin-1	29/659	130/18493	1.44649e-15	5.53256e-14	2.89409e-14	HIF1A/CCL20/CCL2/CCL4L1/CCL3L3/CCL8/CX3CL1/CCL14/IL1RL2/IL1B/CCL3/CCL18/SFRP1/CXCL8/CCL22/CCL15/CCL17/CCL24/XCL1/CCL13/IL1A/CCL7/CCL19/MAPK13/CCL11/IL1RN/SIRPA/UBC/CCL26	29
GO:0045861	negative regulation of proteolysis	48/659	359/18493	2.48218e-15	9.42508e-14	4.93028e-14	SERPINA10/VTN/YWHAE/PLAT/MMP9/VEGFA/HGF/C3/SERPINA7/SHH/IL10/SPINT1/SPINT2/SERPINE1/CAST/WFIKKN1/IDE/SERPINE2/CD109/CST7/SERPIND1/ECM1/CSNK2A1/BIRC5/AGT/SERPINA1/AHSG/PTGS2/CST4/RPS7/F2/MDM2/SLPI/BIRC7/SERPINA6/SFN/GPC3/INS/BIRC3/PARK7/PRDX5/TNFSF14/CD27/PRKCG/SPOCK1/NGF/SNCA/USP25	48
GO:0002700	regulation of production of molecular mediator of immune response	29/659	133/18493	2.75296e-15	1.03781e-13	5.42878e-14	IL5/CLC/TLR4/BCL6/HK1/IFNB1/TGFB1/PRKCZ/HPX/IL10/TNFSF4/IL4/CD36/IL1B/IL4R/IL2/IL13/KLK5/IFNA2/TGFB3/TNFRSF4/XCL1/TGFB2/FCRL3/CD226/CD244/TNFRSF14/ARG1/TNF	29
GO:0001818	negative regulation of cytokine production	40/659	256/18493	2.87125e-15	1.07467e-13	5.62161e-14	TLR4/BCL6/IFNB1/IFNG/TGFB1/POMC/HGF/INHBA/IL10/CX3CL1/TNFSF4/PDCD1LG2/IL13/LBP/PGLYRP1/TBK1/IFNA2/TGFB3/ADIPOQ/CD84/TNFRSF4/BPI/XCL1/TGFB2/F2/PTPN6/ANXA1/C1QBP/CD274/CD83/GPNMB/CD200R1/ELANE/DLL1/SIRPA/ARG1/TNF/GHRL/MMP8/LGALS9	40
GO:0060389	pathway-restricted SMAD protein phosphorylation	21/659	65/18493	3.95909e-15	1.45263e-13	7.59874e-14	GDF11/MSTN/TGFB1/INHBA/GDF5/ACVR1B/ACVRL1/BMP7/GDF9/TGFB3/BMP10/BMPER/TGFB2/GREM1/BMPR1A/BMPR2/GDF2/ENG/TGFBR2/NOG/BMP6	21
GO:0048732	gland development	53/659	434/18493	3.97825e-15	1.45263e-13	7.59874e-14	JUN/HIF1A/REG1A/VTN/HK2/TGFB1/FGF10/FGF8/CDH1/PRL/VEGFA/ERBB4/HGF/IGFBP5/SHH/IL10/EDA/FRZB/MAP2K1/PCNA/TNFSF11/ESR1/BMP7/EDAR/AURKA/SERPINE2/SFRP1/SEMA3A/NTN4/ABL1/TGFB3/CDKN1B/CSF1/FGFR2/PTEN/DDR1/TNC/TGFB2/TG/BMPR1A/ANXA1/TYMS/PRLR/TGFBR2/KRAS/PCSK9/CCL11/EGF/NOG/ARG1/TNF/ADCYAP1/NRG1	53
GO:0061564	axon development	57/659	493/18493	3.97921e-15	1.45263e-13	7.59874e-14	JUN/EFNB1/EFNA3/APOE/FGF8/GFRA3/EFNB3/VEGFA/ERBB2/NTRK3/PSPN/SHH/MAP2K1/ARTN/PLA2G10/BMP7/SEMA3A/CNTN2/CNTN4/GFRA1/NTN4/ABL1/EPHA3/NTRK1/CNTF/BSG/CHL1/SLITRK1/CDH2/EPHA5/FGFR2/PTEN/DDR1/TNC/L1CAM/NCAM1/PLXNC1/BMPR2/NTRK2/WNT7A/PTK2/UCHL1/SPTAN1/NRCAM/NRXN1/ROBO3/SEMA6B/SEMA6A/SCARF1/TNFRSF12A/RGMA/NGF/GDNF/NOG/MAPT/DSCAM/PLXNB2	57
GO:0030217	T cell differentiation	38/659	234/18493	3.99196e-15	1.45263e-13	7.59874e-14	IRF1/BCL6/IFNB1/IFNG/TGFB1/KIT/TNFSF9/CD80/ERBB2/IL12RB1/PRKCZ/SHH/TNFSF4/IL4/IL1RL2/CTLA4/IL4R/IL2/CD4/IL2RA/DLL4/ABL1/PTPN2/TNFSF8/LCK/IFNA2/IL7/CCL19/ANXA1/CD83/IL7R/JAG2/SLAMF6/TGFBR2/CD86/CD27/TNFRSF18/LGALS9	38
GO:0007568	aging	44/659	311/18493	4.74963e-15	1.71006e-13	8.94536e-14	JUN/BGLAP/BCL6/ADM/TGFB1/MPO/DCN/IGFBP5/IL10/MMP7/CX3CL1/CHEK1/MAP2K1/KAT6A/SERPINE1/CTGF/CTSC/IDE/ABL1/AURKB/BCL2A1/NTRK1/AGT/CAT/TGFB3/DDC/PTGS2/MAPKAPK5/PTEN/KYNU/BMPR1A/CASP2/ENG/NAMPT/TYMS/TGFBR2/KRAS/HMGCR/PDE4D/CALR/ARG1/TP53/SNCA/LRP1	44
GO:0045088	regulation of innate immune response	48/659	365/18493	4.76468e-15	1.71006e-13	8.94536e-14	IRF1/TLR4/IFNB1/IFNG/TYRO3/ICAM3/HPX/APOB/XRCC6/ESR1/CD36/IL18RAP/NCR3/KLRK1/LBP/ULBP1/ULBP2/CTSS/CADM1/PGLYRP1/HCK/TBK1/PTPN2/CLEC7A/FCN1/FGR/MAPKAPK3/TLR2/PTPN6/FCRL3/SH2D1A/INS/EREG/C1QBP/BIRC3/CD226/CRTAM/SLAMF6/KRAS/NR1D1/S100A9/COLEC12/IFNGR1/ARG1/UBC/MUC1/IFNGR2/LGALS9	48
GO:1904951	positive regulation of establishment of protein localization	53/659	437/18493	5.31126e-15	1.89327e-13	9.90371e-14	IL5/TLR4/CD38/HIF1A/HK1/IFNG/YWHAE/TGFB1/CDH1/ERBB2/PRKCZ/SHH/CRLF2/IL10/IL17F/TNFSF4/TSLP/IL1B/CCL3/IL4R/IL2/IL13/CADM1/ABL1/POSTN/TGFB3/FCN1/TNFRSF4/PTGS2/FGR/TLR2/DYNLL1/GZMB/TGFB2/ANP32B/MDM2/SFN/IL1A/INS/PLA2G1B/CCL19/CD274/CD244/CRTAM/IL17RB/TNFRSF14/TNF/TP53/GHRL/BMP6/MMP8/LRP1/LGALS9	53
GO:0001503	ossification	49/659	380/18493	5.35549e-15	1.89613e-13	9.9187e-14	BGLAP/HIF1A/TGFB1/IGFBP3/MMP9/PRL/HGF/IGFBP5/SHH/GDF5/FGF18/FGF9/TNFSF11/PTHLH/CLEC11A/BMP7/CTGF/CCL3/MRC2/SFRP1/BMP1/ECM1/CAT/TGFB3/AHSG/DDR2/CSF1/PTGS2/FGF23/FGFR2/FGFR3/TNC/TGFB2/MMP2/GREM1/RSPO2/GPC3/BMPR1A/BMPR2/GDF2/MMP13/STC1/PTK2/GPNMB/MMP16/NOG/TNF/PTH/BMP6	49
GO:0002819	regulation of adaptive immune response	31/659	157/18493	5.64309e-15	1.98455e-13	1.03812e-13	IRF1/CLC/BCL6/IFNB1/TGFB1/CD80/IL12RB1/PRKCZ/C3/HPX/IL10/TNFSF4/IL4/IL1B/IL4R/TNFSF13B/IL2/CD4/CD48/IFNA2/XCL1/PTPN6/LTA/CCL19/ANXA1/CD274/CD226/IL7R/TNFRSF13C/ARG1/TNF	31
GO:0048660	regulation of smooth muscle cell proliferation	32/659	168/18493	5.99802e-15	2.09531e-13	1.09606e-13	JUN/IFNG/IGFBP3/MMP9/IGFBP5/FGF9/IL10/CX3CL1/XRCC6/FGF2/IL13/ADAMTS1/AGT/TGFB3/ADIPOQ/CDKN1B/PTGS2/FGFR2/PTEN/HBEGF/MMP2/MDM2/BMPR1A/EREG/HPGD/NAMPT/TPM1/TGFBR2/HMGCR/PDE1A/ELANE/TNF	32
GO:0051250	negative regulation of lymphocyte activation	29/659	137/18493	6.30772e-15	2.1889e-13	1.14502e-13	IRF1/BCL6/IFNB1/TGFB1/CD80/TYRO3/ERBB2/SHH/INHBA/IL10/TNFSF4/PDCD1LG2/CTLA4/IL4R/IL2/IL2RA/SFRP1/PGLYRP1/PTPN2/IFNA2/XCL1/PTPN6/ANXA1/CD274/GPNMB/CD86/TNFRSF14/ARG1/LGALS9	29
GO:0001666	response to hypoxia	44/659	314/18493	6.76834e-15	2.3333e-13	1.22055e-13	MYC/CD38/HIF1A/REG1A/VEGFD/HK2/ADM/PLAT/TGFB1/ANGPT4/VEGFA/HMOX2/MMP3/ACVRL1/BMP7/PGF/F7/SFRP1/POSTN/MPL/CAT/TGFB3/ADIPOQ/PTGS2/ANGPTL4/CA9/PTEN/TLR2/TGFB2/PLAU/MMP2/MDM2/P4HB/LTA/STC1/PGK1/ADSL/SIRT2/TGFBR2/CCNB1/NPPA/TP53/UBC/MMP10	44
GO:0007565	female pregnancy	34/659	191/18493	6.98311e-15	2.3916e-13	1.25105e-13	CD38/ADM/TGFB1/MMP9/PRL/IGFBP5/EPOR/MMP7/ACVR1B/ESR1/PTHLH/IL1B/PGF/AGT/TGFB3/BSG/PTGS2/DDR1/MMP2/SPHK2/BMPR2/STC1/C1QBP/HPGD/NAMPT/PRLR/TGFBR2/KRAS/CALR/NPPA/ARG1/ADCYAP1/GHRL/LGALS9	34
GO:0045582	positive regulation of T cell differentiation	23/659	83/18493	8.31374e-15	2.82883e-13	1.47977e-13	BCL6/IFNG/TGFB1/TNFSF9/CD80/IL12RB1/PRKCZ/SHH/TNFSF4/IL4/IL1RL2/IL4R/IL2/IL2RA/IL7/CCL19/ANXA1/CD83/IL7R/TGFBR2/CD86/CD27/LGALS9	23
GO:0051781	positive regulation of cell division	23/659	84/18493	1.10709e-14	3.74269e-13	1.95781e-13	BTC/VEGFD/PROK1/TGFB1/FGF8/VEGFA/SHH/FGF9/FGF2/IL1B/FGF5/PGF/AURKB/FGF1/CAT/TGFB3/FGFR2/PDGFC/FGF4/TGFB2/IL1A/EREG/SIRT2	23
GO:0051091	positive regulation of DNA-binding transcription factor activity	39/659	255/18493	1.32757e-14	4.45929e-13	2.33266e-13	IL5/TLR4/TGFB1/KIT/VEGFA/TNFRSF8/PRKCZ/TNFSF18/SHH/IL10/EDA/CX3CL1/TNFSF11/ESR1/CD36/IL18RAP/IL1B/EDA2R/LRP8/CAMK1D/NTRK1/AGT/CAT/DDR2/EPHA5/PTEN/TLR2/GREM1/CSF3/INS/PLA2G1B/PARK7/RPS3/KRAS/S100A9/S100A12/TNF/UBC/LGALS9	39
GO:0043405	regulation of MAP kinase activity	45/659	335/18493	1.60275e-14	5.34929e-13	2.79822e-13	TLR4/PROK1/TGFB1/APOE/FGF10/KIT/VEGFA/ERBB2/MST1R/NTRK3/HGF/FGF18/MAP2K1/TNFSF11/BMP7/FGF2/IL1B/SFRP1/NTRK1/FGF1/TGFB3/ADIPOQ/MAPKAPK5/MAPKAPK3/PDGFC/NTF3/IGF1R/PTPN6/BIRC7/PLA2G1B/CCL19/DBNL/UCHL1/RPS3/KRAS/HMGCR/ELANE/EGF/NGF/S100A12/TNF/UBC/GHRL/GH1/NRG1	45
GO:0045621	positive regulation of lymphocyte differentiation	24/659	94/18493	1.63154e-14	5.39303e-13	2.8211e-13	BCL6/IFNG/TGFB1/TNFSF9/CD80/IL12RB1/PRKCZ/SHH/TNFSF4/IL4/IL1RL2/FLT3LG/IL4R/IL2/IL2RA/IL7/CCL19/ANXA1/CD83/IL7R/TGFBR2/CD86/CD27/LGALS9	24
GO:2000027	regulation of animal organ morphogenesis	35/659	208/18493	1.64123e-14	5.39303e-13	2.8211e-13	MYC/RSPO3/ZNRF3/TGFB1/FGF10/FGF8/VEGFA/TACSTD2/HGF/SHH/ESR1/BMP7/SFRP1/NTN4/ABL1/AGT/FGF1/CNTF/BMP10/CSF1/FGFR2/TGFB2/GREM1/RSPO2/GPC3/BMPR1A/BMPR2/WNT7A/ENG/TGFBR2/GPC6/PIM1/GDNF/NOG/TNF	35
GO:0006959	humoral immune response	46/659	349/18493	1.65702e-14	5.39303e-13	2.8211e-13	REG1A/VTN/IFNB1/IFNA10/HIST2H2BE/IFNG/CTSG/APCS/CCL2/C3/PLA2G2A/AZU1/HPX/MMP7/CXCL5/GNLY/KLK5/C1R/FCN2/PGLYRP1/CXCL8/PRSS3/CXCL13/CXCL6/IFNA2/PRTN3/FCN1/LY86/BPI/IL7/CCL13/F2/PTPN6/SLPI/COLEC11/SH2D1A/LTA/PLA2G1B/LYZ/C1QBP/CD83/ELANE/S100A9/S100A12/S100A7/TNF	46
GO:0070482	response to oxygen levels	46/659	349/18493	1.65702e-14	5.39303e-13	2.8211e-13	MYC/CD38/HIF1A/REG1A/VEGFD/HK2/ADM/PLAT/TGFB1/ANGPT4/VEGFA/HMOX2/MMP3/ACVRL1/BMP7/CTGF/PGF/F7/SFRP1/POSTN/MPL/CAT/TGFB3/ADIPOQ/PTGS2/ANGPTL4/CA9/PTEN/TLR2/TGFB2/PLAU/MMP2/MDM2/P4HB/LTA/STC1/NAMPT/PGK1/ADSL/SIRT2/TGFBR2/CCNB1/NPPA/TP53/UBC/MMP10	46
GO:0032635	interleukin-6 production	28/659	132/18493	1.75543e-14	5.67805e-13	2.9702e-13	TLR4/IL36B/HGF/IL10/IL17F/CX3CL1/TNFSF4/CD36/IL18RAP/IL1RL2/TSLP/IL19/IL1B/LBP/TLR2/BPI/IL17D/PTPN6/EREG/MAPK13/CD200R1/IL1RN/SIRPA/TNF/ADCYAP1/GHRL/MMP8/LGALS9	28
GO:0060393	regulation of pathway-restricted SMAD protein phosphorylation	20/659	62/18493	1.85777e-14	5.97223e-13	3.12408e-13	GDF11/MSTN/TGFB1/INHBA/GDF5/ACVR1B/ACVRL1/BMP7/GDF9/TGFB3/BMP10/BMPER/TGFB2/GREM1/BMPR1A/BMPR2/GDF2/ENG/NOG/BMP6	20
GO:0032147	activation of protein kinase activity	44/659	323/18493	1.90529e-14	6.08764e-13	3.18446e-13	TLR4/PROK1/FGF10/KIT/ANGPT4/VEGFA/PRKCZ/NTRK3/HGF/MAP2K1/IL4/TNFSF11/TNFSF15/FGF2/IL1B/ABL1/PAK5/NTRK1/AGT/FGF1/TGFB3/MAPKAPK5/MAPKAPK3/PDGFC/NTF3/TGFB2/GREM1/BIRC7/TNFRSF10A/INS/PLA2G1B/CCL19/DBNL/PARK7/PRLR/TGFBR2/EGF/TNFRSF10B/NGF/TNF/UBC/GHRL/GH1/NRG1	44
GO:0032649	regulation of interferon-gamma production	24/659	95/18493	2.11103e-14	6.70411e-13	3.50693e-13	TLR4/IL12RB1/INHBA/IL10/TNFSF4/PDCD1LG2/IL1B/KLRK1/IL2/PGLYRP1/ABL1/IL12RB2/XCL1/LTA/C1QBP/CD274/CD226/CD244/SLAMF6/PDE4D/TNFRSF13C/SIRPA/TNF/LGALS9	24
GO:0042531	positive regulation of tyrosine phosphorylation of STAT protein	21/659	70/18493	2.12544e-14	6.70921e-13	3.5096e-13	IFNG/KIT/ERBB4/PECAM1/TNFSF18/HPX/CTF1/IL4/TSLP/IL2/IL13/IL24/CNTF/IFNA2/FGFR3/PTK6/IL20/CSF2/IL3/TNFRSF18/GH1	21
GO:0050663	cytokine secretion	35/659	210/18493	2.21212e-14	6.94102e-13	3.63086e-13	TLR4/HK1/PRKCZ/CRLF2/IL10/IL17F/CX3CL1/CD36/TSLP/CCL3/IL4R/CADM1/ABL1/POSTN/AGT/IFNA2/FCN1/TNFRSF4/FGR/TLR2/IL1A/INS/CCL19/ANXA1/CD274/CD244/CRTAM/IL17RB/CD200R1/TNFRSF14/S100A12/TNF/GHRL/MMP8/LGALS9	35
GO:0002822	regulation of adaptive immune response based on somatic recombination of immune receptors built from immunoglobulin superfamily domains	29/659	144/18493	2.5003e-14	7.79855e-13	4.07943e-13	CLC/BCL6/IFNB1/TGFB1/CD80/IL12RB1/PRKCZ/C3/HPX/IL10/TNFSF4/IL4/IL1B/IL4R/TNFSF13B/IL2/CD4/IFNA2/XCL1/PTPN6/LTA/CCL19/ANXA1/CD274/CD226/IL7R/TNFRSF13C/ARG1/TNF	29
GO:0030100	regulation of endocytosis	39/659	260/18493	2.54797e-14	7.9002e-13	4.13261e-13	VTN/LDLR/TGFB1/APOE/CCL2/VEGFA/C3/AZU1/SERPINE1/CD36/IL1B/ABL1/HCK/CAMK1D/EPHA3/PRTN3/ADIPOQ/AHSG/FGR/PTEN/TLR2/NTF3/GREM1/LRRTM1/MFGE8/GPC3/CCL19/HNRNPK/PCSK9/CALR/DLL1/SIRPA/PRKCG/EGF/TNF/LMAN2/SNCA/LRP1/CD63	39
GO:0010466	negative regulation of peptidase activity	39/659	261/18493	2.89687e-14	8.92918e-13	4.67087e-13	SERPINA10/VTN/YWHAE/MMP9/VEGFA/HGF/C3/SERPINA7/SPINT1/SPINT2/SERPINE1/CAST/WFIKKN1/SERPINE2/CD109/CST7/SERPIND1/ECM1/CSNK2A1/BIRC5/AGT/SERPINA1/AHSG/PTGS2/CST4/MDM2/SLPI/BIRC7/SERPINA6/SFN/GPC3/BIRC3/PARK7/PRDX5/TNFSF14/CD27/SPOCK1/NGF/SNCA	39
GO:0097191	extrinsic apoptotic signaling pathway	36/659	224/18493	2.97472e-14	9.11551e-13	4.76834e-13	MCL1/BCL2L2/IFNG/TGFB1/FGF10/HGF/INHBA/ACVR1B/CX3CL1/SERPINE1/IL19/IL1B/IL2/SFRP1/PAK5/BCL2A1/AGT/TNFRSF4/FGFR3/PTEN/IL7/TGFB2/CSF2/TNFRSF10A/IL1A/CASP2/PARK7/TNFRSF12A/PSME3/CD27/TNFRSF10B/NGF/CD70/GDNF/TNF/TNFSF12	36
GO:0051090	regulation of DNA-binding transcription factor activity	50/659	412/18493	3.16195e-14	9.63293e-13	5.039e-13	PIAS4/JUN/IL5/TLR4/TGFB1/KIT/VEGFA/TNFRSF8/PRKCZ/TNFSF18/SHH/IL10/EDA/CX3CL1/TNFSF4/TNFSF11/ESR1/PLA2G10/BMP7/CD36/IL18RAP/IL1B/EDA2R/LRP8/HCK/CAMK1D/NTRK1/AGT/CAT/DDR2/TNFRSF4/EPHA5/PTEN/TLR2/XCL1/GREM1/CSF3/INS/PLA2G1B/PARK7/RB1/RPS3/KRAS/S100A9/PIM1/S100A12/TNF/UBC/KEAP1/LGALS9	50
GO:0032609	interferon-gamma production	25/659	106/18493	3.37706e-14	1.017e-12	5.31994e-13	TLR4/IL12RB1/INHBA/IL10/TNFSF4/IL18RAP/PDCD1LG2/IL1B/KLRK1/IL2/PGLYRP1/ABL1/IL12RB2/XCL1/LTA/C1QBP/CD274/CD226/CD244/SLAMF6/PDE4D/TNFRSF13C/SIRPA/TNF/LGALS9	25
GO:0050868	negative regulation of T cell activation	25/659	106/18493	3.37706e-14	1.017e-12	5.31994e-13	IRF1/BCL6/IFNB1/TGFB1/CD80/ERBB2/SHH/IL10/TNFSF4/PDCD1LG2/CTLA4/IL4R/IL2/IL2RA/PTPN2/IFNA2/XCL1/PTPN6/ANXA1/CD274/GPNMB/CD86/TNFRSF14/ARG1/LGALS9	25
GO:0042509	regulation of tyrosine phosphorylation of STAT protein	22/659	80/18493	3.81145e-14	1.14126e-12	5.96993e-13	IFNG/KIT/ERBB4/PECAM1/TNFSF18/HPX/CTF1/IL4/TSLP/IL2/IL13/IL24/PTPN2/CNTF/IFNA2/FGFR3/PTK6/IL20/CSF2/IL3/TNFRSF18/GH1	22
GO:0014065	phosphatidylinositol 3-kinase signaling	28/659	136/18493	3.90469e-14	1.16253e-12	6.08123e-13	KIT/TYRO3/ERBB2/ERBB4/NTRK3/DCN/HGF/SERPINE2/AGT/CAT/KDR/FGR/PDGFC/PTEN/NTF3/TGFB2/F2/IGF1R/PTPN6/ENTPD5/CSF3/NTRK2/INS/C1QBP/PTK2/SIRT2/TNF/GH1	28
GO:0046777	protein autophosphorylation	36/659	227/18493	4.52705e-14	1.34021e-12	7.01067e-13	JUN/FLT4/KIT/VEGFA/TYRO3/ERBB2/ERBB4/ACVR1B/AURKA/ABL1/AURKB/HCK/BMX/LCK/STK16/NTRK1/ADIPOQ/DDR2/KDR/FGFR2/FGFR3/FGR/MAPKAPK5/PDGFC/PTK6/DDR1/IGF1R/GREM1/NTRK2/INS/ENG/PTK2/FGFR4/GPNMB/PIM1/PRKCG	36
GO:0042063	gliogenesis	39/659	266/18493	5.44858e-14	1.60396e-12	8.39036e-13	TLR4/VTN/LDLR/TGFB1/FGF10/CCL2/ERBB2/NTRK3/SHH/AZU1/CX3CL1/SPINT1/MAP2K1/GFAP/IL1B/CCL3/FGF5/SERPINE2/CNTN2/ABL1/CNTF/CSF1/CDH2/PTEN/TLR2/TGFB2/F2/LTA/NTRK2/ANXA1/SIRT2/KRAS/DLL1/NOG/MAPT/TNF/ADCYAP1/NRG1/LRP1	39
GO:0048771	tissue remodeling	31/659	170/18493	5.56734e-14	1.62977e-12	8.52535e-13	BGLAP/CD38/HIF1A/RSPO3/TGFB1/FLT4/FGF10/FGF8/IGFBP5/GDF5/TNFSF11/ACVRL1/IL2/SFRP1/BGN/DLL4/AGT/TGFB3/PLG/IL7/MDM2/GREM1/IL1A/BMPR2/ANXA1/CA2/GPNMB/IL20RA/NOTCH2/ARG1/PTH	31
GO:0019730	antimicrobial humoral response	26/659	118/18493	5.86902e-14	1.70854e-12	8.93738e-13	REG1A/HIST2H2BE/CTSG/PLA2G2A/AZU1/MMP7/CXCL5/GNLY/KLK5/PGLYRP1/CXCL8/PRSS3/CXCL13/CXCL6/PRTN3/BPI/CCL13/F2/SLPI/COLEC11/PLA2G1B/LYZ/ELANE/S100A9/S100A12/S100A7	26
GO:0045927	positive regulation of growth	39/659	267/18493	6.17029e-14	1.78632e-12	9.34425e-13	CD38/REG1A/FGF8/VEGFA/ERBB2/ERBB4/NTRK3/FGF9/FGF2/IL2/SFRP1/CSNK2A1/BMP10/CSF1/FGFR2/HBEGF/IL7/TGFB2/F2/L1CAM/HDGFL2/PPIB/SFN/BMPR1A/BMPR2/INS/AGR2/TGFBR2/TNFRSF12A/S100A9/CCNB1/DLL1/PIM1/NGF/IL9/MAPT/GHRL/GH1/DSCAM	39
GO:0002688	regulation of leukocyte chemotaxis	25/659	109/18493	6.72796e-14	1.93706e-12	1.01328e-12	VEGFD/MSTN/CCL2/VEGFA/NOV/SERPINE1/CCL3/KLRK1/LBP/PGF/F7/CAMK1D/CXCL8/CXCL13/CSF1/XCL1/GREM1/CCL7/CCL19/C1QBP/PLA2G7/CALR/TNFSF14/S100A7/LGALS9	25
GO:0051216	cartilage development	34/659	206/18493	7.0258e-14	2.01176e-12	1.05235e-12	HIF1A/TGFB1/NOV/GDF5/FGF18/FGF9/IL17F/FRZB/PTHLH/ACVRL1/BMP7/CTGF/FGF2/MATN3/ACAN/TGFBI/BMP1/BMP10/FGFR3/FGF4/GREM1/RSPO2/BMPR1A/BMPR2/GDF2/WNT7A/MMP13/STC1/TYMS/TGFBR2/NOG/PTH/GHRL/BMP6	34
GO:0050707	regulation of cytokine secretion	32/659	184/18493	8.62897e-14	2.45738e-12	1.28546e-12	TLR4/HK1/PRKCZ/CRLF2/IL10/IL17F/CX3CL1/TSLP/CCL3/IL4R/CADM1/ABL1/POSTN/IFNA2/FCN1/TNFRSF4/FGR/TLR2/IL1A/INS/CCL19/ANXA1/CD274/CD244/CRTAM/IL17RB/CD200R1/TNFRSF14/TNF/GHRL/MMP8/LGALS9	32
GO:0007260	tyrosine phosphorylation of STAT protein	22/659	83/18493	8.79993e-14	2.49252e-12	1.30384e-12	IFNG/KIT/ERBB4/PECAM1/TNFSF18/HPX/CTF1/IL4/TSLP/IL2/IL13/IL24/PTPN2/CNTF/IFNA2/FGFR3/PTK6/IL20/CSF2/IL3/TNFRSF18/GH1	22
GO:0050769	positive regulation of neurogenesis	52/659	453/18493	9.05461e-14	2.55087e-12	1.33436e-12	HIF1A/REG1A/BCL6/TGFB1/APOE/KIT/VEGFA/NTRK3/HGF/SHH/GDF5/CX3CL1/SPINT1/MAP2K1/BMP7/CNTN1/GFAP/IL1B/IL2/ARSB/SERPINE2/SEMA3A/LRP8/CAMK1D/EPHA3/NTRK1/AGT/CNTF/SLITRK1/CSF1/PTEN/PTK6/TLR2/L1CAM/PLXNC1/LTA/BMPR2/NTRK2/NCK1/SCARB2/NRCAM/SEMA6A/SCARF1/TNFRSF12A/S100A9/NGF/MAPT/TNF/ADCYAP1/BMP6/DSCAM/PLXNB2	52
GO:0010632	regulation of epithelial cell migration	40/659	284/18493	9.97096e-14	2.794e-12	1.46155e-12	JUN/HIF1A/IFNG/TGFB1/FLT4/APOE/FGF10/ANGPT4/MMP9/VEGFA/TACSTD2/DCN/FGF18/IL4/ACVRL1/FGF2/ARSB/SEMA3A/DLL4/ABL1/AGT/FGF1/CXCL13/BMP10/KDR/BMPER/PTGS2/PTEN/FGF4/HBEGF/TGFB2/BMPR2/GDF2/WNT7A/STC1/ANXA1/PTK2/TGFBR2/CALR/CTSH	40
GO:0045807	positive regulation of endocytosis	28/659	141/18493	1.01673e-13	2.83387e-12	1.4824e-12	VTN/LDLR/APOE/CCL2/VEGFA/C3/AZU1/SERPINE1/CD36/IL1B/CAMK1D/AHSG/NTF3/GREM1/MFGE8/GPC3/CCL19/HNRNPK/PCSK9/CALR/DLL1/SIRPA/EGF/TNF/LMAN2/SNCA/LRP1/CD63	28
GO:0046488	phosphatidylinositol metabolic process	36/659	233/18493	1.02553e-13	2.84327e-12	1.48732e-12	BTC/NRG4/FGF10/FGF8/PLA2G2E/PLA2G5/KIT/CD80/ERBB2/ERBB4/HGF/PLA2G2A/FGF18/FGF9/ESR1/PLA2G10/ICOS/FGF2/FLT3LG/FGF5/BMX/LCK/FGF1/FGF17/FGF23/FGFR2/FGFR3/PTEN/FGF4/HBEGF/PLA2G1B/EREG/FGFR4/CD86/EGF/NRG1	36
GO:0044706	multi-multicellular organism process	35/659	221/18493	1.06974e-13	2.95023e-12	1.54327e-12	CD38/ADM/TGFB1/MMP9/PRL/IGFBP5/EPOR/MMP7/ACVR1B/ESR1/PTHLH/IL1B/PGF/SERPINE2/AGT/TGFB3/BSG/PTGS2/DDR1/MMP2/SPHK2/BMPR2/STC1/C1QBP/HPGD/NAMPT/PRLR/TGFBR2/KRAS/CALR/NPPA/ARG1/ADCYAP1/GHRL/LGALS9	35
GO:0002705	positive regulation of leukocyte mediated immunity	27/659	131/18493	1.08769e-13	2.98402e-12	1.56095e-12	TGFB1/IL12RB1/PRKCZ/C3/HPX/TNFSF4/IL4/IL18RAP/NCR3/IL1B/IL4R/KLRK1/IL2/IL13/ULBP1/ULBP2/CADM1/FGR/XCL1/SH2D1A/LTA/CD226/CRTAM/SLAMF6/NPPA/ARG1/TNF	27
GO:0060562	epithelial tube morphogenesis	42/659	313/18493	1.28226e-13	3.49951e-12	1.8306e-12	MYC/HIF1A/ADM/TGFB1/FGF10/FGF8/VEGFA/TACSTD2/SHH/SPINT1/SPINT2/ESR1/ACVRL1/BMP7/FGF2/PGF/SFRP1/DLL4/ABL1/AGT/FGF1/CSF1/FGFR2/RPS7/DDR1/TNC/TGFB2/GREM1/RSPO2/GPC3/GDF2/ENG/TGFBR2/KRAS/CCL11/DLL1/EGF/GDNF/NOG/TNF/CTSH/PLXNB2	42
GO:0048015	phosphatidylinositol-mediated signaling	30/659	164/18493	1.30754e-13	3.55e-12	1.85701e-12	KIT/TYRO3/ERBB2/ERBB4/NTRK3/DCN/HGF/SERPINE2/NTRK1/AGT/CAT/KDR/FGR/PDGFC/PTEN/NTF3/TGFB2/F2/IGF1R/PTPN6/ENTPD5/CSF3/NTRK2/INS/C1QBP/PTK2/SIRT2/NGF/TNF/GH1	30
GO:1903038	negative regulation of leukocyte cell-cell adhesion	26/659	122/18493	1.35684e-13	3.66487e-12	1.9171e-12	IRF1/BCL6/IFNB1/TGFB1/CD80/ERBB2/SHH/IL10/TNFSF4/CCL28/PDCD1LG2/CTLA4/IL4R/IL2/IL2RA/PTPN2/IFNA2/XCL1/PTPN6/ANXA1/CD274/GPNMB/CD86/TNFRSF14/ARG1/LGALS9	26
GO:0051346	negative regulation of hydrolase activity	52/659	458/18493	1.40413e-13	3.77314e-12	1.97373e-12	SERPINA10/VTN/YWHAE/APCS/MMP9/VEGFA/PRKCZ/HGF/C3/SERPINA7/SPINT1/SPINT2/SERPINE1/CAST/KLRK1/WFIKKN1/SERPINE2/ANGPTL3/CD109/CST7/SERPIND1/ABL1/ECM1/CSNK2A1/GZMA/BIRC5/AGT/SERPINA1/AHSG/PTGS2/ANGPTL4/CST4/TGFB2/MDM2/SLPI/BIRC7/SERPINA6/SFN/GPC3/ANXA1/BIRC3/PARK7/PRDX5/TNFSF14/CD27/TNNI3/SPOCK1/NGF/TNF/TP53/ADCYAP1/SNCA	52
GO:0032675	regulation of interleukin-6 production	26/659	123/18493	1.66374e-13	4.42539e-12	2.31493e-12	TLR4/IL36B/HGF/IL10/IL17F/CX3CL1/TNFSF4/CD36/IL1RL2/TSLP/IL1B/LBP/TLR2/BPI/IL17D/PTPN6/EREG/MAPK13/CD200R1/IL1RN/SIRPA/TNF/ADCYAP1/GHRL/MMP8/LGALS9	26
GO:0050715	positive regulation of cytokine secretion	26/659	123/18493	1.66374e-13	4.42539e-12	2.31493e-12	TLR4/HK1/PRKCZ/CRLF2/IL10/IL17F/TSLP/CCL3/IL4R/CADM1/ABL1/POSTN/FCN1/FGR/TLR2/IL1A/INS/CCL19/CD274/CD244/CRTAM/IL17RB/TNFRSF14/TNF/MMP8/LGALS9	26
GO:0010951	negative regulation of endopeptidase activity	37/659	250/18493	1.82011e-13	4.81686e-12	2.51971e-12	SERPINA10/VTN/YWHAE/MMP9/VEGFA/HGF/C3/SERPINA7/SPINT1/SPINT2/SERPINE1/CAST/WFIKKN1/SERPINE2/CD109/CST7/SERPIND1/CSNK2A1/BIRC5/AGT/SERPINA1/AHSG/PTGS2/CST4/MDM2/SLPI/BIRC7/SERPINA6/SFN/BIRC3/PARK7/PRDX5/TNFSF14/CD27/SPOCK1/NGF/SNCA	37
GO:0061041	regulation of wound healing	27/659	134/18493	1.94276e-13	5.11561e-12	2.67599e-12	TLR4/VTN/ANXA5/F11/PLAT/APOE/APCS/SERPINE1/CD36/FGF2/F7/SERPINE2/CD109/PLG/PROC/PTEN/HBEGF/KLKB1/F2/PLAU/F3/ANXA1/GP1BA/FAP/TGFBR2/TNFRSF12A/HMGCR	27
GO:0002367	cytokine production involved in immune response	23/659	95/18493	1.97808e-13	5.17588e-12	2.70751e-12	CLC/TLR4/BCL6/HK1/IFNB1/TGFB1/KIT/PRKCZ/IL10/TNFSF4/IL4/CD36/IL18RAP/IL1B/IFNA2/TGFB3/TLR2/XCL1/TGFB2/CD226/TNFRSF14/ARG1/TNF	23
GO:0150076	neuroinflammatory response	17/659	47/18493	1.98746e-13	5.17588e-12	2.70751e-12	JUN/LDLR/MMP9/AZU1/MMP3/CX3CL1/IL1B/IL13/CNTF/TLR2/NAMPT/CD200R1/MAPT/TNF/SNCA/MMP8/LRP1	17
GO:0031295	T cell costimulation	18/659	54/18493	1.99528e-13	5.17588e-12	2.70751e-12	EFNB1/EFNB3/CD80/TNFSF4/ICOS/PDCD1LG2/CTLA4/KLRK1/TNFSF13B/LCK/PTPN6/CCL19/CD274/GRAP2/CD86/TNFRSF14/TNFSF14/TNFRSF13C	18
GO:0048017	inositol lipid-mediated signaling	30/659	167/18493	2.14993e-13	5.54958e-12	2.903e-12	KIT/TYRO3/ERBB2/ERBB4/NTRK3/DCN/HGF/SERPINE2/NTRK1/AGT/CAT/KDR/FGR/PDGFC/PTEN/NTF3/TGFB2/F2/IGF1R/PTPN6/ENTPD5/CSF3/NTRK2/INS/C1QBP/PTK2/SIRT2/NGF/TNF/GH1	30
GO:0001909	leukocyte mediated cytotoxicity	24/659	105/18493	2.31825e-13	5.95473e-12	3.11493e-12	CTSG/IL12RB1/AZU1/IL18RAP/NCR3/KLRK1/ULBP1/ULBP2/CTSC/CADM1/CXCL6/GZMB/XCL1/F2/PTPN6/SH2D1A/CD226/CRTAM/IL7R/SLAMF6/ELANE/ARG1/CTSH/LGALS9	24
GO:0014068	positive regulation of phosphatidylinositol 3-kinase signaling	20/659	70/18493	2.4997e-13	6.38947e-12	3.34234e-12	KIT/ERBB4/NTRK3/DCN/HGF/AGT/CAT/KDR/FGR/PDGFC/NTF3/TGFB2/F2/PTPN6/CSF3/NTRK2/INS/PTK2/TNF/GH1	20
GO:0031294	lymphocyte costimulation	18/659	55/18493	2.86864e-13	7.29693e-12	3.81704e-12	EFNB1/EFNB3/CD80/TNFSF4/ICOS/PDCD1LG2/CTLA4/KLRK1/TNFSF13B/LCK/PTPN6/CCL19/CD274/GRAP2/CD86/TNFRSF14/TNFSF14/TNFRSF13C	18
GO:0042107	cytokine metabolic process	24/659	106/18493	2.89793e-13	7.33581e-12	3.83738e-12	IRF1/TLR4/CD80/TNFRSF8/INHBA/AZU1/IL10/IL17F/IL4/TNFSF15/IL19/IL1B/LBP/CD4/TBK1/CMA1/IL1A/EREG/ELANE/CD86/TNFRSF13C/IL9/TNF/GHRL	24
GO:0010862	positive regulation of pathway-restricted SMAD protein phosphorylation	17/659	48/18493	2.97655e-13	7.49861e-12	3.92254e-12	GDF11/MSTN/TGFB1/INHBA/GDF5/ACVR1B/ACVRL1/BMP7/GDF9/TGFB3/BMP10/TGFB2/BMPR1A/BMPR2/GDF2/ENG/BMP6	17
GO:0042476	odontogenesis	26/659	126/18493	3.02831e-13	7.59251e-12	3.97165e-12	BGLAP/ADM/TGFB1/FGF10/FGF8/CSF3R/SHH/INHBA/EDA/KLK4/TNFSF11/SERPINE1/BMP7/EDAR/KLK5/TGFB3/BSG/CSF1/FGFR2/FGF4/TNC/TGFB2/RSPO2/BMPR1A/CA2/JAG2	26
GO:0042102	positive regulation of T cell proliferation	23/659	97/18493	3.18871e-13	7.95659e-12	4.16211e-12	EFNB1/TNFSF9/CD80/IL12RB1/SHH/TNFSF4/IL4/PDCD1LG2/IL1B/TNFSF13B/IL2/CD4/IL2RA/XCL1/CCL19/ANXA1/NCK1/RPS3/CD274/TGFBR2/CD86/TNFRSF13C/LGALS9	23
GO:0048661	positive regulation of smooth muscle cell proliferation	23/659	98/18493	4.02923e-13	1.00062e-11	5.23428e-12	JUN/MMP9/IGFBP5/FGF9/IL10/CX3CL1/FGF2/IL13/ADAMTS1/AGT/PTGS2/FGFR2/HBEGF/MMP2/MDM2/BMPR1A/EREG/HPGD/NAMPT/TGFBR2/HMGCR/ELANE/TNF	23
GO:0060688	regulation of morphogenesis of a branching structure	18/659	56/18493	4.08877e-13	1.01062e-11	5.28657e-12	TGFB1/FGF10/VEGFA/TACSTD2/HGF/SHH/ESR1/BMP7/PGF/SFRP1/NTN4/ABL1/AGT/FGFR2/GREM1/GDNF/NOG/TNF	18
GO:0050927	positive regulation of positive chemotaxis	13/659	25/18493	4.66327e-13	1.14721e-11	6.00107e-12	VEGFD/FGF10/VEGFA/NTRK3/AZU1/IL16/ARTN/PGF/F7/CXCL8/KDR/NTF3/F3	13
GO:0043406	positive regulation of MAP kinase activity	37/659	258/18493	4.89157e-13	1.19775e-11	6.26544e-12	TLR4/PROK1/TGFB1/FGF10/KIT/VEGFA/ERBB2/MST1R/NTRK3/HGF/FGF18/MAP2K1/TNFSF11/FGF2/IL1B/NTRK1/FGF1/TGFB3/MAPKAPK5/MAPKAPK3/PDGFC/NTF3/BIRC7/PLA2G1B/CCL19/DBNL/RPS3/KRAS/ELANE/EGF/NGF/S100A12/TNF/UBC/GHRL/GH1/NRG1	37
GO:0010975	regulation of neuron projection development	52/659	478/18493	7.58261e-13	1.84804e-11	9.66714e-12	CD38/REG1A/SNAP25/APOE/EFNB3/VEGFA/NTRK3/HGF/CX3CL1/MAP2K1/BMP7/CNTN1/GFAP/IL2/ARSB/SFRP1/SEMA3A/CNTN2/LRP8/ABL1/CAMK1D/EPHA3/NTRK1/AGT/CNTF/SLITRK1/CDH2/PTEN/PTK6/MDM2/L1CAM/PLXNC1/BMPR2/NTRK2/WNT7A/PTK2/NCK1/SCARB2/NRCAM/SEMA6B/SEMA6A/SCARF1/TNFRSF12A/S100A9/RGMA/SPOCK1/NGF/MAPT/ADCYAP1/DSCAM/LRP1/PLXNB2	52
GO:0048245	eosinophil chemotaxis	12/659	21/18493	8.32264e-13	2.01901e-11	1.05615e-11	CCL2/CCL4L1/CCL8/CX3CL1/CCL3/CCL22/CCL15/CCL24/CCL13/CCL7/CCL11/CCL26	12
GO:0007409	axonogenesis	50/659	449/18493	8.84176e-13	2.13506e-11	1.11685e-11	EFNB1/EFNA3/APOE/FGF8/GFRA3/EFNB3/VEGFA/ERBB2/NTRK3/PSPN/SHH/MAP2K1/ARTN/PLA2G10/BMP7/SEMA3A/CNTN2/CNTN4/GFRA1/NTN4/ABL1/NTRK1/BSG/CHL1/SLITRK1/CDH2/EPHA5/FGFR2/PTEN/L1CAM/NCAM1/PLXNC1/BMPR2/NTRK2/WNT7A/PTK2/UCHL1/SPTAN1/NRCAM/NRXN1/ROBO3/SEMA6B/SEMA6A/TNFRSF12A/NGF/GDNF/NOG/MAPT/DSCAM/PLXNB2	50
GO:0050926	regulation of positive chemotaxis	13/659	26/18493	9.02427e-13	2.16914e-11	1.13468e-11	VEGFD/FGF10/VEGFA/NTRK3/AZU1/IL16/ARTN/PGF/F7/CXCL8/KDR/NTF3/F3	13
GO:0071900	regulation of protein serine/threonine kinase activity	53/659	496/18493	9.18185e-13	2.19693e-11	1.14922e-11	TLR4/IFNG/PROK1/TGFB1/APOE/FGF10/KIT/VEGFA/ERBB2/MST1R/NTRK3/HGF/FGF18/MAP2K1/TNFSF11/BMP7/FGF2/IL1B/SFRP1/ABL1/PLK1/NTRK1/FGF1/TGFB3/ADIPOQ/CDKN1B/MAPKAPK5/MAPKAPK3/PDGFC/PTEN/NTF3/IGF1R/PTPN6/BIRC7/SFN/PLA2G1B/CCL19/DBNL/UCHL1/RPS3/KRAS/HMGCR/ELANE/CCNB1/EGF/NGF/S100A12/TNF/UBC/GHRL/SNCA/GH1/NRG1	53
GO:0031667	response to nutrient levels	52/659	481/18493	9.67716e-13	2.30492e-11	1.20571e-11	JUN/BGLAP/REG1A/LDLR/ADM/TGFB1/APOE/POMC/MPO/PRL/FAM107A/MMP7/HAT1/CCL28/PCNA/BMP7/IL1B/CD4/ARSB/F7/SFRP1/POSTN/NTRK1/CAT/ADIPOQ/PTGS2/FGF23/PTEN/TNC/MDM2/PON1/KYNU/LTA/SELL/BMPR2/STC1/NAMPT/ADSL/SIRT2/TYMS/TGFBR2/HMGCR/PCSK9/PIM1/PRKCG/ARG1/PTH/SST/TP53/ADCYAP1/GHRL/GH1	52
GO:0030099	myeloid cell differentiation	47/659	405/18493	9.93658e-13	2.356e-11	1.23243e-11	JUN/MYC/BGLAP/IL5/TLR4/HIF1A/BCL6/HIST1H3A/IFNG/TGFB1/APCS/KIT/MMP9/VEGFA/CSF3R/INHBA/ACVR1B/KAT6A/IL4/TNFSF11/CCL3/CD4/SFRP1/CD109/PTPN2/MPL/PRTN3/ADIPOQ/CSF1/TLR2/IL25/IL20/PTPN6/IL11/IL34/CSF2/CSF3/GPC3/CCL19/CA2/GP1BA/RB1/NOTCH2/TGFBR2/DLL1/TNF/IL17A	47
GO:0002690	positive regulation of leukocyte chemotaxis	21/659	84/18493	1.12914e-12	2.66518e-11	1.39416e-11	VEGFD/MSTN/VEGFA/SERPINE1/CCL3/LBP/PGF/F7/CAMK1D/CXCL8/CXCL13/CSF1/XCL1/CCL7/CCL19/C1QBP/PLA2G7/CALR/TNFSF14/S100A7/LGALS9	21
GO:0030282	bone mineralization	23/659	104/18493	1.54066e-12	3.6202e-11	1.89374e-11	BGLAP/HIF1A/TGFB1/PTHLH/BMP7/CCL3/ECM1/TGFB3/AHSG/DDR2/PTGS2/FGF23/FGFR2/FGFR3/GREM1/RSPO2/GPC3/BMPR1A/BMPR2/MMP13/GPNMB/PTH/BMP6	23
GO:0002761	regulation of myeloid leukocyte differentiation	24/659	114/18493	1.57331e-12	3.68041e-11	1.92523e-11	JUN/MYC/BGLAP/IL5/TLR4/IFNG/TGFB1/APCS/INHBA/IL4/TNFSF11/CCL3/CD4/SFRP1/PTPN2/ADIPOQ/CSF1/IL20/IL34/CA2/RB1/NOTCH2/TNF/IL17A	24
GO:0071902	positive regulation of protein serine/threonine kinase activity	41/659	323/18493	1.60995e-12	3.73728e-11	1.95498e-11	TLR4/IFNG/PROK1/TGFB1/FGF10/KIT/VEGFA/ERBB2/MST1R/NTRK3/HGF/FGF18/MAP2K1/TNFSF11/FGF2/IL1B/NTRK1/FGF1/TGFB3/ADIPOQ/MAPKAPK5/MAPKAPK3/PDGFC/NTF3/BIRC7/PLA2G1B/CCL19/DBNL/RPS3/KRAS/ELANE/CCNB1/EGF/NGF/S100A12/TNF/UBC/GHRL/SNCA/GH1/NRG1	41
GO:0009612	response to mechanical stimulus	32/659	204/18493	1.61188e-12	3.73728e-11	1.95498e-11	IRF1/JUN/BGLAP/TLR4/TGFB1/KIT/MPO/TNFRSF8/DCN/GDF5/MMP7/CHEK1/IL1B/IL13/SERPINE2/POSTN/NTRK1/AGT/PTGS2/TNC/TNFRSF10A/CASP2/ENG/GOT1/NRXN1/TGFBR2/MAPK9/CCNB1/TNFSF14/NPPA/TNFRSF10B/BMP6	32
GO:0031589	cell-substrate adhesion	42/659	338/18493	1.74856e-12	4.03633e-11	2.11141e-11	LYPD3/BCL6/VTN/VEGFA/TYRO3/TACSTD2/PRKCZ/PECAM1/FAM107A/EDA/CX3CL1/CCL28/SERPINE1/ACVRL1/CD36/CTGF/ADAMTS13/SFRP1/ANGPTL3/ABL1/EPHA3/POSTN/KDR/PLG/CSF1/PTEN/MSLN/DDR1/PLAU/L1CAM/GREM1/SIGLEC1/OLFM4/COL8A1/AGR2/C1QBP/PTK2/TNFRSF12A/CALR/RASA1/SPOCK1/CD63	42
GO:0042089	cytokine biosynthetic process	23/659	105/18493	1.90777e-12	4.38453e-11	2.29355e-11	IRF1/TLR4/CD80/TNFRSF8/INHBA/AZU1/IL10/IL17F/IL4/IL19/IL1B/LBP/CD4/TBK1/CMA1/IL1A/EREG/ELANE/CD86/TNFRSF13C/IL9/TNF/GHRL	23
GO:0010517	regulation of phospholipase activity	19/659	69/18493	2.06581e-12	4.727e-11	2.4727e-11	PLA2G5/KIT/PRKCZ/NTRK3/ESR1/FGF2/ANGPTL3/ABL1/AGT/FGFR2/FGFR3/NTF3/NTF4/NTRK2/PLA2G1B/ANXA1/PTH/SNCA/LRP1	19
GO:0014066	regulation of phosphatidylinositol 3-kinase signaling	23/659	106/18493	2.35613e-12	5.36787e-11	2.80794e-11	KIT/ERBB4/NTRK3/DCN/HGF/SERPINE2/AGT/CAT/KDR/FGR/PDGFC/PTEN/NTF3/TGFB2/F2/PTPN6/ENTPD5/CSF3/NTRK2/INS/PTK2/TNF/GH1	23
GO:0050878	regulation of body fluid levels	52/659	493/18493	2.51028e-12	5.69431e-11	2.9787e-11	IRF1/TLR4/BTC/HIF1A/SERPINA10/VTN/HK2/ADM/IFNB1/IFNA10/HIST1H3A/ANXA5/F11/PLAT/APOE/FGF10/PRL/VEGFA/TYRO3/ERBB4/SHH/SERPINE1/CD36/ADAMTS13/ENTPD1/F7/SERPINE2/SERPIND1/LCK/MPL/IFNA2/PRTN3/SERPINA1/PLG/NPPB/SCT/PROC/DDR1/KLKB1/F2/PLAU/PTPN6/CBX5/SFN/F9/F3/AGR2/C1QBP/GP1BA/FAP/PRLR/PRKCG	52
GO:0007411	axon guidance	36/659	259/18493	2.61056e-12	5.89626e-11	3.08434e-11	EFNB1/EFNA3/FGF8/GFRA3/EFNB3/VEGFA/ERBB2/PSPN/SHH/ARTN/PLA2G10/BMP7/SEMA3A/CNTN2/CNTN4/GFRA1/NTN4/NTRK1/BSG/CHL1/EPHA5/L1CAM/NCAM1/PLXNC1/BMPR2/PTK2/SPTAN1/NRCAM/NRXN1/ROBO3/SEMA6B/SEMA6A/GDNF/NOG/DSCAM/PLXNB2	36
GO:0032355	response to estradiol	25/659	127/18493	2.64542e-12	5.94936e-11	3.11212e-11	CD38/TGFB1/FGF10/PRL/IL10/APOB/PCNA/ESR1/BMP7/CTGF/CD4/F7/SFRP1/POSTN/AGT/CAT/PTGS2/PTEN/MBD4/H2AFZ/WNT7A/ANXA1/HPGD/CALR/GH1	25
GO:0097485	neuron projection guidance	36/659	260/18493	2.93012e-12	6.56146e-11	3.43231e-11	EFNB1/EFNA3/FGF8/GFRA3/EFNB3/VEGFA/ERBB2/PSPN/SHH/ARTN/PLA2G10/BMP7/SEMA3A/CNTN2/CNTN4/GFRA1/NTN4/NTRK1/BSG/CHL1/EPHA5/L1CAM/NCAM1/PLXNC1/BMPR2/PTK2/SPTAN1/NRCAM/NRXN1/ROBO3/SEMA6B/SEMA6A/GDNF/NOG/DSCAM/PLXNB2	36
GO:0043281	regulation of cysteine-type endopeptidase activity involved in apoptotic process	32/659	209/18493	3.15578e-12	7.03672e-11	3.68092e-11	MYC/YWHAE/MMP9/VEGFA/HGF/CYCS/TNFSF15/CTGF/CSNK2A1/LCK/PTGS2/ANP32B/MDM2/BIRC7/SFN/TNFRSF10A/F3/BIRC3/PARK7/PRDX5/RPS3/S100A9/CASP10/TNFSF14/CD27/TNFRSF10B/NGF/MAPT/TNF/SNCA/CTSH/LGALS9	32
GO:0090092	regulation of transmembrane receptor protein serine/threonine kinase signaling pathway	34/659	235/18493	3.40043e-12	7.5501e-11	3.94947e-11	GDF11/MSTN/TGFB1/FGF10/NOV/SHH/INHBA/GDF5/FGF9/IL17F/ACVR1B/ACVRL1/BMP7/GDF9/WFIKKN1/SFRP1/CD109/HJV/ABL1/TGFB3/BMP10/BMPER/TGFB2/GREM1/GPC3/BMPR1A/BMPR2/GDF2/ENG/GOT1/TGFBR2/NOG/UBC/BMP6	34
GO:0051302	regulation of cell division	28/659	162/18493	3.6436e-12	8.05589e-11	4.21405e-11	MYC/BTC/VEGFD/PROK1/TGFB1/FGF8/VEGFA/SHH/FGF9/FGF2/IL1B/FGF5/PGF/AURKA/AURKB/PLK1/FGF1/CAT/TGFB3/FGFR2/PDGFC/FGF4/TGFB2/SFN/IL1A/EREG/SIRT2/DLL1	28
GO:0050764	regulation of phagocytosis	20/659	80/18493	3.90742e-12	8.60289e-11	4.50019e-11	TGFB1/CCL2/C3/AZU1/CD36/IL1B/HCK/CAMK1D/PRTN3/ADIPOQ/AHSG/FGR/PTEN/TLR2/MFGE8/CALR/SIRPA/PRKCG/TNF/LMAN2	20
GO:0061045	negative regulation of wound healing	19/659	72/18493	4.75796e-12	1.04317e-10	5.45683e-11	VTN/ANXA5/F11/PLAT/APOE/APCS/SERPINE1/FGF2/SERPINE2/CD109/PLG/PROC/PTEN/KLKB1/F2/PLAU/GP1BA/FAP/HMGCR	19
GO:0022612	gland morphogenesis	24/659	120/18493	5.06937e-12	1.10681e-10	5.78975e-11	TGFB1/FGF10/FGF8/HGF/IGFBP5/SHH/EDA/ESR1/BMP7/EDAR/SFRP1/SEMA3A/NTN4/TGFB3/CSF1/FGFR2/DDR1/TNC/TGFB2/TGFBR2/CCL11/NOG/ARG1/TNF	24
GO:0007435	salivary gland morphogenesis	14/659	35/18493	5.39242e-12	1.17246e-10	6.13316e-11	TGFB1/FGF10/FGF8/HGF/SHH/EDA/BMP7/EDAR/SEMA3A/NTN4/TGFB3/FGFR2/TGFB2/TNF	14
GO:0032637	interleukin-8 production	19/659	73/18493	6.22084e-12	1.34699e-10	7.04614e-11	TLR4/IL10/IL17F/SERPINE1/IL1B/LBP/ADIPOQ/FCN1/TLR2/BPI/IL17D/GDF2/PLA2G1B/ANXA1/PARK7/CD244/ELANE/TNF/LGALS9	19
GO:0032602	chemokine production	20/659	82/18493	6.41846e-12	1.38406e-10	7.24006e-11	TLR4/HIF1A/AZU1/IL10/TNFSF4/TSLP/IL1B/IL4R/LBP/POSTN/CXCL6/ADIPOQ/TLR2/IL7/ELANE/S100A9/SIRPA/TNF/ADCYAP1/LGALS9	20
GO:0002698	negative regulation of immune effector process	23/659	111/18493	6.51895e-12	1.39997e-10	7.32328e-11	BCL6/IFNB1/TGFB1/IL10/TNFSF4/IL4R/IL2/IL2RA/PGLYRP1/IFNA2/TGFB3/CD84/XCL1/TGFB2/PTPN6/FCRL3/INS/ANXA1/C1QBP/IL7R/ARG1/TNF/LGALS9	23
GO:0045089	positive regulation of innate immune response	39/659	309/18493	6.81378e-12	1.45732e-10	7.62324e-11	IRF1/TLR4/IFNB1/TYRO3/ICAM3/HPX/APOB/XRCC6/ESR1/CD36/IL18RAP/NCR3/KLRK1/LBP/ULBP1/ULBP2/CTSS/CADM1/PGLYRP1/HCK/TBK1/CLEC7A/FCN1/MAPKAPK3/TLR2/FCRL3/SH2D1A/EREG/C1QBP/BIRC3/CD226/CRTAM/SLAMF6/KRAS/NR1D1/S100A9/COLEC12/UBC/MUC1	39
GO:0048608	reproductive structure development	47/659	428/18493	7.21118e-12	1.53208e-10	8.01432e-11	HIF1A/RSPO3/BCL2L2/ADM/FGF10/FGF8/KIT/VEGFA/TYRO3/DCN/EPOR/SHH/INHBA/FGF9/IL10/SPINT1/SPINT2/MAP2K1/ESR1/BMP7/GDF9/ADAMTS1/SERPINE2/SFRP1/SEMA3A/NTRK1/BSG/CDKN1B/PTGS2/FGFR2/PTEN/TNC/TGFB2/DNAJC19/CSF2/BMPR2/WNT7A/CASP2/STC1/EREG/ANXA1/PTK2/AFP/NOG/ADCYAP1/GHRL/BMP6	47
GO:0002440	production of molecular mediator of immune response	36/659	268/18493	7.22182e-12	1.53208e-10	8.01432e-11	IL5/CLC/TLR4/BCL6/HK1/IFNB1/TGFB1/KIT/PRKCZ/HPX/IL10/MMP7/TNFSF4/IL4/CD36/IL18RAP/IL1B/IL4R/TNFSF13B/IL2/IL13/KLK5/IFNA2/TGFB3/TNFRSF4/TLR2/XCL1/TGFB2/FCRL3/CD226/CD244/IL7R/ELANE/TNFRSF14/ARG1/TNF	36
GO:0090287	regulation of cellular response to growth factor stimulus	37/659	282/18493	7.4828e-12	1.58104e-10	8.27046e-11	HIF1A/VTN/TGFB1/FGF10/VEGFA/DCN/GDF5/FGF18/FGF9/IL17F/ACVRL1/FGF2/IL1B/WFIKKN1/SFRP1/CD109/HJV/ABL1/AGT/FGF1/CXCL13/TGFB3/BMPER/FGFR2/FGF4/GREM1/GPC3/BMPR2/GDF2/ENG/GOT1/SEMA6A/TGFBR2/DLL1/NOG/UBC/CD63	37
GO:0007584	response to nutrient	32/659	216/18493	7.79812e-12	1.64105e-10	8.58436e-11	BGLAP/TGFB1/PRL/HAT1/CCL28/PCNA/BMP7/IL1B/CD4/ARSB/F7/SFRP1/POSTN/CAT/ADIPOQ/PTGS2/FGF23/PTEN/TNC/MDM2/KYNU/LTA/SELL/STC1/ADSL/TYMS/TGFBR2/HMGCR/PIM1/ARG1/PTH/SST	32
GO:0007178	transmembrane receptor protein serine/threonine kinase signaling pathway	41/659	340/18493	8.56581e-12	1.79539e-10	9.39174e-11	JUN/GDF11/MSTN/TGFB1/FGF10/FGF8/PRKCZ/NOV/SHH/INHBA/GDF5/FGF9/IL17F/ACVR1B/ACVRL1/BMP7/GDF9/WFIKKN1/SFRP1/CD109/HJV/ABL1/TGFB3/BMP10/BMPER/TGFB2/GREM1/GPC3/BMPR1A/BMPR2/GDF2/ENG/GOT1/PTK2/HPGD/TGFBR2/RGMA/AFP/NOG/UBC/BMP6	41
GO:0061458	reproductive system development	47/659	431/18493	9.23054e-12	1.92701e-10	1.00802e-10	HIF1A/RSPO3/BCL2L2/ADM/FGF10/FGF8/KIT/VEGFA/TYRO3/DCN/EPOR/SHH/INHBA/FGF9/IL10/SPINT1/SPINT2/MAP2K1/ESR1/BMP7/GDF9/ADAMTS1/SERPINE2/SFRP1/SEMA3A/NTRK1/BSG/CDKN1B/PTGS2/FGFR2/PTEN/TNC/TGFB2/DNAJC19/CSF2/BMPR2/WNT7A/CASP2/STC1/EREG/ANXA1/PTK2/AFP/NOG/ADCYAP1/GHRL/BMP6	47
GO:0032677	regulation of interleukin-8 production	18/659	66/18493	9.44875e-12	1.96474e-10	1.02776e-10	TLR4/IL10/IL17F/SERPINE1/IL1B/LBP/ADIPOQ/FCN1/TLR2/BPI/IL17D/GDF2/ANXA1/PARK7/CD244/ELANE/TNF/LGALS9	18
GO:0040013	negative regulation of locomotion	44/659	386/18493	9.90181e-12	2.05081e-10	1.07278e-10	TGFB1/APOE/ANGPT4/CDH1/IGFBP3/CCL2/ERBB4/TACSTD2/DCN/IGFBP5/NOV/SHH/CX3CL1/SPINT2/CCL28/IL4/SERPINE1/ACVRL1/FGF2/KLRK1/SFRP1/SEMA3A/DLL4/IL24/PTPN2/CXCL13/ADIPOQ/BMP10/PTEN/GREM1/BMPR1A/GDF2/ENG/STC1/TPM1/CD200R1/SEMA6B/SEMA6A/CALR/ELANE/NOG/GHRL/NRG1/LRP1	44
GO:1903035	negative regulation of response to wounding	20/659	84/18493	1.03809e-11	2.14156e-10	1.12026e-10	VTN/ANXA5/F11/PLAT/APOE/APCS/SERPINE1/FGF2/SERPINE2/CD109/PLG/PROC/PTEN/KLKB1/F2/PLAU/GP1BA/FAP/HMGCR/RGMA	20
GO:0070664	negative regulation of leukocyte proliferation	19/659	75/18493	1.04855e-11	2.15468e-10	1.12712e-10	TGFB1/CD80/ERBB2/SHH/IL10/CCL8/PDCD1LG2/CTLA4/IL2/IL2RA/XCL1/PTPN6/GREM1/CD274/GPNMB/CD86/TNFRSF14/ARG1/LGALS9	19
GO:0051092	positive regulation of NF-kappaB transcription factor activity	26/659	146/18493	1.0696e-11	2.18933e-10	1.14524e-10	TLR4/TGFB1/TNFRSF8/PRKCZ/TNFSF18/EDA/CX3CL1/TNFSF11/CD36/IL18RAP/IL1B/EDA2R/NTRK1/AGT/CAT/TLR2/GREM1/INS/PLA2G1B/RPS3/KRAS/S100A9/S100A12/TNF/UBC/LGALS9	26
GO:2000116	regulation of cysteine-type endopeptidase activity	33/659	232/18493	1.14033e-11	2.32503e-10	1.21623e-10	MYC/YWHAE/MMP9/VEGFA/HGF/CYCS/TNFSF15/CTGF/CAST/CSNK2A1/LCK/PTGS2/ANP32B/MDM2/BIRC7/SFN/TNFRSF10A/F3/BIRC3/PARK7/PRDX5/RPS3/S100A9/CASP10/TNFSF14/CD27/TNFRSF10B/NGF/MAPT/TNF/SNCA/CTSH/LGALS9	33
GO:2001235	positive regulation of apoptotic signaling pathway	28/659	170/18493	1.2155e-11	2.4687e-10	1.29138e-10	PIAS4/MCL1/IFNB1/YWHAE/MMP9/INHBA/IL19/CTSC/SFRP1/PTPN2/LCK/AGT/PTEN/RPS7/GZMB/SFN/CASP2/NCK1/PARK7/RPS3/IL20RA/TNFRSF12A/MAPK9/S100A9/TNFSF12/TP53/CTSH/LGALS9	28
GO:0099177	regulation of trans-synaptic signaling	46/659	419/18493	1.2263e-11	2.48102e-10	1.29782e-10	CD38/SNAP25/PLAT/APOE/KIT/CDH1/EFNB3/PRKCZ/FAM107A/CX3CL1/GFAP/IL1B/SERPINE2/CNTN2/CNTN4/LRP8/ABL1/CA7/NTRK1/AGT/ADIPOQ/PTGS2/STX1A/CDH2/PTEN/NTF3/NTF4/EIF4EBP2/LRRTM1/NTRK2/INS/WNT7A/CA2/FABP5/EIF4A3/NRXN1/KRAS/NLGN4X/PRKCG/NGF/GDNF/MAPT/TNF/ADCYAP1/GHRL/SNCA	46
GO:0072677	eosinophil migration	12/659	25/18493	1.29144e-11	2.60274e-10	1.3615e-10	CCL2/CCL4L1/CCL8/CX3CL1/CCL3/CCL22/CCL15/CCL24/CCL13/CCL7/CCL11/CCL26	12
GO:0002708	positive regulation of lymphocyte mediated immunity	22/659	105/18493	1.48503e-11	2.98143e-10	1.55959e-10	TGFB1/IL12RB1/PRKCZ/C3/HPX/TNFSF4/IL4/IL18RAP/NCR3/IL1B/KLRK1/IL2/ULBP1/ULBP2/CADM1/XCL1/SH2D1A/LTA/CD226/CRTAM/SLAMF6/TNF	22
GO:0006898	receptor-mediated endocytosis	41/659	346/18493	1.50186e-11	3.00372e-10	1.57125e-10	SNAP25/VTN/LDLR/ADM/APOE/VEGFA/HPX/APOB/SERPINE1/CD36/TMPRSS15/CD5L/CNTN2/FCGR1A/LRP8/CD207/STAB2/CXCL8/MSR1/NTF3/AMN/COLEC11/GREM1/LRRTM1/CCL19/DBNL/HNRNPK/LGALS3BP/SCARB2/SCARF1/TGFBR2/PCSK9/CALR/DLL1/ASGR1/COLEC12/EGF/LRP1B/SNCA/LRP1/CD63	41
GO:0007160	cell-matrix adhesion	32/659	222/18493	1.64105e-11	3.26963e-10	1.71035e-10	LYPD3/BCL6/VTN/VEGFA/PRKCZ/PECAM1/FAM107A/EDA/CX3CL1/CCL28/SERPINE1/ACVRL1/CD36/CTGF/ADAMTS13/SFRP1/ANGPTL3/ABL1/EPHA3/POSTN/KDR/CSF1/PTEN/MSLN/DDR1/PLAU/L1CAM/GREM1/SIGLEC1/PTK2/RASA1/CD63	32
GO:0002718	regulation of cytokine production involved in immune response	19/659	77/18493	1.73618e-11	3.44606e-10	1.80264e-10	CLC/TLR4/BCL6/HK1/IFNB1/TGFB1/PRKCZ/IL10/TNFSF4/CD36/IL1B/IFNA2/TGFB3/XCL1/TGFB2/CD226/TNFRSF14/ARG1/TNF	19
GO:0042742	defense response to bacterium	39/659	319/18493	1.83131e-11	3.62116e-10	1.89423e-10	TLR4/HIST2H2BE/CTSG/CCL20/MPO/PLA2G2A/AZU1/IL10/MMP7/SERPINE1/CD36/KLRK1/LBP/CD4/GNLY/KLK5/FCN2/PGLYRP1/STAB2/TBK1/TNFSF8/CXCL13/CXCL6/IL22RA1/FGR/TLR2/BPI/F2/SLPI/LTA/PLA2G1B/LYZ/SIRT2/ELANE/S100A9/TNFRSF14/S100A12/S100A7/TNF	39
GO:0035821	modification of morphology or physiology of other organism	27/659	161/18493	1.83991e-11	3.62448e-10	1.89597e-10	JUN/REG1A/IFNG/TGFB1/APOE/CTSG/APCS/NTRK3/AZU1/KPNA2/CLEC4M/CCL3/CD4/GNLY/PGLYRP1/CXCL6/PLG/CCL13/F2/SLPI/PPIB/LYZ/TYMS/ELANE/S100A9/S100A12/ARG1	27
GO:0061448	connective tissue development	35/659	263/18493	1.85615e-11	3.64278e-10	1.90554e-10	HIF1A/TGFB1/NOV/GDF5/FGF18/FGF9/IL17F/FRZB/PTHLH/ACVRL1/BMP7/CTGF/FGF2/MATN3/ACAN/TGFBI/BMP1/BMP10/CSF1/FGFR3/FGF4/GREM1/RSPO2/BMPR1A/BMPR2/GDF2/WNT7A/MMP13/STC1/TYMS/TGFBR2/NOG/PTH/GHRL/BMP6	35
GO:0048638	regulation of developmental growth	40/659	334/18493	1.92087e-11	3.75573e-10	1.96463e-10	REG1A/MSTN/APOE/FGF8/PRL/VEGFA/ERBB4/NTRK3/GDF5/FGF9/FGF2/SFRP1/SEMA3A/ABL1/BMP10/CSF1/FGFR2/FGFR3/PTEN/IL7/L1CAM/PPIB/BMPR1A/BMPR2/AGR2/PTK2/NRCAM/SEMA6B/SEMA6A/TGFBR2/TNFRSF12A/CCNB1/DLL1/PIM1/NGF/NOG/MAPT/GHRL/GH1/DSCAM	40
GO:0007431	salivary gland development	14/659	38/18493	2.03545e-11	3.96497e-10	2.07408e-10	TGFB1/FGF10/FGF8/HGF/SHH/EDA/BMP7/EDAR/SEMA3A/NTN4/TGFB3/FGFR2/TGFB2/TNF	14
GO:0001655	urogenital system development	39/659	322/18493	2.44244e-11	4.74015e-10	2.47958e-10	MYC/GDF11/TGFB1/FGF10/FGF8/VEGFA/TACSTD2/DCN/PECAM1/SHH/MMP17/ESR1/BMP7/FGF2/PGF/ADAMTS1/SFRP1/AGT/FGF1/CAT/ADIPOQ/BMPER/CDKN1B/FGFR2/PTEN/TNC/TGFB2/GREM1/KIRREL3/GPC3/ANXA1/CA2/HPGD/PCSK9/DLL1/GDNF/NOG/BMP6/CTSH	39
GO:0043542	endothelial cell migration	35/659	266/18493	2.56703e-11	4.96355e-10	2.59644e-10	HIF1A/TGFB1/FLT4/APOE/ANGPT4/VEGFA/DCN/PECAM1/NOV/FGF18/ACVRL1/FGF2/DLL4/ABL1/PRSS3/AGT/FGF1/CXCL13/BMP10/KDR/BMPER/PTGS2/PTEN/FGF4/GREM1/BMPR2/GDF2/WNT7A/LGALS8/STC1/ANXA1/PTK2/FAP/CALR/TNFSF12	35
GO:0031341	regulation of cell killing	20/659	88/18493	2.60046e-11	5.00972e-10	2.62059e-10	IFNG/IL12RB1/IL4/IL18RAP/NCR3/KLRK1/IL13/ULBP1/ULBP2/CADM1/PGLYRP1/CXCL6/XCL1/SH2D1A/CD226/CRTAM/IL7R/SLAMF6/ARG1/LGALS9	20
GO:1902106	negative regulation of leukocyte differentiation	21/659	98/18493	2.7454e-11	5.262e-10	2.75256e-10	IRF1/MYC/TLR4/BCL6/IFNB1/APCS/ERBB2/SHH/INHBA/TNFSF4/IL4/CTLA4/CCL3/IL4R/IL2/SFRP1/PGLYRP1/PTPN2/IFNA2/ADIPOQ/ANXA1	21
GO:0031099	regeneration	29/659	188/18493	2.7515e-11	5.262e-10	2.75256e-10	JUN/REG1A/VTN/ADM/MSTN/TGFB1/FGF10/ERBB4/NTRK3/HGF/NOV/IL10/MAP2K1/PCNA/GFAP/PGF/AURKA/F7/POSTN/CNTF/PTEN/TNC/WNT7A/ANXA1/TYMS/SCARF1/TGFBR2/CCNB1/RGMA	29
GO:0002460	adaptive immune response based on somatic recombination of immune receptors built from immunoglobulin superfamily domains	41/659	354/18493	3.10725e-11	5.92072e-10	3.09714e-10	CLC/TLR4/BCL6/IFNB1/TGFB1/APCS/CD80/IL12RB1/PRKCZ/C3/HPX/IL10/TNFSF4/IL4/IL18RAP/IL1B/IL4R/TNFSF13B/IL2/ULBP1/ULBP2/CD4/CTSC/C1R/CXCL13/IFNA2/XCL1/PTPN6/LTA/CCL19/ANXA1/C1QBP/CD274/CD226/IL7R/SLAMF6/TNFRSF13C/CD27/ARG1/TNF/CTSH	41
GO:1901214	regulation of neuron death	37/659	296/18493	3.17417e-11	6.02631e-10	3.15238e-10	JUN/MCL1/TLR4/HIF1A/APOE/FGF8/CCL2/TYRO3/GDF5/IL10/CX3CL1/CCL3/IL13/ABL1/TBK1/NTRK1/CNTF/TGFB3/CHL1/NTF3/NTF4/TGFB2/CSF3/NTRK2/CASP2/PARK7/GPNMB/CD200R1/KRAS/PCSK9/PRKCG/RASA1/NGF/GDNF/MAPT/SNCA/LRP1	37
GO:0010721	negative regulation of cell development	39/659	326/18493	3.56437e-11	6.74194e-10	3.52672e-10	CD38/GDF11/LDLR/TGFB1/APOE/EFNB3/ERBB4/TACSTD2/NTRK3/SHH/CX3CL1/FRZB/PTHLH/BMP7/GFAP/IL1B/SEMA3A/CNTN2/CNTN4/POSTN/CNTF/PTEN/F2/MDM2/BMPR1A/WNT7A/PTK2/SIRT2/SEMA6B/SEMA6A/CALR/DLL1/RGMA/SPOCK1/NOG/TNF/ADCYAP1/NRG1/LRP1	39
GO:0042116	macrophage activation	19/659	80/18493	3.58578e-11	6.74194e-10	3.52672e-10	JUN/TLR4/LDLR/PLA2G5/AZU1/IL10/CX3CL1/PLA2G10/IL4R/IL13/LBP/TLR2/BPI/CSF2/NAMPT/MAPT/TNF/SNCA/MMP8	19
GO:0050777	negative regulation of immune response	24/659	131/18493	3.5897e-11	6.74194e-10	3.52672e-10	BCL6/IFNB1/TGFB1/TYRO3/IL10/TNFSF4/IL4R/IL2/IL2RA/PGLYRP1/PTPN2/IFNA2/TGFB3/CD84/XCL1/TGFB2/PTPN6/INS/ANXA1/IL7R/ARG1/TNF/ADCYAP1/LGALS9	24
GO:0050804	modulation of chemical synaptic transmission	45/659	418/18493	3.99822e-11	7.48238e-10	3.91404e-10	CD38/SNAP25/PLAT/APOE/KIT/CDH1/EFNB3/PRKCZ/FAM107A/CX3CL1/GFAP/IL1B/SERPINE2/CNTN2/CNTN4/LRP8/ABL1/CA7/NTRK1/AGT/ADIPOQ/PTGS2/STX1A/CDH2/PTEN/NTF3/NTF4/EIF4EBP2/LRRTM1/NTRK2/INS/WNT7A/CA2/EIF4A3/NRXN1/KRAS/NLGN4X/PRKCG/NGF/GDNF/MAPT/TNF/ADCYAP1/GHRL/SNCA	45
GO:0051271	negative regulation of cellular component movement	42/659	374/18493	4.79077e-11	8.93367e-10	4.67322e-10	TGFB1/APOE/ANGPT4/CDH1/IGFBP3/CCL2/ERBB4/TACSTD2/DCN/IGFBP5/NOV/SHH/CX3CL1/SPINT2/CCL28/IL4/SERPINE1/ACVRL1/FGF2/KLRK1/SFRP1/SEMA3A/DLL4/IL24/CXCL13/ADIPOQ/BMP10/CDKN1B/PTEN/GREM1/BMPR1A/GDF2/ENG/STC1/TPM1/CD200R1/SEMA6B/SEMA6A/CALR/NOG/NRG1/LRP1	42
GO:0001823	mesonephros development	21/659	101/18493	5.03695e-11	9.35944e-10	4.89594e-10	MYC/GDF11/TGFB1/FGF10/FGF8/VEGFA/TACSTD2/SHH/BMP7/FGF2/PGF/SFRP1/AGT/FGF1/CAT/BMPER/FGFR2/GREM1/GPC3/GDNF/NOG	21
GO:1905330	regulation of morphogenesis of an epithelium	24/659	134/18493	5.89754e-11	1.09198e-09	5.71218e-10	RSPO3/ZNRF3/TGFB1/FGF10/VEGFA/TACSTD2/HGF/SHH/ESR1/BMP7/SFRP1/NTN4/ABL1/AGT/FGF1/FGFR2/PTEN/GREM1/GPC3/WNT7A/GPC6/GDNF/NOG/TNF	24
GO:0010001	glial cell differentiation	29/659	194/18493	6.02583e-11	1.11181e-09	5.81589e-10	TLR4/VTN/LDLR/TGFB1/FGF10/ERBB2/NTRK3/SHH/SPINT1/MAP2K1/GFAP/FGF5/SERPINE2/CNTN2/ABL1/CNTF/CDH2/PTEN/TLR2/F2/NTRK2/SIRT2/KRAS/DLL1/NOG/MAPT/TNF/NRG1/LRP1	29
GO:2000516	positive regulation of CD4-positive, alpha-beta T cell activation	13/659	34/18493	6.18716e-11	1.13757e-09	5.95064e-10	IFNG/CD80/IL12RB1/PRKCZ/TNFSF4/IL4R/XCL1/CCL19/ANXA1/CD83/TGFBR2/CD86/LGALS9	13
GO:0006644	phospholipid metabolic process	48/659	473/18493	7.01698e-11	1.28563e-09	6.72514e-10	BTC/LDLR/NRG4/TGFB1/FGF10/FGF8/PLA2G2E/PLA2G5/KIT/CD80/ERBB2/ERBB4/HGF/PLA2G2A/FGF18/FGF9/ESR1/PLA2G10/ICOS/FGF2/FLT3LG/FGF5/ANGPTL3/BMX/LCK/FGF1/FGF17/FGF23/FGFR2/FGFR3/FGR/PTEN/FGF4/HBEGF/PON1/SPHK2/PLA2G1B/CCL19/EREG/FABP5/PTK2/FGFR4/PLA2G7/PCSK9/CD86/EGF/SNCA/NRG1	48
GO:0045637	regulation of myeloid cell differentiation	33/659	248/18493	7.07452e-11	1.29166e-09	6.75667e-10	JUN/MYC/BGLAP/IL5/TLR4/HIF1A/HIST1H3A/IFNG/TGFB1/APCS/CSF3R/INHBA/ACVR1B/IL4/TNFSF11/CCL3/CD4/SFRP1/PTPN2/MPL/ADIPOQ/CSF1/IL20/IL34/CSF2/CSF3/CA2/GP1BA/RB1/NOTCH2/DLL1/TNF/IL17A	33
GO:0010810	regulation of cell-substrate adhesion	30/659	209/18493	7.8992e-11	1.43722e-09	7.5181e-10	BCL6/VTN/VEGFA/TACSTD2/PRKCZ/FAM107A/CX3CL1/CCL28/SERPINE1/ACVRL1/CD36/SFRP1/ABL1/EPHA3/POSTN/KDR/PLG/CSF1/PTEN/DDR1/PLAU/GREM1/OLFM4/COL8A1/AGR2/C1QBP/PTK2/CALR/RASA1/SPOCK1	30
GO:0070997	neuron death	39/659	335/18493	8.14483e-11	1.47678e-09	7.72506e-10	JUN/MCL1/TLR4/HIF1A/APOE/FGF8/CCL2/TYRO3/GDF5/IL10/CX3CL1/CCL3/IL13/ABL1/TBK1/NTRK1/CNTF/TGFB3/CHL1/NTF3/NTF4/TGFB2/CSF3/NTRK2/CASP2/NAMPT/PARK7/RB1/GPNMB/CD200R1/KRAS/PCSK9/PRKCG/RASA1/NGF/GDNF/MAPT/SNCA/LRP1	39
GO:0042108	positive regulation of cytokine biosynthetic process	16/659	57/18493	8.38993e-11	1.51076e-09	7.90283e-10	IRF1/TLR4/CD80/TNFRSF8/AZU1/IL1B/LBP/CD4/TBK1/IL1A/EREG/ELANE/CD86/TNFRSF13C/IL9/TNF	16
GO:2000514	regulation of CD4-positive, alpha-beta T cell activation	16/659	57/18493	8.38993e-11	1.51076e-09	7.90283e-10	BCL6/IFNG/CD80/IL12RB1/PRKCZ/TNFSF4/IL4R/IL2/XCL1/CCL19/ANXA1/CD274/CD83/TGFBR2/CD86/LGALS9	16
GO:0071774	response to fibroblast growth factor	25/659	148/18493	8.78503e-11	1.57649e-09	8.24666e-10	FGF10/FGF8/CCL2/FGF18/FGF9/CTGF/FGF2/FGF5/SFRP1/DLL4/CXCL8/POSTN/FGF1/CXCL13/FGF17/FGF23/FGFR2/FGFR3/FGF4/TNC/FGF12/FGFR4/NOG/PTH/SNCA	25
GO:0042035	regulation of cytokine biosynthetic process	20/659	94/18493	9.35318e-11	1.67272e-09	8.75002e-10	IRF1/TLR4/CD80/TNFRSF8/INHBA/AZU1/IL10/IL17F/IL1B/LBP/CD4/TBK1/IL1A/EREG/ELANE/CD86/TNFRSF13C/IL9/TNF/GHRL	20
GO:0032642	regulation of chemokine production	18/659	75/18493	9.77236e-11	1.74174e-09	9.11108e-10	TLR4/HIF1A/AZU1/IL10/TSLP/IL1B/IL4R/LBP/POSTN/CXCL6/ADIPOQ/TLR2/IL7/ELANE/SIRPA/TNF/ADCYAP1/LGALS9	18
GO:0050768	negative regulation of neurogenesis	35/659	279/18493	9.87782e-11	1.75457e-09	9.17818e-10	CD38/GDF11/LDLR/TGFB1/APOE/EFNB3/ERBB4/NTRK3/SHH/CX3CL1/BMP7/GFAP/IL1B/SEMA3A/CNTN2/CNTN4/CNTF/PTEN/F2/MDM2/BMPR1A/WNT7A/PTK2/SIRT2/SEMA6B/SEMA6A/CALR/DLL1/RGMA/SPOCK1/NOG/TNF/ADCYAP1/NRG1/LRP1	35
GO:0050808	synapse organization	42/659	384/18493	1.10714e-10	1.95993e-09	1.02524e-09	AMIGO2/APOE/CDH1/ERBB2/ERBB4/NTRK3/IL10/CX3CL1/CAST/CNTN2/CNTN5/LRP8/ABL1/BCAN/NTRK1/SLITRK1/CDH2/PTEN/TLR2/TNC/IGF1R/L1CAM/LRRTM1/LRRTM3/SPARCL1/KIRREL3/NTRK2/INS/WNT7A/DBNL/PTK2/IL1RAPL2/NRCAM/NRXN1/NLGN4X/GDNF/MAPT/TNF/GHRL/SNCA/DSCAM/NRG1	42
GO:0060191	regulation of lipase activity	20/659	95/18493	1.14581e-10	2.02137e-09	1.05738e-09	PLA2G5/KIT/PRKCZ/NTRK3/ESR1/FGF2/ANGPTL3/ABL1/AGT/ANGPTL4/FGFR2/FGFR3/NTF3/NTF4/NTRK2/PLA2G1B/ANXA1/PTH/SNCA/LRP1	20
GO:0030336	negative regulation of cell migration	38/659	324/18493	1.14956e-10	2.02137e-09	1.05738e-09	TGFB1/APOE/ANGPT4/CDH1/IGFBP3/CCL2/ERBB4/TACSTD2/DCN/IGFBP5/NOV/SHH/CX3CL1/CCL28/IL4/SERPINE1/ACVRL1/FGF2/KLRK1/SFRP1/SEMA3A/DLL4/IL24/CXCL13/ADIPOQ/BMP10/PTEN/GREM1/BMPR1A/GDF2/ENG/STC1/TPM1/CD200R1/CALR/NOG/NRG1/LRP1	38
GO:2000146	negative regulation of cell motility	39/659	339/18493	1.16389e-10	2.03973e-09	1.06698e-09	TGFB1/APOE/ANGPT4/CDH1/IGFBP3/CCL2/ERBB4/TACSTD2/DCN/IGFBP5/NOV/SHH/CX3CL1/SPINT2/CCL28/IL4/SERPINE1/ACVRL1/FGF2/KLRK1/SFRP1/SEMA3A/DLL4/IL24/CXCL13/ADIPOQ/BMP10/PTEN/GREM1/BMPR1A/GDF2/ENG/STC1/TPM1/CD200R1/CALR/NOG/NRG1/LRP1	39
GO:0031214	biomineral tissue development	25/659	150/18493	1.18457e-10	2.06905e-09	1.08233e-09	BGLAP/HIF1A/TGFB1/KLK4/PTHLH/BMP7/CCL3/MEPE/ECM1/TGFB3/AHSG/DDR2/PTGS2/FGF23/FGFR2/FGFR3/GREM1/RSPO2/GPC3/BMPR1A/BMPR2/MMP13/GPNMB/PTH/BMP6	25
GO:0016485	protein processing	37/659	310/18493	1.2251e-10	2.13273e-09	1.11563e-09	VTN/F11/PLAT/CTSG/C3/SHH/ACE2/SERPINE1/CAST/ADAMTS13/CTSS/F7/KLK13/SERPINE2/C1R/CNTN2/HJV/CMA1/PRSS3/CTSE/ECE1/KLKB1/F2/PLAU/MDM2/BIRC7/F9/CASP2/F3/C1QBP/BIRC3/PGK1/PCSK9/MMP16/CPE/NGF/CTSH	37
GO:0060627	regulation of vesicle-mediated transport	49/659	498/18493	1.30663e-10	2.25965e-09	1.18203e-09	VTN/LDLR/IFNG/TGFB1/APOE/CCL2/VEGFA/C3/AZU1/MAP2K1/SERPINE1/CD36/IL1B/IL4R/IL13/ABL1/HCK/CAMK1D/EPHA3/PRTN3/ADIPOQ/AHSG/CD84/STX1A/FGR/PTEN/TLR2/NTF3/GREM1/LRRTM1/MFGE8/GPC3/WNT7A/CCL19/ANXA1/HNRNPK/PCSK9/CALR/DLL1/SIRPA/NPPA/PRKCG/EGF/TNF/LMAN2/SNCA/LRP1/CD63/LGALS9	49
GO:0050728	negative regulation of inflammatory response	24/659	139/18493	1.30663e-10	2.25965e-09	1.18203e-09	LDLR/APOE/PLA2G5/APCS/TYRO3/HGF/NOV/IL10/CX3CL1/IL2/IL2RA/PGLYRP1/PTPN2/ADIPOQ/PROC/F2/INS/RB1/TNFAIP6/CD200R1/ELANE/SIRPA/ADCYAP1/GHRL	24
GO:0001936	regulation of endothelial cell proliferation	27/659	175/18493	1.32826e-10	2.2895e-09	1.19764e-09	JUN/HIF1A/VEGFD/FLT4/APOE/CCL2/PRL/VEGFA/AIMP1/IL10/ACVRL1/FGF2/PGF/DLL4/ECM1/KDR/CCL24/BMPR2/GDF2/F3/CCL11/ARG1/TNF/TNFSF12/GHRL/BMP6/CCL26	27
GO:0043900	regulation of multi-organism process	41/659	371/18493	1.34839e-10	2.31658e-09	1.21181e-09	JUN/OAS1/IFNB1/IFNG/APOE/CTSG/APCS/MPO/IL12RB1/INHBA/IL10/ACVR1B/CX3CL1/CD36/CCL3/LBP/AURKA/CD4/IL2RA/KLK5/PGLYRP1/TBK1/CXCL8/CXCL6/IFNA2/FCN1/LY86/P4HB/SLPI/LTA/PPIB/C1QBP/BIRC3/SIRT2/SCARB2/CALR/ELANE/ARG1/TNF/BMP6/LGALS9	41
GO:0001657	ureteric bud development	20/659	96/18493	1.39978e-10	2.39701e-09	1.25388e-09	MYC/GDF11/TGFB1/FGF8/VEGFA/TACSTD2/SHH/BMP7/FGF2/PGF/SFRP1/AGT/FGF1/CAT/BMPER/FGFR2/GREM1/GPC3/GDNF/NOG	20
GO:0042092	type 2 immune response	13/659	36/18493	1.44255e-10	2.4622e-09	1.28798e-09	BCL6/IFNB1/PRKCZ/IL10/TNFSF4/IL4/IL4R/ECM1/IFNA2/XCL1/ANXA1/CD86/ARG1	13
GO:0050930	induction of positive chemotaxis	9/659	14/18493	1.49827e-10	2.549e-09	1.33338e-09	VEGFD/FGF10/VEGFA/AZU1/IL16/ARTN/PGF/CXCL8/NTF3	9
GO:0051961	negative regulation of nervous system development	36/659	298/18493	1.55787e-10	2.63423e-09	1.37797e-09	CD38/GDF11/LDLR/TGFB1/APOE/EFNB3/ERBB4/NTRK3/SHH/CX3CL1/BMP7/GFAP/IL1B/SEMA3A/CNTN2/CNTN4/CNTF/PTEN/TLR2/F2/MDM2/BMPR1A/WNT7A/PTK2/SIRT2/SEMA6B/SEMA6A/CALR/DLL1/RGMA/SPOCK1/NOG/TNF/ADCYAP1/NRG1/LRP1	36
GO:0030193	regulation of blood coagulation	18/659	77/18493	1.56345e-10	2.63423e-09	1.37797e-09	TLR4/VTN/ANXA5/F11/PLAT/APOE/SERPINE1/CD36/F7/SERPINE2/PLG/PROC/KLKB1/F2/PLAU/F3/GP1BA/FAP	18
GO:1900046	regulation of hemostasis	18/659	77/18493	1.56345e-10	2.63423e-09	1.37797e-09	TLR4/VTN/ANXA5/F11/PLAT/APOE/SERPINE1/CD36/F7/SERPINE2/PLG/PROC/KLKB1/F2/PLAU/F3/GP1BA/FAP	18
GO:0045620	negative regulation of lymphocyte differentiation	15/659	51/18493	1.57025e-10	2.63722e-09	1.37953e-09	IRF1/BCL6/IFNB1/ERBB2/SHH/INHBA/TNFSF4/CTLA4/IL4R/IL2/SFRP1/PGLYRP1/PTPN2/IFNA2/ANXA1	15
GO:0072163	mesonephric epithelium development	20/659	97/18493	1.70543e-10	2.846e-09	1.48875e-09	MYC/GDF11/TGFB1/FGF8/VEGFA/TACSTD2/SHH/BMP7/FGF2/PGF/SFRP1/AGT/FGF1/CAT/BMPER/FGFR2/GREM1/GPC3/GDNF/NOG	20
GO:0072164	mesonephric tubule development	20/659	97/18493	1.70543e-10	2.846e-09	1.48875e-09	MYC/GDF11/TGFB1/FGF8/VEGFA/TACSTD2/SHH/BMP7/FGF2/PGF/SFRP1/AGT/FGF1/CAT/BMPER/FGFR2/GREM1/GPC3/GDNF/NOG	20
GO:0042475	odontogenesis of dentin-containing tooth	19/659	87/18493	1.71109e-10	2.84639e-09	1.48895e-09	ADM/FGF10/FGF8/CSF3R/SHH/EDA/KLK4/SERPINE1/BMP7/EDAR/KLK5/BSG/CSF1/FGF4/TNC/RSPO2/BMPR1A/CA2/JAG2	19
GO:0002449	lymphocyte mediated immunity	39/659	344/18493	1.80287e-10	2.98958e-09	1.56385e-09	CLC/BCL6/IFNB1/TGFB1/APCS/IL12RB1/PRKCZ/C3/HPX/IL10/TNFSF4/IL4/IL18RAP/NCR3/IL1B/IL4R/KLRK1/IL2/ULBP1/ULBP2/CTSC/C1R/CADM1/IFNA2/GZMB/XCL1/PTPN6/SH2D1A/LTA/C1QBP/CD226/CRTAM/IL7R/SLAMF6/CD27/ARG1/TNF/CTSH/LGALS9	39
GO:0001935	endothelial cell proliferation	28/659	190/18493	1.816e-10	3.00185e-09	1.57027e-09	JUN/HIF1A/VEGFD/FLT4/APOE/CCL2/PRL/VEGFA/AIMP1/IL10/ACVRL1/FGF2/PGF/DLL4/ECM1/KDR/BMPER/CCL24/BMPR2/GDF2/F3/CCL11/ARG1/TNF/TNFSF12/GHRL/BMP6/CCL26	28
GO:0001822	kidney development	34/659	271/18493	1.83046e-10	3.01623e-09	1.5778e-09	MYC/GDF11/TGFB1/FGF10/FGF8/VEGFA/TACSTD2/DCN/PECAM1/SHH/MMP17/BMP7/FGF2/PGF/ADAMTS1/SFRP1/AGT/FGF1/CAT/ADIPOQ/BMPER/FGFR2/TGFB2/GREM1/KIRREL3/GPC3/CA2/HPGD/PCSK9/DLL1/GDNF/NOG/BMP6/CTSH	34
GO:0071260	cellular response to mechanical stimulus	18/659	78/18493	1.96588e-10	3.22923e-09	1.68921e-09	IRF1/TLR4/TGFB1/TNFRSF8/MMP7/CHEK1/IL1B/IL13/AGT/PTGS2/TNFRSF10A/CASP2/ENG/GOT1/TNFSF14/NPPA/TNFRSF10B/BMP6	18
GO:0018209	peptidyl-serine modification	36/659	301/18493	2.06701e-10	3.38473e-09	1.77056e-09	IFNB1/IFNA10/IFNG/TGFB1/VEGFA/PRKCZ/NTRK3/DCN/HGF/TOP1/AURKA/BGN/IL24/AURKB/PLK1/TBK1/CSNK2A1/IFNA2/PTGS2/MAPKAPK5/MAPKAPK3/NTF3/IL11/CSF3/NTRK2/MAPK13/NCK1/PARK7/TGFBR2/MAPK9/PDE4D/BCAR3/CCNB1/PRKCG/TNF/SNCA	36
GO:0048708	astrocyte differentiation	17/659	69/18493	2.07944e-10	3.39447e-09	1.77565e-09	TLR4/LDLR/NTRK3/SHH/MAP2K1/GFAP/SERPINE2/CNTN2/ABL1/CNTF/F2/KRAS/DLL1/NOG/MAPT/TNF/LRP1	17
GO:0038083	peptidyl-tyrosine autophosphorylation	13/659	37/18493	2.15195e-10	3.50194e-09	1.83187e-09	VEGFA/ABL1/HCK/BMX/LCK/NTRK1/KDR/FGR/PTK6/DDR1/IGF1R/GREM1/PTK2	13
GO:0022604	regulation of cell morphogenesis	47/659	474/18493	2.44012e-10	3.95859e-09	2.07074e-09	REG1A/APOE/KIT/EFNB3/CCL2/VEGFA/TACSTD2/NTRK3/MAP2K1/CCL3/SEMA3A/CNTN2/LRP8/ABL1/HCK/POSTN/MPL/SLITRK1/KDR/CDH2/FGR/PTEN/CCL24/CCL13/F2/L1CAM/PLXNC1/OLFM4/BMPR2/NTRK2/CCL7/WNT7A/ANXA1/C1QBP/PTK2/TPM1/NRCAM/SEMA6B/SEMA6A/TNFRSF12A/CALR/CCL11/RASA1/NGF/MAPT/DSCAM/PLXNB2	47
GO:0032945	negative regulation of mononuclear cell proliferation	17/659	70/18493	2.6566e-10	4.27011e-09	2.2337e-09	TGFB1/CD80/ERBB2/SHH/IL10/PDCD1LG2/CTLA4/IL2/IL2RA/XCL1/PTPN6/CD274/GPNMB/CD86/TNFRSF14/ARG1/LGALS9	17
GO:0050672	negative regulation of lymphocyte proliferation	17/659	70/18493	2.6566e-10	4.27011e-09	2.2337e-09	TGFB1/CD80/ERBB2/SHH/IL10/PDCD1LG2/CTLA4/IL2/IL2RA/XCL1/PTPN6/CD274/GPNMB/CD86/TNFRSF14/ARG1/LGALS9	17
GO:1901224	positive regulation of NIK/NF-kappaB signaling	17/659	70/18493	2.6566e-10	4.27011e-09	2.2337e-09	TLR4/EDA/TNFSF15/EDAR/IL1B/TLR2/GREM1/TNFRSF10A/CCL19/RPS3/CALR/TNFSF14/CD27/TNFRSF10B/TNF/MMP8/LGALS9	17
GO:0007596	blood coagulation	38/659	334/18493	2.79883e-10	4.48498e-09	2.3461e-09	IRF1/TLR4/SERPINA10/VTN/IFNB1/IFNA10/HIST1H3A/ANXA5/F11/PLAT/APOE/TYRO3/SHH/SERPINE1/CD36/ADAMTS13/ENTPD1/F7/SERPINE2/SERPIND1/LCK/MPL/IFNA2/PRTN3/SERPINA1/PLG/PROC/KLKB1/F2/PLAU/PTPN6/CBX5/F9/F3/C1QBP/GP1BA/FAP/PRKCG	38
GO:0048511	rhythmic process	34/659	276/18493	3.00156e-10	4.79518e-09	2.50837e-09	JUN/MSTN/PROK1/PRL/TYRO3/NTRK3/INHBA/MMP7/TOP1/PCNA/SERPINE1/ESR1/GDF9/ADAMTS1/F7/CSNK2A1/NTRK1/TGFB3/DDC/ADIPOQ/PTEN/TGFB2/CSF2/NTRK2/CASP2/EREG/NAMPT/TYMS/NR1D1/MAPK9/PRKCG/AFP/TP53/GHRL	34
GO:0002824	positive regulation of adaptive immune response based on somatic recombination of immune receptors built from immunoglobulin superfamily domains	20/659	100/18493	3.03642e-10	4.83613e-09	2.52979e-09	TGFB1/CD80/IL12RB1/PRKCZ/C3/HPX/TNFSF4/IL4/IL1B/TNFSF13B/IL2/CD4/XCL1/LTA/CCL19/ANXA1/CD274/CD226/TNFRSF13C/TNF	20
GO:0030324	lung development	26/659	169/18493	3.11776e-10	4.95062e-09	2.58968e-09	FLT4/FGF10/FGF8/VEGFA/IGFBP5/SHH/FGF18/FGF9/MAP2K1/CTGF/IL13/FGF1/TGFB3/FGFR2/TNC/RSPO2/GPC3/BMPR1A/BMPR2/AGR2/TGFBR2/KRAS/NOG/ARG1/TNF/CTSH	26
GO:0035265	organ growth	28/659	195/18493	3.36217e-10	5.32259e-09	2.78426e-09	FGF10/FGF8/ERBB4/SHH/FGF9/ESR1/FGF2/MATN3/AGT/BMP10/DDR2/FGFR2/FGFR3/PTEN/IL7/TGFB2/RSPO2/BMPR1A/MMP13/STC1/PTK2/TGFBR2/CCNB1/DLL1/NLGN4X/PIM1/NPPA/NOG	28
GO:0061844	antimicrobial humoral immune response mediated by antimicrobial peptide	17/659	71/18493	3.37869e-10	5.33264e-09	2.78951e-09	REG1A/HIST2H2BE/MMP7/CXCL5/GNLY/KLK5/PGLYRP1/CXCL8/CXCL13/CXCL6/CCL13/F2/PLA2G1B/ELANE/S100A9/S100A12/S100A7	17
GO:0006650	glycerophospholipid metabolic process	40/659	367/18493	3.45304e-10	5.43361e-09	2.84233e-09	BTC/LDLR/NRG4/FGF10/FGF8/PLA2G2E/PLA2G5/KIT/CD80/ERBB2/ERBB4/HGF/PLA2G2A/FGF18/FGF9/ESR1/PLA2G10/ICOS/FGF2/FLT3LG/FGF5/BMX/LCK/FGF1/FGF17/FGF23/FGFR2/FGFR3/PTEN/FGF4/HBEGF/PON1/PLA2G1B/EREG/FABP5/FGFR4/PLA2G7/CD86/EGF/NRG1	40
GO:0046631	alpha-beta T cell activation	23/659	134/18493	3.58811e-10	5.62925e-09	2.94467e-09	IRF1/BCL6/IFNG/CD80/IL12RB1/PRKCZ/SHH/TNFSF4/IL4R/IL2/ABL1/TNFSF8/XCL1/INS/CCL19/ANXA1/CD274/CD83/SLAMF6/TGFBR2/CD86/TNFRSF14/LGALS9	23
GO:0032755	positive regulation of interleukin-6 production	18/659	81/18493	3.82206e-10	5.97838e-09	3.1273e-09	TLR4/IL36B/IL17F/TNFSF4/CD36/IL1RL2/TSLP/IL1B/LBP/TLR2/IL17D/EREG/MAPK13/IL1RN/TNF/ADCYAP1/MMP8/LGALS9	18
GO:0001938	positive regulation of endothelial cell proliferation	21/659	112/18493	3.86628e-10	5.99503e-09	3.13601e-09	JUN/HIF1A/VEGFD/FLT4/VEGFA/IL10/ACVRL1/FGF2/PGF/ECM1/KDR/CCL24/BMPR2/GDF2/F3/CCL11/ARG1/TNFSF12/GHRL/BMP6/CCL26	21
GO:0032757	positive regulation of interleukin-8 production	14/659	46/18493	3.87722e-10	5.99503e-09	3.13601e-09	TLR4/SERPINE1/IL1B/LBP/ADIPOQ/FCN1/TLR2/IL17D/GDF2/PARK7/CD244/ELANE/TNF/LGALS9	14
GO:0002702	positive regulation of production of molecular mediator of immune response	19/659	91/18493	3.8899e-10	5.99503e-09	3.13601e-09	IL5/TLR4/HK1/TGFB1/PRKCZ/HPX/TNFSF4/IL4/CD36/IL1B/IL4R/IL2/IL13/KLK5/TNFRSF4/XCL1/CD226/CD244/TNFRSF14	19
GO:0042100	B cell proliferation	19/659	91/18493	3.8899e-10	5.99503e-09	3.13601e-09	IL5/TLR4/CD38/BCL6/IFNB1/IFNA10/IL10/IL4/CTLA4/TNFSF13B/IL2/IL13/ABL1/IFNA2/TNFRSF4/IL7/FCRL3/IL7R/TNFRSF13C	19
GO:0046634	regulation of alpha-beta T cell activation	19/659	91/18493	3.8899e-10	5.99503e-09	3.13601e-09	IRF1/BCL6/IFNG/CD80/IL12RB1/PRKCZ/SHH/TNFSF4/IL4R/IL2/XCL1/CCL19/ANXA1/CD274/CD83/TGFBR2/CD86/TNFRSF14/LGALS9	19
GO:0042326	negative regulation of phosphorylation	45/659	448/18493	3.92552e-10	6.03218e-09	3.15544e-09	JUN/MYC/TLR4/MSTN/TGFB1/APOE/IGFBP3/PRKCZ/NTRK3/HGF/INHBA/BMP7/IL1B/IL2/SFRP1/CD109/ABL1/PLK1/PTPN2/ADIPOQ/AHSG/CDKN1B/PTEN/PTK6/DYNLL1/NTF3/IGF1R/PTPN6/GREM1/SFN/ENG/NCK1/PARK7/UCHL1/RB1/SIRT2/SEMA6A/GCKR/HMGCR/PDE4D/CCNB1/SIRPA/NOG/MAPT/SNCA	45
GO:1901652	response to peptide	47/659	481/18493	3.9833e-10	6.10306e-09	3.19252e-09	BGLAP/TLR4/REG1A/ADM/ANXA5/MSTN/TGFB1/PRL/PRKCZ/IGFBP5/IL10/BMP7/CD36/CTGF/IL1B/F7/IDE/PTPN2/AGT/CAT/ADIPOQ/AHSG/BSG/PTGS2/PTEN/TLR2/EIF4EBP2/IGF1R/MDM2/INS/PLA2G1B/GOT1/EREG/ANXA1/CA2/PTK2/NAMPT/NCK1/PRLR/PCSK9/NPPA/ARG1/TP53/GHRL/GH1/LRP1/TFF1	47
GO:0071706	tumor necrosis factor superfamily cytokine production	23/659	135/18493	4.18251e-10	6.38961e-09	3.34242e-09	TLR4/IFNG/POMC/TNFRSF8/AZU1/IL10/IL17F/CX3CL1/CD36/CCL3/LBP/ADIPOQ/TLR2/BPI/PTPN6/CCL19/CD274/GPNMB/CD86/SIRPA/GHRL/MMP8/LGALS9	23
GO:0043112	receptor metabolic process	27/659	184/18493	4.24139e-10	6.46073e-09	3.37962e-09	HIF1A/SNAP25/ADM/RNF43/ZNRF3/TGFB1/APOE/VEGFA/IL10/ACE2/CD36/CNTN2/CXCL8/ADIPOQ/ECE1/NTF3/GREM1/LRRTM1/HNRNPK/PCSK9/NR1D1/EGF/TNF/SNCA/NRG1/LRP1/CD63	27
GO:0007599	hemostasis	38/659	339/18493	4.30411e-10	6.53726e-09	3.41965e-09	IRF1/TLR4/SERPINA10/VTN/IFNB1/IFNA10/HIST1H3A/ANXA5/F11/PLAT/APOE/TYRO3/SHH/SERPINE1/CD36/ADAMTS13/ENTPD1/F7/SERPINE2/SERPIND1/LCK/MPL/IFNA2/PRTN3/SERPINA1/PLG/PROC/KLKB1/F2/PLAU/PTPN6/CBX5/F9/F3/C1QBP/GP1BA/FAP/PRKCG	38
GO:0032729	positive regulation of interferon-gamma production	16/659	63/18493	4.35041e-10	6.58848e-09	3.44644e-09	TLR4/IL12RB1/TNFSF4/IL1B/KLRK1/IL2/ABL1/IL12RB2/LTA/CD226/CD244/SLAMF6/PDE4D/TNFRSF13C/TNF/LGALS9	16
GO:0050817	coagulation	38/659	340/18493	4.68572e-10	7.07585e-09	3.70139e-09	IRF1/TLR4/SERPINA10/VTN/IFNB1/IFNA10/HIST1H3A/ANXA5/F11/PLAT/APOE/TYRO3/SHH/SERPINE1/CD36/ADAMTS13/ENTPD1/F7/SERPINE2/SERPIND1/LCK/MPL/IFNA2/PRTN3/SERPINA1/PLG/PROC/KLKB1/F2/PLAU/PTPN6/CBX5/F9/F3/C1QBP/GP1BA/FAP/PRKCG	38
GO:0050818	regulation of coagulation	18/659	82/18493	4.73659e-10	7.11167e-09	3.72013e-09	TLR4/VTN/ANXA5/F11/PLAT/APOE/SERPINE1/CD36/F7/SERPINE2/PLG/PROC/KLKB1/F2/PLAU/F3/GP1BA/FAP	18
GO:0110110	positive regulation of animal organ morphogenesis	18/659	82/18493	4.73659e-10	7.11167e-09	3.72013e-09	MYC/TGFB1/FGF10/FGF8/VEGFA/BMP7/AGT/FGF1/BMP10/CSF1/FGFR2/TGFB2/GREM1/ENG/TGFBR2/PIM1/GDNF/NOG	18
GO:0030323	respiratory tube development	26/659	173/18493	5.26251e-10	7.87872e-09	4.12137e-09	FLT4/FGF10/FGF8/VEGFA/IGFBP5/SHH/FGF18/FGF9/MAP2K1/CTGF/IL13/FGF1/TGFB3/FGFR2/TNC/RSPO2/GPC3/BMPR1A/BMPR2/AGR2/TGFBR2/KRAS/NOG/ARG1/TNF/CTSH	26
GO:0090100	positive regulation of transmembrane receptor protein serine/threonine kinase signaling pathway	20/659	103/18493	5.28725e-10	7.89322e-09	4.12896e-09	GDF11/MSTN/TGFB1/INHBA/GDF5/FGF9/ACVR1B/ACVRL1/BMP7/GDF9/TGFB3/BMP10/TGFB2/GPC3/BMPR1A/BMPR2/GDF2/ENG/GOT1/BMP6	20
GO:0018105	peptidyl-serine phosphorylation	34/659	282/18493	5.34365e-10	7.95475e-09	4.16114e-09	IFNB1/IFNA10/IFNG/TGFB1/VEGFA/PRKCZ/NTRK3/HGF/TOP1/AURKA/IL24/AURKB/PLK1/TBK1/CSNK2A1/IFNA2/PTGS2/MAPKAPK5/MAPKAPK3/NTF3/IL11/CSF3/NTRK2/MAPK13/NCK1/PARK7/TGFBR2/MAPK9/PDE4D/BCAR3/CCNB1/PRKCG/TNF/SNCA	34
GO:0031348	negative regulation of defense response	28/659	199/18493	5.41894e-10	8.04397e-09	4.20782e-09	LDLR/APOE/PLA2G5/APCS/TYRO3/HGF/NOV/IL10/CX3CL1/IL2/IL2RA/PGLYRP1/PTPN2/ADIPOQ/PROC/F2/INS/C1QBP/RB1/SIRT2/TNFAIP6/CD200R1/ELANE/SIRPA/ARG1/ADCYAP1/GHRL/LGALS9	28
GO:0002285	lymphocyte activation involved in immune response	26/659	174/18493	5.98292e-10	8.85608e-09	4.63263e-09	TLR4/BCL6/IFNB1/IFNA10/IFNG/TGFB1/CD80/IL12RB1/PRKCZ/TNFSF18/IL10/TNFSF4/IL4/IL4R/IL2/PGLYRP1/ABL1/IFNA2/CCL19/ANXA1/CD244/NOTCH2/SLAMF6/CD86/DLL1/LGALS9	26
GO:0010976	positive regulation of neuron projection development	33/659	269/18493	6.12674e-10	9.01801e-09	4.71733e-09	REG1A/APOE/VEGFA/NTRK3/HGF/CX3CL1/MAP2K1/BMP7/CNTN1/IL2/ARSB/LRP8/CAMK1D/EPHA3/NTRK1/AGT/CNTF/SLITRK1/PTK6/L1CAM/PLXNC1/BMPR2/NTRK2/NCK1/SCARB2/SCARF1/TNFRSF12A/S100A9/NGF/MAPT/ADCYAP1/DSCAM/PLXNB2	33
GO:0060485	mesenchyme development	33/659	269/18493	6.12674e-10	9.01801e-09	4.71733e-09	MYC/HIF1A/EFNB1/S100A4/TGFB1/FGF10/FGF8/ERBB4/HGF/SHH/FGF9/FRZB/ACVRL1/BMP7/IL1B/SFRP1/SEMA3A/EPHA3/TGFB3/FGFR2/PTEN/TGFB2/MDM2/GREM1/BMPR1A/BMPR2/ENG/SEMA6B/SEMA6A/TGFBR2/GDNF/NOG/NRG1	33
GO:0060560	developmental growth involved in morphogenesis	30/659	227/18493	6.17142e-10	9.05833e-09	4.73843e-09	REG1A/TGFB1/APOE/FGF10/VEGFA/PRKCZ/NTRK3/SHH/ESR1/AURKA/SFRP1/SEMA3A/ABL1/POSTN/FGF1/CSF1/FGFR2/DDR1/TNC/L1CAM/BMPR2/NRCAM/SEMA6B/SEMA6A/TGFBR2/TNFRSF12A/CCL11/NGF/MAPT/DSCAM	30
GO:0061900	glial cell activation	13/659	40/18493	6.58588e-10	9.63967e-09	5.04253e-09	JUN/LDLR/AZU1/CX3CL1/IL13/CNTF/TLR2/NAMPT/MAPT/TNF/SNCA/MMP8/LRP1	13
GO:0000187	activation of MAPK activity	24/659	150/18493	6.6216e-10	9.66496e-09	5.05575e-09	TLR4/PROK1/FGF10/KIT/NTRK3/HGF/MAP2K1/TNFSF11/FGF2/IL1B/FGF1/TGFB3/MAPKAPK5/MAPKAPK3/NTF3/BIRC7/PLA2G1B/CCL19/DBNL/EGF/TNF/UBC/GHRL/NRG1	24
GO:0042130	negative regulation of T cell proliferation	15/659	56/18493	6.78294e-10	9.87294e-09	5.16455e-09	TGFB1/CD80/ERBB2/SHH/IL10/PDCD1LG2/IL2RA/XCL1/PTPN6/CD274/GPNMB/CD86/TNFRSF14/ARG1/LGALS9	15
GO:1901215	negative regulation of neuron death	28/659	201/18493	6.84563e-10	9.9366e-09	5.19785e-09	JUN/HIF1A/APOE/FGF8/CCL2/TYRO3/GDF5/IL10/CX3CL1/IL13/NTRK1/CNTF/TGFB3/CHL1/NTF3/NTF4/CSF3/NTRK2/PARK7/GPNMB/CD200R1/KRAS/PRKCG/RASA1/NGF/GDNF/SNCA/LRP1	28
GO:0002821	positive regulation of adaptive immune response	20/659	105/18493	7.56395e-10	1.09489e-08	5.7274e-09	TGFB1/CD80/IL12RB1/PRKCZ/C3/HPX/TNFSF4/IL4/IL1B/TNFSF13B/IL2/CD4/XCL1/LTA/CCL19/ANXA1/CD274/CD226/TNFRSF13C/TNF	20
GO:0043523	regulation of neuron apoptotic process	28/659	202/18493	7.68493e-10	1.10934e-08	5.80298e-09	JUN/MCL1/HIF1A/APOE/FGF8/CCL2/TYRO3/GDF5/CX3CL1/CCL3/NTRK1/CNTF/TGFB3/CHL1/NTF3/NTF4/TGFB2/NTRK2/CASP2/PARK7/KRAS/PCSK9/PRKCG/RASA1/NGF/GDNF/SNCA/LRP1	28
GO:0072001	renal system development	34/659	286/18493	7.77322e-10	1.119e-08	5.85352e-09	MYC/GDF11/TGFB1/FGF10/FGF8/VEGFA/TACSTD2/DCN/PECAM1/SHH/MMP17/BMP7/FGF2/PGF/ADAMTS1/SFRP1/AGT/FGF1/CAT/ADIPOQ/BMPER/FGFR2/TGFB2/GREM1/KIRREL3/GPC3/CA2/HPGD/PCSK9/DLL1/GDNF/NOG/BMP6/CTSH	34
GO:0046486	glycerolipid metabolic process	45/659	459/18493	8.55937e-10	1.2288e-08	6.42786e-09	BTC/LDLR/NRG4/APOE/FGF10/FGF8/PLA2G2E/PLA2G5/KIT/CD80/ERBB2/ERBB4/HGF/C3/PLA2G2A/FGF18/FGF9/APOB/ESR1/PLA2G10/ICOS/FGF2/FLT3LG/FGF5/BMX/LCK/FGF1/CAT/FGF17/FGF23/FGFR2/FGFR3/PTEN/FGF4/HBEGF/PON1/PLA2G1B/EREG/FABP5/FGFR4/PLA2G7/PCSK9/CD86/EGF/NRG1	45
GO:0072073	kidney epithelium development	23/659	140/18493	8.80399e-10	1.26046e-08	6.5935e-09	MYC/GDF11/TGFB1/FGF8/VEGFA/TACSTD2/PECAM1/SHH/BMP7/FGF2/PGF/SFRP1/AGT/FGF1/CAT/ADIPOQ/BMPER/FGFR2/GREM1/GPC3/DLL1/GDNF/NOG	23
GO:0001952	regulation of cell-matrix adhesion	21/659	117/18493	8.96668e-10	1.28026e-08	6.69704e-09	BCL6/VEGFA/PRKCZ/FAM107A/CX3CL1/CCL28/SERPINE1/ACVRL1/CD36/SFRP1/ABL1/EPHA3/POSTN/KDR/CSF1/PTEN/DDR1/PLAU/GREM1/PTK2/RASA1	21
GO:0032963	collagen metabolic process	20/659	106/18493	9.01684e-10	1.28392e-08	6.7162e-09	HIF1A/TGFB1/MMP9/MMP3/MMP7/CTGF/MRC2/CTSS/PRTN3/TGFB3/F2/MMP2/ENG/GOT1/MMP13/FAP/MMP16/ARG1/MMP10/MMP8	20
GO:0097305	response to alcohol	30/659	231/18493	9.44985e-10	1.34193e-08	7.01966e-09	BGLAP/MSTN/TGFB1/CDH1/PRL/NTRK3/INHBA/TNFSF4/CCL3/IL2/IL13/F7/SFRP1/LRP8/CAT/ADIPOQ/CA3/FGFR2/PTEN/TNC/CSF3/CCL7/CCL19/HPGD/TYMS/TGFBR2/HMGCR/CD27/PTH/ADCYAP1	30
GO:0007416	synapse assembly	25/659	165/18493	9.51105e-10	1.34697e-08	7.04602e-09	AMIGO2/CDH1/ERBB4/NTRK3/CNTN5/NTRK1/SLITRK1/CDH2/PTEN/TLR2/LRRTM1/LRRTM3/KIRREL3/NTRK2/WNT7A/DBNL/PTK2/IL1RAPL2/NRCAM/NRXN1/NLGN4X/GHRL/SNCA/DSCAM/NRG1	25
GO:0035272	exocrine system development	14/659	49/18493	9.88558e-10	1.39624e-08	7.30374e-09	TGFB1/FGF10/FGF8/HGF/SHH/EDA/BMP7/EDAR/SEMA3A/NTN4/TGFB3/FGFR2/TGFB2/TNF	14
GO:0044344	cellular response to fibroblast growth factor stimulus	23/659	142/18493	1.17402e-09	1.65373e-08	8.65067e-09	FGF10/FGF8/CCL2/FGF18/FGF9/CTGF/FGF2/FGF5/SFRP1/DLL4/CXCL8/POSTN/FGF1/CXCL13/FGF17/FGF23/FGFR2/FGFR3/FGF4/FGF12/FGFR4/NOG/SNCA	23
GO:0030258	lipid modification	34/659	291/18493	1.22877e-09	1.72621e-08	9.02985e-09	BTC/NRG4/APOE/FGF10/FGF8/KIT/CD80/ERBB2/ERBB4/HGF/FGF18/FGF9/ESR1/ICOS/FGF2/FGF5/LCK/AGT/FGF1/FGF17/ADIPOQ/FGF23/FGFR2/FGFR3/PTEN/FGF4/HBEGF/SPHK2/EREG/FGFR4/PLA2G7/CD86/EGF/NRG1	34
GO:0048639	positive regulation of developmental growth	26/659	180/18493	1.26555e-09	1.77312e-08	9.27522e-09	REG1A/FGF8/VEGFA/ERBB4/NTRK3/FGF9/FGF2/BMP10/CSF1/FGFR2/IL7/L1CAM/PPIB/BMPR1A/BMPR2/AGR2/TGFBR2/TNFRSF12A/CCNB1/DLL1/PIM1/NGF/MAPT/GHRL/GH1/DSCAM	26
GO:1904705	regulation of vascular smooth muscle cell proliferation	18/659	87/18493	1.31844e-09	1.8374e-08	9.61145e-09	JUN/MMP9/IGFBP5/FGF9/IL10/FGF2/ADAMTS1/AGT/TGFB3/ADIPOQ/CDKN1B/PTEN/MMP2/MDM2/BMPR1A/HPGD/TPM1/TNF	18
GO:1990874	vascular smooth muscle cell proliferation	18/659	87/18493	1.31844e-09	1.8374e-08	9.61145e-09	JUN/MMP9/IGFBP5/FGF9/IL10/FGF2/ADAMTS1/AGT/TGFB3/ADIPOQ/CDKN1B/PTEN/MMP2/MDM2/BMPR1A/HPGD/TPM1/TNF	18
GO:1903555	regulation of tumor necrosis factor superfamily cytokine production	22/659	131/18493	1.33157e-09	1.85078e-08	9.68147e-09	TLR4/IFNG/POMC/TNFRSF8/AZU1/IL10/CX3CL1/CD36/CCL3/LBP/ADIPOQ/TLR2/BPI/PTPN6/CCL19/CD274/GPNMB/CD86/SIRPA/GHRL/MMP8/LGALS9	22
GO:0060541	respiratory system development	27/659	194/18493	1.41102e-09	1.9535e-08	1.02188e-08	FLT4/FGF10/FGF8/VEGFA/IGFBP5/SHH/FGF18/FGF9/EDA/MAP2K1/CTGF/IL13/FGF1/TGFB3/FGFR2/TNC/RSPO2/GPC3/BMPR1A/BMPR2/AGR2/TGFBR2/KRAS/NOG/ARG1/TNF/CTSH	27
GO:0043434	response to peptide hormone	42/659	417/18493	1.41293e-09	1.9535e-08	1.02188e-08	BGLAP/REG1A/ADM/ANXA5/MSTN/TGFB1/PRL/PRKCZ/IGFBP5/IL10/BMP7/CTGF/IL1B/F7/IDE/PTPN2/AGT/CAT/ADIPOQ/AHSG/BSG/PTGS2/PTEN/TLR2/EIF4EBP2/IGF1R/MDM2/INS/PLA2G1B/GOT1/EREG/ANXA1/CA2/PTK2/NCK1/PRLR/PCSK9/NPPA/ARG1/GHRL/GH1/TFF1	42
GO:2001236	regulation of extrinsic apoptotic signaling pathway	24/659	156/18493	1.5023e-09	2.07159e-08	1.08365e-08	MCL1/FGF10/HGF/INHBA/CX3CL1/SERPINE1/IL19/IL1B/SFRP1/PAK5/AGT/TNFRSF4/PTEN/IL7/CSF2/TNFRSF10A/IL1A/PARK7/TNFRSF12A/PSME3/TNFRSF10B/GDNF/TNF/TNFSF12	24
GO:2001234	negative regulation of apoptotic signaling pathway	29/659	222/18493	1.5709e-09	2.1605e-08	1.13016e-08	MCL1/HIF1A/BCL2L2/FGF10/MMP9/HGF/CX3CL1/SERPINE1/IL19/IL1B/PAK5/BCL2A1/CSNK2A1/TNFRSF4/PTGS2/IL7/MDM2/CSF2/TXNDC12/TNFRSF10A/IL1A/INS/PARK7/PSME3/TNFRSF10B/GDNF/NOG/TNF/MUC1	29
GO:0031346	positive regulation of cell projection organization	39/659	371/18493	1.64285e-09	2.25354e-08	1.17883e-08	REG1A/MSTN/APOE/KIT/VEGFA/NTRK3/HGF/CX3CL1/MAP2K1/BMP7/CNTN1/IL2/ARSB/LRP8/CAMK1D/EPHA3/NTRK1/AGT/CNTF/TGFB3/SLITRK1/PTK6/DYNLL1/L1CAM/PLXNC1/BMPR2/NTRK2/INS/CCL19/NCK1/SCARB2/SCARF1/TNFRSF12A/S100A9/NGF/MAPT/ADCYAP1/DSCAM/PLXNB2	39
GO:0010744	positive regulation of macrophage derived foam cell differentiation	9/659	17/18493	1.65227e-09	2.25466e-08	1.17942e-08	PLA2G2A/APOB/PLA2G10/CD36/AGT/MSR1/CSF1/CSF2/MAPK9	9
GO:0044117	growth of symbiont in host	9/659	17/18493	1.65227e-09	2.25466e-08	1.17942e-08	CTSG/MPO/IL10/CD36/LBP/PGLYRP1/LTA/ELANE/TNF	9
GO:0045666	positive regulation of neuron differentiation	38/659	356/18493	1.73743e-09	2.36471e-08	1.23698e-08	REG1A/BCL6/APOE/VEGFA/NTRK3/HGF/GDF5/CX3CL1/MAP2K1/BMP7/CNTN1/IL2/ARSB/LRP8/CAMK1D/EPHA3/NTRK1/AGT/CNTF/SLITRK1/PTEN/PTK6/L1CAM/PLXNC1/BMPR2/NTRK2/NCK1/SCARB2/NRCAM/SCARF1/TNFRSF12A/S100A9/NGF/MAPT/ADCYAP1/BMP6/DSCAM/PLXNB2	38
GO:0060395	SMAD protein signal transduction	16/659	69/18493	1.86169e-09	2.52726e-08	1.32202e-08	JUN/GDF11/MSTN/TGFB1/NOV/INHBA/GDF5/BMP7/GDF9/TGFB3/BMP10/TGFB2/BMPR1A/GDF2/AFP/BMP6	16
GO:0048762	mesenchymal cell differentiation	28/659	210/18493	1.88524e-09	2.55263e-08	1.33528e-08	HIF1A/EFNB1/S100A4/TGFB1/FGF10/FGF8/ERBB4/HGF/SHH/FRZB/BMP7/IL1B/SFRP1/SEMA3A/EPHA3/TGFB3/FGFR2/PTEN/TGFB2/GREM1/BMPR1A/ENG/SEMA6B/SEMA6A/TGFBR2/GDNF/NOG/NRG1	28
GO:0033273	response to vitamin	18/659	89/18493	1.94383e-09	2.62517e-08	1.37323e-08	BGLAP/TGFB1/BMP7/CD4/F7/SFRP1/POSTN/CAT/PTGS2/FGF23/TNC/MDM2/KYNU/STC1/TYMS/PIM1/ARG1/PTH	18
GO:0006909	phagocytosis	37/659	342/18493	1.97059e-09	2.65448e-08	1.38856e-08	TGFB1/CCL2/TYRO3/ICAM3/C3/PECAM1/AZU1/CD36/IL1B/LBP/FCGR1A/FCN2/ABL1/HCK/CAMK1D/PRTN3/ADIPOQ/AHSG/CLEC7A/FCN1/MSR1/FGR/PTEN/TLR2/MFGE8/ANXA1/PTK2/NCK1/SCARB2/CALR/ELANE/SIRPA/COLEC12/PRKCG/TNF/LMAN2/LRP1	37
GO:0030195	negative regulation of blood coagulation	14/659	52/18493	2.34575e-09	3.14366e-08	1.64445e-08	VTN/ANXA5/F11/PLAT/APOE/SERPINE1/SERPINE2/PLG/PROC/KLKB1/F2/PLAU/GP1BA/FAP	14
GO:1900047	negative regulation of hemostasis	14/659	52/18493	2.34575e-09	3.14366e-08	1.64445e-08	VTN/ANXA5/F11/PLAT/APOE/SERPINE1/SERPINE2/PLG/PROC/KLKB1/F2/PLAU/GP1BA/FAP	14
GO:0043524	negative regulation of neuron apoptotic process	23/659	147/18493	2.35538e-09	3.14852e-08	1.64699e-08	JUN/HIF1A/APOE/FGF8/CCL2/TYRO3/GDF5/CX3CL1/NTRK1/CNTF/TGFB3/CHL1/NTF3/NTF4/NTRK2/PARK7/KRAS/PRKCG/RASA1/NGF/GDNF/SNCA/LRP1	23
GO:0006979	response to oxidative stress	43/659	441/18493	2.42191e-09	3.22922e-08	1.68921e-08	JUN/MCL1/TLR4/CD38/HIF1A/APOE/FGF8/MMP9/MPO/HMOX2/HGF/IL10/MMP3/PCNA/CYCS/BMP7/CD36/IL18RAP/ABL1/CAT/ADIPOQ/PTGS2/CA3/TPO/MDM2/P4HB/INS/CCL19/ANXA1/MAPK13/PARK7/PRDX5/RPS3/SIRT2/TPM1/MAPK9/SIRPA/MAPT/ARG1/S100A7/TNF/TP53/SNCA	43
GO:0046632	alpha-beta T cell differentiation	19/659	101/18493	2.50283e-09	3.32863e-08	1.74121e-08	IRF1/BCL6/IFNG/CD80/IL12RB1/PRKCZ/SHH/TNFSF4/IL4R/IL2/ABL1/TNFSF8/CCL19/ANXA1/CD83/SLAMF6/TGFBR2/CD86/LGALS9	19
GO:0044130	negative regulation of growth of symbiont in host	8/659	13/18493	2.73983e-09	3.63461e-08	1.90127e-08	CTSG/MPO/IL10/CD36/LBP/LTA/ELANE/TNF	8
GO:0045639	positive regulation of myeloid cell differentiation	18/659	91/18493	2.83383e-09	3.74982e-08	1.96153e-08	JUN/IL5/HIF1A/IFNG/TGFB1/INHBA/ACVR1B/TNFSF11/CD4/MPL/CSF1/IL20/IL34/CSF3/CA2/RB1/TNF/IL17A	18
GO:1901222	regulation of NIK/NF-kappaB signaling	19/659	102/18493	2.97492e-09	3.92659e-08	2.05401e-08	TLR4/NOV/EDA/TNFSF15/BMP7/EDAR/IL1B/TLR2/GREM1/TNFRSF10A/CCL19/RPS3/CALR/TNFSF14/CD27/TNFRSF10B/TNF/MMP8/LGALS9	19
GO:0032722	positive regulation of chemokine production	14/659	53/18493	3.0844e-09	4.05069e-08	2.11892e-08	TLR4/HIF1A/AZU1/TSLP/IL1B/IL4R/LBP/POSTN/ADIPOQ/TLR2/IL7/TNF/ADCYAP1/LGALS9	14
GO:0036092	phosphatidylinositol-3-phosphate biosynthetic process	14/659	53/18493	3.0844e-09	4.05069e-08	2.11892e-08	FGF10/FGF8/FGF18/FGF9/FGF2/FLT3LG/FGF5/FGF1/FGF17/FGF23/FGFR2/FGFR3/FGF4/FGFR4	14
GO:0006027	glycosaminoglycan catabolic process	15/659	62/18493	3.1842e-09	4.15075e-08	2.17126e-08	TGFB1/DCN/FGF2/ARSB/IDS/ACAN/BGN/GPC2/PGLYRP1/STAB2/BCAN/GNS/GPC3/GPC5/GPC6	15
GO:0002828	regulation of type 2 immune response	11/659	30/18493	3.19028e-09	4.15075e-08	2.17126e-08	BCL6/IFNB1/PRKCZ/TNFSF4/IL4R/ECM1/IFNA2/XCL1/ANXA1/CD86/ARG1	11
GO:0043372	positive regulation of CD4-positive, alpha-beta T cell differentiation	11/659	30/18493	3.19028e-09	4.15075e-08	2.17126e-08	IFNG/CD80/IL12RB1/PRKCZ/TNFSF4/IL4R/CCL19/ANXA1/CD83/CD86/LGALS9	11
GO:0044110	growth involved in symbiotic interaction	9/659	18/18493	3.2002e-09	4.15075e-08	2.17126e-08	CTSG/MPO/IL10/CD36/LBP/PGLYRP1/LTA/ELANE/TNF	9
GO:0044116	growth of symbiont involved in interaction with host	9/659	18/18493	3.2002e-09	4.15075e-08	2.17126e-08	CTSG/MPO/IL10/CD36/LBP/PGLYRP1/LTA/ELANE/TNF	9
GO:0032653	regulation of interleukin-10 production	13/659	45/18493	3.39013e-09	4.38624e-08	2.29445e-08	TLR4/PRKCZ/HGF/TNFSF4/PDCD1LG2/TSLP/TLR2/XCL1/CD274/CD83/DLL1/MMP8/LGALS9	13
GO:1903707	negative regulation of hemopoiesis	23/659	150/18493	3.52292e-09	4.54248e-08	2.37618e-08	IRF1/MYC/TLR4/BCL6/IFNB1/APCS/ERBB2/SHH/INHBA/TNFSF4/IL4/CTLA4/CCL3/IL4R/IL2/SFRP1/PGLYRP1/PTPN2/IFNA2/ADIPOQ/IL17D/ANXA1/DLL1	23
GO:0014812	muscle cell migration	19/659	103/18493	3.52823e-09	4.54248e-08	2.37618e-08	VTN/MSTN/PLAT/IGFBP3/IGFBP5/NOV/FGF9/SERPINE1/ADAMTS1/POSTN/AGT/ADIPOQ/DDR1/PLAU/MDM2/BMPR1A/ANXA1/TPM1/LRP1	19
GO:0051402	neuron apoptotic process	29/659	230/18493	3.59411e-09	4.61597e-08	2.41462e-08	JUN/MCL1/HIF1A/APOE/FGF8/CCL2/TYRO3/GDF5/CX3CL1/CCL3/NTRK1/CNTF/TGFB3/CHL1/NTF3/NTF4/TGFB2/NTRK2/CASP2/PARK7/RB1/KRAS/PCSK9/PRKCG/RASA1/NGF/GDNF/SNCA/LRP1	29
GO:0045834	positive regulation of lipid metabolic process	22/659	138/18493	3.66105e-09	4.69045e-08	2.45358e-08	LDLR/IFNG/TGFB1/APOE/KIT/FGF2/IL1B/ANGPTL3/AGT/FGF1/ADIPOQ/PTGS2/FGFR3/FGR/F2/INS/CCL19/ANXA1/PTK2/NR1D1/TNF/BMP6	22
GO:0002719	negative regulation of cytokine production involved in immune response	10/659	24/18493	3.85144e-09	4.92232e-08	2.57488e-08	BCL6/IFNB1/TGFB1/IL10/IFNA2/TGFB3/XCL1/TGFB2/ARG1/TNF	10
GO:0034599	cellular response to oxidative stress	33/659	289/18493	3.86681e-09	4.92995e-08	2.57887e-08	JUN/MCL1/TLR4/HIF1A/MMP9/MPO/HGF/IL10/MMP3/PCNA/CYCS/BMP7/CD36/IL18RAP/ABL1/CAT/MDM2/P4HB/INS/ANXA1/MAPK13/PARK7/PRDX5/RPS3/SIRT2/TPM1/MAPK9/SIRPA/MAPT/ARG1/TNF/TP53/SNCA	33
GO:0046637	regulation of alpha-beta T cell differentiation	15/659	63/18493	4.04331e-09	5.14246e-08	2.69003e-08	BCL6/IFNG/CD80/IL12RB1/PRKCZ/SHH/TNFSF4/IL4R/IL2/CCL19/ANXA1/CD83/TGFBR2/CD86/LGALS9	15
GO:0045862	positive regulation of proteolysis	37/659	352/18493	4.34236e-09	5.50943e-08	2.88199e-08	MYC/IFNG/EFNA3/APOE/C3/CYCS/TNFSF15/CTGF/IL1B/AURKA/CTSC/CNTN2/PLK1/LCK/PTEN/KLKB1/ANP32B/MDM2/TNFRSF10A/F3/PTK2/FGFR4/RPS3/SIRT2/PSME3/MAPK9/S100A9/CASP10/EGF/TNFRSF10B/NGF/MAPT/TNF/SNCA/CTSH/KEAP1/LGALS9	37
GO:0046883	regulation of hormone secretion	31/659	261/18493	4.47616e-09	5.66548e-08	2.96362e-08	CD38/HIF1A/SNAP25/IFNG/ANXA5/POMC/AIMP1/NOV/INHBA/TNFSF11/IL1B/GDF9/SFRP1/AGT/ADIPOQ/SCT/STX1A/EPHA5/FGF23/DYNLL1/IL11/INS/ANXA1/HMGCR/NR1D1/NPPA/GRP/TNF/ADCYAP1/GHRL/BMP6	31
GO:0072593	reactive oxygen species metabolic process	32/659	276/18493	4.58318e-09	5.78696e-08	3.02717e-08	TLR4/HIF1A/HK2/IFNG/TGFB1/MPO/IL10/MMP3/ACE2/BMP7/CD36/CTGF/IL19/IL1B/KLRK1/AGT/CAT/PTGS2/TLR2/TPO/F2/INS/PARK7/PRDX5/SIRT2/TGFBR2/SIRPA/MAPT/TNF/TP53/SNCA/MMP8	32
GO:0010634	positive regulation of epithelial cell migration	24/659	165/18493	4.75296e-09	5.98691e-08	3.13176e-08	JUN/HIF1A/IFNG/TGFB1/FLT4/FGF10/ANGPT4/MMP9/VEGFA/FGF18/FGF2/ABL1/AGT/FGF1/KDR/PTGS2/HBEGF/TGFB2/BMPR2/WNT7A/ANXA1/TGFBR2/CALR/CTSH	24
GO:0050830	defense response to Gram-positive bacterium	18/659	94/18493	4.88994e-09	6.14468e-08	3.21429e-08	HIST2H2BE/CTSG/PLA2G2A/CD36/KLRK1/LBP/FCN2/PGLYRP1/STAB2/TBK1/TNFSF8/FGR/TLR2/LTA/PLA2G1B/LYZ/TNFRSF14/TNF	18
GO:0031343	positive regulation of cell killing	15/659	64/18493	5.10928e-09	6.40494e-08	3.35043e-08	IFNG/IL12RB1/IL18RAP/NCR3/KLRK1/ULBP1/ULBP2/CADM1/PGLYRP1/XCL1/SH2D1A/CD226/CRTAM/SLAMF6/ARG1	15
GO:0046677	response to antibiotic	35/659	323/18493	5.19616e-09	6.4983e-08	3.39927e-08	JUN/BGLAP/MSTN/PRL/NTRK3/HGF/IL10/PCNA/IL18RAP/IL2/IL13/ABL1/CAT/ADIPOQ/CDKN1B/CA3/FGFR2/PTEN/TNC/MDM2/CSF3/CCL7/ANXA1/HPGD/MAPK13/PARK7/RPS3/TYMS/HMGCR/CD27/SIRPA/ARG1/PTH/TP53/ADCYAP1	35
GO:0030278	regulation of ossification	26/659	193/18493	5.73531e-09	7.15549e-08	3.74305e-08	BGLAP/HIF1A/TGFB1/PRL/HGF/IGFBP5/BMP7/CCL3/SFRP1/ECM1/TGFB3/AHSG/DDR2/CSF1/FGF23/FGFR2/TGFB2/GREM1/BMPR1A/BMPR2/GDF2/PTK2/NOG/TNF/PTH/BMP6	26
GO:0050770	regulation of axonogenesis	25/659	180/18493	5.98954e-09	7.45491e-08	3.89968e-08	APOE/EFNB3/VEGFA/NTRK3/MAP2K1/SEMA3A/CNTN2/ABL1/SLITRK1/CDH2/PTEN/L1CAM/PLXNC1/BMPR2/NTRK2/WNT7A/PTK2/NRCAM/SEMA6B/SEMA6A/TNFRSF12A/NGF/MAPT/DSCAM/PLXNB2	25
GO:0032613	interleukin-10 production	13/659	47/18493	6.11706e-09	7.55977e-08	3.95453e-08	TLR4/PRKCZ/HGF/TNFSF4/PDCD1LG2/TSLP/TLR2/XCL1/CD274/CD83/DLL1/MMP8/LGALS9	13
GO:0043370	regulation of CD4-positive, alpha-beta T cell differentiation	13/659	47/18493	6.11706e-09	7.55977e-08	3.95453e-08	BCL6/IFNG/CD80/IL12RB1/PRKCZ/TNFSF4/IL4R/IL2/CCL19/ANXA1/CD83/CD86/LGALS9	13
GO:0046638	positive regulation of alpha-beta T cell differentiation	13/659	47/18493	6.11706e-09	7.55977e-08	3.95453e-08	IFNG/CD80/IL12RB1/PRKCZ/SHH/TNFSF4/IL4R/CCL19/ANXA1/CD83/TGFBR2/CD86/LGALS9	13
GO:0034374	low-density lipoprotein particle remodeling	8/659	14/18493	6.19317e-09	7.60005e-08	3.9756e-08	APOE/PLA2G2E/PLA2G5/MPO/PLA2G2A/APOB/AGT/PLA2G7	8
GO:0044126	regulation of growth of symbiont in host	8/659	14/18493	6.19317e-09	7.60005e-08	3.9756e-08	CTSG/MPO/IL10/CD36/LBP/LTA/ELANE/TNF	8
GO:0044146	negative regulation of growth of symbiont involved in interaction with host	8/659	14/18493	6.19317e-09	7.60005e-08	3.9756e-08	CTSG/MPO/IL10/CD36/LBP/LTA/ELANE/TNF	8
GO:0050819	negative regulation of coagulation	14/659	56/18493	6.74632e-09	8.25951e-08	4.32056e-08	VTN/ANXA5/F11/PLAT/APOE/SERPINE1/SERPINE2/PLG/PROC/KLKB1/F2/PLAU/GP1BA/FAP	14
GO:0048565	digestive tract development	21/659	131/18493	7.48325e-09	9.14038e-08	4.78135e-08	HIF1A/REG1A/TGFB1/FGF10/KIT/SHH/FGF9/SFRP1/CXCL8/TGFB3/SCT/FGFR2/PDGFC/PTK6/TGFB2/AGR2/RB1/TYMS/TGFBR2/CCNB1/TNF	21
GO:0006026	aminoglycan catabolic process	15/659	66/18493	8.04563e-09	9.80445e-08	5.12872e-08	TGFB1/DCN/FGF2/ARSB/IDS/ACAN/BGN/GPC2/PGLYRP1/STAB2/BCAN/GNS/GPC3/GPC5/GPC6	15
GO:1904707	positive regulation of vascular smooth muscle cell proliferation	13/659	48/18493	8.11805e-09	9.86974e-08	5.16288e-08	JUN/MMP9/IGFBP5/FGF9/IL10/FGF2/ADAMTS1/AGT/MMP2/MDM2/BMPR1A/HPGD/TNF	13
GO:0021782	glial cell development	18/659	97/18493	8.25097e-09	1.00081e-07	5.23527e-08	TLR4/LDLR/TGFB1/NTRK3/SHH/GFAP/CNTN2/CNTF/PTEN/TLR2/NTRK2/SIRT2/KRAS/DLL1/MAPT/TNF/NRG1/LRP1	18
GO:0001910	regulation of leukocyte mediated cytotoxicity	16/659	76/18493	8.35589e-09	1.0112e-07	5.28959e-08	IL12RB1/IL18RAP/NCR3/KLRK1/ULBP1/ULBP2/CADM1/CXCL6/XCL1/SH2D1A/CD226/CRTAM/IL7R/SLAMF6/ARG1/LGALS9	16
GO:0030890	positive regulation of B cell proliferation	12/659	40/18493	8.48988e-09	1.02504e-07	5.36203e-08	IL5/TLR4/CD38/BCL6/IL4/TNFSF13B/IL2/IL13/TNFRSF4/IL7/FCRL3/TNFRSF13C	12
GO:0038061	NIK/NF-kappaB signaling	20/659	120/18493	8.5607e-09	1.03122e-07	5.39433e-08	TLR4/NOV/EDA/TNFSF15/BMP7/EDAR/IL1B/TLR2/GREM1/TNFRSF10A/CCL19/BIRC3/RPS3/CALR/TNFSF14/CD27/TNFRSF10B/TNF/MMP8/LGALS9	20
GO:0055074	calcium ion homeostasis	43/659	461/18493	9.16566e-09	1.09929e-07	5.75039e-08	CD38/REG1A/ADM/YWHAE/ANXA5/TGFB1/APOE/CCL8/CX3CL1/CCL28/CCL14/TNFSF11/ESR1/CD36/FGF2/CCL3/IL2/IL13/CD4/ABL1/LCK/AGT/CXCL13/CCL15/XCL1/CCL13/F2/PTPN6/CCL7/PLA2G1B/GOT1/CCL19/STC1/PDE4D/CALR/CCL11/ELANE/TNNI3/PTH/ANK2/ADCYAP1/GHRL/SNCA	43
GO:0051604	protein maturation	38/659	378/18493	9.16772e-09	1.09929e-07	5.75039e-08	VTN/F11/PLAT/CTSG/C3/SHH/ACE2/SERPINE1/CAST/ADAMTS13/CTSS/F7/KLK13/SERPINE2/C1R/CNTN2/HJV/CMA1/PRSS3/CTSE/ECE1/KLKB1/F2/PLAU/MDM2/BIRC7/F9/CASP2/F3/C1QBP/BIRC3/PGK1/PCSK9/CALR/MMP16/CPE/NGF/CTSH	38
GO:0051403	stress-activated MAPK cascade	32/659	284/18493	9.23375e-09	1.10468e-07	5.77859e-08	MYC/TLR4/IL36B/FLT4/VEGFA/HGF/MAP2K1/TNFSF11/CTGF/EDAR/IL1B/EDA2R/SFRP1/SEMA3A/AGT/TGFB2/IGF1R/BIRC7/WNT7A/CCL19/DBNL/MAPK13/RPS3/HMGCR/MAPK9/IL1RN/CD27/SIRPA/TNF/UBC/MMP8/LGALS9	32
GO:0035710	CD4-positive, alpha-beta T cell activation	17/659	87/18493	9.48223e-09	1.13182e-07	5.92057e-08	BCL6/IFNG/CD80/IL12RB1/PRKCZ/TNFSF4/IL4R/IL2/XCL1/CCL19/ANXA1/CD274/CD83/SLAMF6/TGFBR2/CD86/LGALS9	17
GO:0030260	entry into host cell	21/659	133/18493	9.88463e-09	1.1692e-07	6.11609e-08	LDLR/APCS/CDH1/EFNB3/CD80/TYRO3/ACE2/CLEC4M/CD4/IDE/CXCL8/IFNA2/FCN1/TNFRSF4/P4HB/NCAM1/RPSA/SCARB2/CD86/TNFRSF14/LGALS9	21
GO:0044409	entry into host	21/659	133/18493	9.88463e-09	1.1692e-07	6.11609e-08	LDLR/APCS/CDH1/EFNB3/CD80/TYRO3/ACE2/CLEC4M/CD4/IDE/CXCL8/IFNA2/FCN1/TNFRSF4/P4HB/NCAM1/RPSA/SCARB2/CD86/TNFRSF14/LGALS9	21
GO:0051806	entry into cell of other organism involved in symbiotic interaction	21/659	133/18493	9.88463e-09	1.1692e-07	6.11609e-08	LDLR/APCS/CDH1/EFNB3/CD80/TYRO3/ACE2/CLEC4M/CD4/IDE/CXCL8/IFNA2/FCN1/TNFRSF4/P4HB/NCAM1/RPSA/SCARB2/CD86/TNFRSF14/LGALS9	21
GO:0051828	entry into other organism involved in symbiotic interaction	21/659	133/18493	9.88463e-09	1.1692e-07	6.11609e-08	LDLR/APCS/CDH1/EFNB3/CD80/TYRO3/ACE2/CLEC4M/CD4/IDE/CXCL8/IFNA2/FCN1/TNFRSF4/P4HB/NCAM1/RPSA/SCARB2/CD86/TNFRSF14/LGALS9	21
GO:0001774	microglial cell activation	11/659	33/18493	1.02515e-08	1.20714e-07	6.31458e-08	JUN/LDLR/AZU1/CX3CL1/IL13/TLR2/NAMPT/MAPT/TNF/SNCA/MMP8	11
GO:0002269	leukocyte activation involved in inflammatory response	11/659	33/18493	1.02515e-08	1.20714e-07	6.31458e-08	JUN/LDLR/AZU1/CX3CL1/IL13/TLR2/NAMPT/MAPT/TNF/SNCA/MMP8	11
GO:0009914	hormone transport	34/659	316/18493	1.03132e-08	1.21168e-07	6.33832e-08	CD38/HIF1A/SNAP25/ADM/IFNG/ANXA5/POMC/SERPINA7/AIMP1/NOV/INHBA/TNFSF11/IL1B/GDF9/SFRP1/AGT/ADIPOQ/SCT/STX1A/EPHA5/FGF23/DYNLL1/IL11/INS/ANXA1/PARK7/HMGCR/NR1D1/NPPA/GRP/TNF/ADCYAP1/GHRL/BMP6	34
GO:2000377	regulation of reactive oxygen species metabolic process	25/659	185/18493	1.0559e-08	1.23778e-07	6.47487e-08	TLR4/HIF1A/HK2/IFNG/TGFB1/IL10/MMP3/ACE2/BMP7/CD36/IL1B/KLRK1/AGT/PTGS2/F2/INS/PARK7/SIRT2/TGFBR2/SIRPA/MAPT/TNF/TP53/SNCA/MMP8	25
GO:0010518	positive regulation of phospholipase activity	14/659	58/18493	1.10362e-08	1.29085e-07	6.75244e-08	PLA2G5/KIT/PRKCZ/NTRK3/ESR1/FGF2/AGT/FGFR2/FGFR3/NTF3/NTF4/NTRK2/PLA2G1B/PTH	14
GO:0030574	collagen catabolic process	12/659	41/18493	1.16168e-08	1.35572e-07	7.09181e-08	MMP9/MMP3/MMP7/MRC2/CTSS/PRTN3/MMP2/MMP13/FAP/MMP16/MMP10/MMP8	12
GO:0051235	maintenance of location	34/659	318/18493	1.20949e-08	1.40838e-07	7.36725e-08	HK2/HK1/ANXA5/TGFB1/APOE/C3/IL10/APOB/CX3CL1/PLA2G10/CD36/FGF2/IL1B/CCL3/IL13/CD4/ANGPTL3/ABL1/PTPN2/LCK/MSR1/XCL1/F2/PTPN6/CCL19/PARK7/PDE4D/CALR/S100A9/S100A7/TNF/ANK2/SNCA/KEAP1	34
GO:0061035	regulation of cartilage development	15/659	68/18493	1.24496e-08	1.44647e-07	7.5665e-08	TGFB1/GDF5/FGF18/FRZB/PTHLH/ACVRL1/CTGF/BMP1/BMP10/GREM1/BMPR2/GDF2/NOG/PTH/BMP6	15
GO:0044144	modulation of growth of symbiont involved in interaction with host	8/659	15/18493	1.28565e-08	1.49045e-07	7.79656e-08	CTSG/MPO/IL10/CD36/LBP/LTA/ELANE/TNF	8
GO:0030888	regulation of B cell proliferation	14/659	59/18493	1.40007e-08	1.61951e-07	8.47167e-08	IL5/TLR4/CD38/BCL6/IL10/IL4/CTLA4/TNFSF13B/IL2/IL13/TNFRSF4/IL7/FCRL3/TNFRSF13C	14
GO:2001242	regulation of intrinsic apoptotic signaling pathway	23/659	161/18493	1.41059e-08	1.62808e-07	8.5165e-08	PIAS4/MCL1/HIF1A/BCL2L2/MMP9/IL19/PTPN2/BCL2A1/LCK/PTGS2/RPS7/MDM2/P4HB/TXNDC12/INS/HNRNPK/NCK1/PARK7/RPS3/IL20RA/S100A9/TP53/MUC1	23
GO:0002701	negative regulation of production of molecular mediator of immune response	11/659	34/18493	1.46694e-08	1.6894e-07	8.83728e-08	BCL6/IFNB1/TGFB1/IL10/IFNA2/TGFB3/XCL1/TGFB2/FCRL3/ARG1/TNF	11
GO:0030500	regulation of bone mineralization	15/659	69/18493	1.53906e-08	1.76857e-07	9.25144e-08	BGLAP/HIF1A/TGFB1/BMP7/CCL3/ECM1/TGFB3/AHSG/DDR2/FGF23/GREM1/BMPR1A/BMPR2/PTH/BMP6	15
GO:0045581	negative regulation of T cell differentiation	12/659	42/18493	1.57404e-08	1.80481e-07	9.44097e-08	IRF1/BCL6/IFNB1/ERBB2/SHH/TNFSF4/CTLA4/IL4R/IL2/PTPN2/IFNA2/ANXA1	12
GO:0034614	cellular response to reactive oxygen species	23/659	162/18493	1.5899e-08	1.81901e-07	9.51526e-08	JUN/MMP9/MPO/HGF/IL10/MMP3/PCNA/BMP7/CD36/IL18RAP/ABL1/MDM2/ANXA1/MAPK13/PARK7/PRDX5/RPS3/TPM1/MAPK9/SIRPA/MAPT/ARG1/TNF	23
GO:0046879	hormone secretion	33/659	306/18493	1.60755e-08	1.83519e-07	9.59993e-08	CD38/HIF1A/SNAP25/ADM/IFNG/ANXA5/POMC/AIMP1/NOV/INHBA/TNFSF11/IL1B/GDF9/SFRP1/AGT/ADIPOQ/SCT/STX1A/EPHA5/FGF23/DYNLL1/IL11/INS/ANXA1/PARK7/HMGCR/NR1D1/NPPA/GRP/TNF/ADCYAP1/GHRL/BMP6	33
GO:0014909	smooth muscle cell migration	17/659	90/18493	1.62125e-08	1.84682e-07	9.66074e-08	VTN/PLAT/IGFBP3/IGFBP5/NOV/FGF9/SERPINE1/ADAMTS1/POSTN/AGT/ADIPOQ/DDR1/PLAU/MDM2/BMPR1A/TPM1/LRP1	17
GO:0032634	interleukin-5 production	9/659	21/18493	1.75722e-08	1.99736e-07	1.04482e-07	PRKCZ/CRLF2/TSLP/IFNA2/IL25/IL5RA/IL17RB/PDE4D/IL9	9
GO:0001658	branching involved in ureteric bud morphogenesis	14/659	60/18493	1.76699e-08	2.00412e-07	1.04836e-07	MYC/TGFB1/FGF8/VEGFA/TACSTD2/SHH/FGF2/PGF/AGT/FGF1/GREM1/GPC3/GDNF/NOG	14
GO:2000117	negative regulation of cysteine-type endopeptidase activity	17/659	91/18493	1.9286e-08	2.18269e-07	1.14177e-07	YWHAE/MMP9/VEGFA/HGF/CAST/CSNK2A1/PTGS2/MDM2/BIRC7/SFN/BIRC3/PARK7/PRDX5/TNFSF14/CD27/NGF/SNCA	17
GO:0010769	regulation of cell morphogenesis involved in differentiation	32/659	293/18493	1.96268e-08	2.21647e-07	1.15944e-07	APOE/EFNB3/VEGFA/TACSTD2/NTRK3/MAP2K1/SEMA3A/CNTN2/LRP8/ABL1/POSTN/MPL/SLITRK1/CDH2/PTEN/L1CAM/PLXNC1/OLFM4/BMPR2/NTRK2/WNT7A/C1QBP/PTK2/NRCAM/SEMA6B/SEMA6A/TNFRSF12A/CALR/NGF/MAPT/DSCAM/PLXNB2	32
GO:0048872	homeostasis of number of cells	29/659	248/18493	2.00784e-08	2.2626e-07	1.18357e-07	HIF1A/BCL6/TGFB1/KIT/VEGFA/TNFRSF17/NOV/INHBA/ACVR1B/FLT3LG/TNFSF13B/IL2/IL2RA/ABL1/PTPN2/MPL/CXCL6/TNFRSF4/CSF1/CDH2/IL7/ANXA1/RB1/IL7R/KRAS/TNFSF14/TNFRSF13C/PTH/LGALS9	29
GO:0033280	response to vitamin D	11/659	35/18493	2.07084e-08	2.32859e-07	1.21809e-07	BGLAP/TGFB1/BMP7/CD4/SFRP1/PTGS2/FGF23/TNC/STC1/PIM1/PTH	11
GO:0048545	response to steroid hormone	38/659	390/18493	2.13599e-08	2.3967e-07	1.25372e-07	BGLAP/CD38/ADM/MSTN/TGFB1/NTRK3/FAM107A/IL10/PCNA/ESR1/BMP7/CTGF/SFRP1/TGFB3/ADIPOQ/PTGS2/TLR2/TGFB2/MDM2/ENG/GOT1/STC1/ANXA1/CA2/SCGB2A1/PARK7/RB1/TYMS/TGFBR2/KRAS/NR1D1/CALR/IL1RN/ARG1/TNF/SST/ADCYAP1/BMP6	38
GO:0046635	positive regulation of alpha-beta T cell activation	14/659	61/18493	2.21901e-08	2.48453e-07	1.29966e-07	IFNG/CD80/IL12RB1/PRKCZ/SHH/TNFSF4/IL4R/XCL1/CCL19/ANXA1/CD83/TGFBR2/CD86/LGALS9	14
GO:1905952	regulation of lipid localization	22/659	152/18493	2.28017e-08	2.54756e-07	1.33263e-07	APOE/POMC/C3/SHH/APOB/TNFSF11/PLA2G10/CD36/IL1B/GDF9/PTPN2/AGT/ADIPOQ/MSR1/PON1/HNRNPK/PCSK9/EGF/TNF/GHRL/BMP6/LRP1	22
GO:0045471	response to ethanol	20/659	127/18493	2.32263e-08	2.58343e-07	1.3514e-07	BGLAP/MSTN/PRL/NTRK3/IL2/IL13/CAT/ADIPOQ/CA3/FGFR2/PTEN/TNC/CSF3/CCL7/HPGD/TYMS/HMGCR/CD27/PTH/ADCYAP1	20
GO:0002712	regulation of B cell mediated immunity	13/659	52/18493	2.34316e-08	2.58343e-07	1.3514e-07	BCL6/TGFB1/C3/HPX/IL10/TNFSF4/IL4/IL2/XCL1/PTPN6/LTA/CD226/TNF	13
GO:0002763	positive regulation of myeloid leukocyte differentiation	13/659	52/18493	2.34316e-08	2.58343e-07	1.3514e-07	JUN/IL5/IFNG/TGFB1/TNFSF11/CD4/CSF1/IL20/IL34/CA2/RB1/TNF/IL17A	13
GO:0002889	regulation of immunoglobulin mediated immune response	13/659	52/18493	2.34316e-08	2.58343e-07	1.3514e-07	BCL6/TGFB1/C3/HPX/IL10/TNFSF4/IL4/IL2/XCL1/PTPN6/LTA/CD226/TNF	13
GO:0043030	regulation of macrophage activation	13/659	52/18493	2.34316e-08	2.58343e-07	1.3514e-07	TLR4/LDLR/PLA2G5/IL10/CX3CL1/PLA2G10/IL4R/IL13/LBP/BPI/TNF/SNCA/MMP8	13
GO:0051353	positive regulation of oxidoreductase activity	13/659	52/18493	2.34316e-08	2.58343e-07	1.3514e-07	HIF1A/IFNG/APOE/IL1B/ABL1/AGT/FGF23/INS/PARK7/KRAS/GDNF/TNF/SNCA	13
GO:0001933	negative regulation of protein phosphorylation	39/659	408/18493	2.34678e-08	2.58343e-07	1.3514e-07	JUN/MYC/TLR4/TGFB1/APOE/IGFBP3/PRKCZ/NTRK3/HGF/BMP7/IL1B/IL2/SFRP1/CD109/ABL1/PLK1/PTPN2/ADIPOQ/CDKN1B/PTEN/PTK6/NTF3/IGF1R/PTPN6/GREM1/SFN/ENG/NCK1/PARK7/UCHL1/RB1/SIRT2/SEMA6A/HMGCR/PDE4D/CCNB1/SIRPA/NOG/SNCA	39
GO:2001237	negative regulation of extrinsic apoptotic signaling pathway	18/659	104/18493	2.5845e-08	2.83424e-07	1.4826e-07	MCL1/FGF10/HGF/CX3CL1/SERPINE1/IL19/IL1B/PAK5/TNFRSF4/IL7/CSF2/TNFRSF10A/IL1A/PARK7/PSME3/TNFRSF10B/GDNF/TNF	18
GO:0051051	negative regulation of transport	44/659	495/18493	2.58544e-08	2.83424e-07	1.4826e-07	YWHAE/ANXA5/TGFB1/MMP9/NOV/SHH/INHBA/IL10/CX3CL1/PLA2G10/CD36/IL1B/SERPINE2/SFRP1/EPHA3/IFNA2/PRTN3/ADIPOQ/CD84/SCT/TNFRSF4/PTGS2/FGF23/PTEN/TLR2/FGF12/LRRTM1/IL11/INS/STC1/ANXA1/FABP5/PARK7/CD200R1/HMGCR/PCSK9/SIRPA/EGF/TNF/ADCYAP1/GHRL/SNCA/NRG1/LGALS9	44
GO:0010594	regulation of endothelial cell migration	27/659	222/18493	2.69781e-08	2.95126e-07	1.54381e-07	HIF1A/TGFB1/FLT4/APOE/ANGPT4/VEGFA/DCN/FGF18/ACVRL1/FGF2/DLL4/ABL1/AGT/FGF1/CXCL13/BMP10/KDR/BMPER/PTGS2/FGF4/BMPR2/GDF2/WNT7A/STC1/ANXA1/PTK2/CALR	27
GO:0060348	bone development	26/659	208/18493	2.77349e-08	3.02773e-07	1.58381e-07	BGLAP/TGFB1/FGF8/KIT/FGF18/TNFSF11/MATN3/TGFB3/FGFR2/FGFR3/PDGFC/FGF4/PTPN6/GREM1/PPIB/BMPR2/ENG/MMP13/STC1/NOTCH2/TGFBR2/MMP16/PTH/GHRL/BMP6/GH1	26
GO:0031098	stress-activated protein kinase signaling cascade	33/659	313/18493	2.7942e-08	3.04399e-07	1.59232e-07	MYC/TLR4/IL36B/FLT4/VEGFA/HGF/MAP2K1/TNFSF11/CTGF/EDAR/IL1B/EDA2R/SFRP1/SEMA3A/PAK5/AGT/TGFB2/IGF1R/BIRC7/WNT7A/CCL19/DBNL/MAPK13/RPS3/HMGCR/MAPK9/IL1RN/CD27/SIRPA/TNF/UBC/MMP8/LGALS9	33
GO:0070227	lymphocyte apoptotic process	15/659	72/18493	2.841e-08	3.08856e-07	1.61563e-07	CLC/HIF1A/BCL6/IL10/IL2/IL2RA/AURKB/TNFRSF4/PTEN/BIRC7/CD274/IL7R/CD27/TP53/LGALS9	15
GO:0010742	macrophage derived foam cell differentiation	11/659	36/18493	2.88662e-08	3.12519e-07	1.63479e-07	TGFB1/PLA2G2A/APOB/PLA2G10/CD36/AGT/ADIPOQ/MSR1/CSF1/CSF2/MAPK9	11
GO:0090077	foam cell differentiation	11/659	36/18493	2.88662e-08	3.12519e-07	1.63479e-07	TGFB1/PLA2G2A/APOB/PLA2G10/CD36/AGT/ADIPOQ/MSR1/CSF1/CSF2/MAPK9	11
GO:0097006	regulation of plasma lipoprotein particle levels	18/659	105/18493	3.01721e-08	3.25983e-07	1.70522e-07	LDLR/APOE/PLA2G2E/PLA2G5/MPO/PLA2G2A/APOB/CD36/IL19/BMP1/AGT/ADIPOQ/MSR1/P4HB/AMN/HNRNPK/PLA2G7/PCSK9	18
GO:0003206	cardiac chamber morphogenesis	20/659	129/18493	3.04762e-08	3.28591e-07	1.71887e-07	HIF1A/TGFB1/FGF8/BMP7/ADAMTS1/DLL4/BMP10/FGFR2/TGFB2/MDM2/BMPR1A/BMPR2/ENG/TPM1/NOTCH2/TGFBR2/CPE/TNNI3/NOG/NRG1	20
GO:0002062	chondrocyte differentiation	19/659	117/18493	3.11899e-08	3.35596e-07	1.75551e-07	TGFB1/NOV/GDF5/FGF18/FGF9/PTHLH/ACVRL1/CTGF/MATN3/ACAN/TGFBI/FGFR3/GREM1/BMPR1A/BMPR2/WNT7A/TGFBR2/PTH/BMP6	19
GO:0000302	response to reactive oxygen species	27/659	224/18493	3.26375e-08	3.50451e-07	1.83322e-07	JUN/APOE/MMP9/MPO/HGF/IL10/MMP3/PCNA/BMP7/CD36/IL18RAP/ABL1/CAT/MDM2/CCL19/ANXA1/MAPK13/PARK7/PRDX5/RPS3/TPM1/MAPK9/SIRPA/MAPT/ARG1/S100A7/TNF	27
GO:0045954	positive regulation of natural killer cell mediated cytotoxicity	10/659	29/18493	3.34652e-08	3.58604e-07	1.87586e-07	IL18RAP/NCR3/KLRK1/ULBP1/ULBP2/CADM1/SH2D1A/CD226/CRTAM/SLAMF6	10
GO:0002637	regulation of immunoglobulin production	14/659	63/18493	3.45021e-08	3.68961e-07	1.93004e-07	IL5/BCL6/TGFB1/HPX/IL10/TNFSF4/IL4/IL4R/IL2/IL13/TNFRSF4/XCL1/FCRL3/TNF	14
GO:0006874	cellular calcium ion homeostasis	41/659	448/18493	3.48631e-08	3.72062e-07	1.94626e-07	CD38/ADM/YWHAE/ANXA5/TGFB1/APOE/CCL8/CX3CL1/CCL28/CCL14/ESR1/CD36/FGF2/CCL3/IL2/IL13/CD4/ABL1/LCK/AGT/CXCL13/CCL15/XCL1/CCL13/F2/PTPN6/CCL7/PLA2G1B/GOT1/CCL19/STC1/PDE4D/CALR/CCL11/ELANE/TNNI3/PTH/ANK2/ADCYAP1/GHRL/SNCA	41
GO:0001101	response to acid chemical	34/659	332/18493	3.54227e-08	3.77266e-07	1.97349e-07	CD38/REG1A/LDLR/VEGFA/NTRK3/APOB/TNFSF4/PCNA/CD36/CTGF/F7/SFRP1/EPHA3/NTRK1/CAT/ADIPOQ/KDR/PTGS2/FGFR2/PDGFC/PTK6/TLR2/TNC/MMP2/PON1/NTRK2/CCL19/TYMS/CCNB1/ARG1/TNF/SST/BMP6/CTSH	34
GO:0055123	digestive system development	21/659	143/18493	3.66789e-08	3.89852e-07	2.03932e-07	HIF1A/REG1A/TGFB1/FGF10/KIT/SHH/FGF9/SFRP1/CXCL8/TGFB3/SCT/FGFR2/PDGFC/PTK6/TGFB2/AGR2/RB1/TYMS/TGFBR2/CCNB1/TNF	21
GO:0098742	cell-cell adhesion via plasma-membrane adhesion molecules	30/659	270/18493	3.69623e-08	3.9207e-07	2.05093e-07	AMIGO2/CDH1/PECAM1/IL10/CX3CL1/CNTN2/CNTN4/CADM1/ADIPOQ/BSG/CDH6/CADM3/CD84/SLITRK1/CDH12/CDH2/TGFB2/L1CAM/SPARCL1/KIRREL3/SELL/DSC3/JAML/NRXN1/ROBO3/SCARF2/TGFBR2/IL1RN/DSCAM/PLXNB2	30
GO:0043154	negative regulation of cysteine-type endopeptidase activity involved in apoptotic process	16/659	84/18493	3.78071e-08	4.00221e-07	2.09356e-07	YWHAE/MMP9/VEGFA/HGF/CSNK2A1/PTGS2/MDM2/BIRC7/SFN/BIRC3/PARK7/PRDX5/TNFSF14/CD27/NGF/SNCA	16
GO:1903556	negative regulation of tumor necrosis factor superfamily cytokine production	13/659	54/18493	3.82933e-08	4.0455e-07	2.11621e-07	TLR4/POMC/IL10/CX3CL1/LBP/ADIPOQ/BPI/PTPN6/CD274/GPNMB/SIRPA/GHRL/LGALS9	13
GO:0030203	glycosaminoglycan metabolic process	22/659	157/18493	4.14787e-08	4.37321e-07	2.28763e-07	TGFB1/DCN/HGF/FGF2/IL1B/ARSB/IDS/ACAN/BGN/GPC2/PGLYRP1/STAB2/BCAN/GNS/CHST2/CHST6/CHST15/GPC3/GPC5/GPC6/PIM1/EGF	22
GO:0097193	intrinsic apoptotic signaling pathway	31/659	287/18493	4.22728e-08	4.44798e-07	2.32675e-07	PIAS4/MCL1/HIF1A/BCL2L2/MMP9/CYCS/IL19/EDA2R/ABL1/PTPN2/BCL2A1/LCK/PTGS2/RPS7/MDM2/P4HB/TXNDC12/SFN/INS/CASP2/HNRNPK/NCK1/PARK7/RPS3/IL20RA/S100A9/TNFRSF10B/HINT1/TNF/TP53/MUC1	31
GO:1903036	positive regulation of response to wounding	14/659	64/18493	4.27321e-08	4.4873e-07	2.34731e-07	TLR4/VTN/NTRK3/SERPINE1/CD36/F7/CNTF/PLG/HBEGF/F2/F3/ANXA1/SCARF1/TGFBR2	14
GO:0071560	cellular response to transforming growth factor beta stimulus	28/659	242/18493	4.43034e-08	4.64299e-07	2.42876e-07	JUN/MSTN/TGFB1/PRKCZ/GDF5/IL17F/ACVR1B/ACVRL1/GDF9/WFIKKN1/SFRP1/CD109/POSTN/STK16/TGFB3/FGFR2/XCL1/TGFB2/BMPR1A/BMPR2/WNT7A/ENG/GOT1/PTK2/HPGD/TGFBR2/ARG1/UBC	28
GO:0060445	branching involved in salivary gland morphogenesis	9/659	23/18493	4.58221e-08	4.79257e-07	2.507e-07	FGF10/FGF8/HGF/SHH/BMP7/SEMA3A/NTN4/FGFR2/TNF	9
GO:0035148	tube formation	21/659	145/18493	4.69702e-08	4.90287e-07	2.5647e-07	HIF1A/ADM/TGFB1/FGF10/FGF8/VEGFA/SHH/EDA/SPINT1/SPINT2/BMP7/EDAR/SFRP1/ABL1/FGFR2/RPS7/TGFB2/GREM1/GDNF/NOG/PLXNB2	21
GO:0001912	positive regulation of leukocyte mediated cytotoxicity	13/659	55/18493	4.85274e-08	5.02323e-07	2.62766e-07	IL12RB1/IL18RAP/NCR3/KLRK1/ULBP1/ULBP2/CADM1/XCL1/SH2D1A/CD226/CRTAM/SLAMF6/ARG1	13
GO:0048146	positive regulation of fibroblast proliferation	13/659	55/18493	4.85274e-08	5.02323e-07	2.62766e-07	JUN/MYC/BTC/TGFB1/FGF10/ESR1/IL13/AGT/DDR2/PDGFC/PLA2G1B/EREG/CCNB1	13
GO:0010743	regulation of macrophage derived foam cell differentiation	10/659	30/18493	4.86026e-08	5.02323e-07	2.62766e-07	PLA2G2A/APOB/PLA2G10/CD36/AGT/ADIPOQ/MSR1/CSF1/CSF2/MAPK9	10
GO:0032733	positive regulation of interleukin-10 production	10/659	30/18493	4.86026e-08	5.02323e-07	2.62766e-07	TLR4/PRKCZ/HGF/TNFSF4/TSLP/TLR2/XCL1/CD274/CD83/LGALS9	10
GO:0032743	positive regulation of interleukin-2 production	10/659	30/18493	4.86026e-08	5.02323e-07	2.62766e-07	CD80/IL1B/CD4/ABL1/IL1A/ANXA1/RPS3/CD83/PDE4D/CD86	10
GO:0001649	osteoblast differentiation	26/659	214/18493	4.98333e-08	5.14029e-07	2.68889e-07	BGLAP/IGFBP3/HGF/IGFBP5/SHH/FGF9/PTHLH/BMP7/CCL3/MRC2/SFRP1/CAT/DDR2/FGF23/FGFR2/TNC/GREM1/RSPO2/BMPR1A/BMPR2/GDF2/PTK2/GPNMB/NOG/TNF/BMP6	26
GO:0060675	ureteric bud morphogenesis	14/659	65/18493	5.26984e-08	5.42514e-07	2.8379e-07	MYC/TGFB1/FGF8/VEGFA/TACSTD2/SHH/FGF2/PGF/AGT/FGF1/GREM1/GPC3/GDNF/NOG	14
GO:0046718	viral entry into host cell	19/659	121/18493	5.45767e-08	5.60749e-07	2.93329e-07	LDLR/APCS/EFNB3/CD80/TYRO3/ACE2/CLEC4M/CD4/IDE/IFNA2/FCN1/TNFRSF4/P4HB/NCAM1/RPSA/SCARB2/CD86/TNFRSF14/LGALS9	19
GO:2000379	positive regulation of reactive oxygen species metabolic process	17/659	98/18493	6.08249e-08	6.23723e-07	3.2627e-07	TLR4/IFNG/TGFB1/ACE2/CD36/IL1B/KLRK1/AGT/PTGS2/F2/PARK7/TGFBR2/MAPT/TNF/TP53/SNCA/MMP8	17
GO:0031663	lipopolysaccharide-mediated signaling pathway	13/659	56/18493	6.11589e-08	6.25923e-07	3.27421e-07	TLR4/TGFB1/CCL2/CX3CL1/IL1B/CCL3/LBP/HCK/LY86/TLR2/SCARB2/TNF/BMP6	13
GO:0072171	mesonephric tubule morphogenesis	14/659	66/18493	6.47203e-08	6.61081e-07	3.45813e-07	MYC/TGFB1/FGF8/VEGFA/TACSTD2/SHH/FGF2/PGF/AGT/FGF1/GREM1/GPC3/GDNF/NOG	14
GO:0033135	regulation of peptidyl-serine phosphorylation	20/659	135/18493	6.66104e-08	6.79063e-07	3.55219e-07	IFNB1/IFNA10/IFNG/TGFB1/VEGFA/NTRK3/HGF/TBK1/IFNA2/PTGS2/NTF3/IL11/CSF3/NTRK2/NCK1/PARK7/PDE4D/BCAR3/TNF/SNCA	20
GO:0002717	positive regulation of natural killer cell mediated immunity	10/659	31/18493	6.94674e-08	7.0272e-07	3.67594e-07	IL18RAP/NCR3/KLRK1/ULBP1/ULBP2/CADM1/SH2D1A/CD226/CRTAM/SLAMF6	10
GO:0032689	negative regulation of interferon-gamma production	10/659	31/18493	6.94674e-08	7.0272e-07	3.67594e-07	TLR4/INHBA/IL10/TNFSF4/PDCD1LG2/PGLYRP1/XCL1/C1QBP/CD274/LGALS9	10
GO:0038128	ERBB2 signaling pathway	10/659	31/18493	6.94674e-08	7.0272e-07	3.67594e-07	BTC/NRG4/ERBB2/ERBB4/MATK/PTK6/HBEGF/EREG/EGF/NRG1	10
GO:0045589	regulation of regulatory T cell differentiation	10/659	31/18493	6.94674e-08	7.0272e-07	3.67594e-07	IRF1/BCL6/IFNG/TGFB1/TNFSF4/CTLA4/IL2/IL2RA/TNFRSF18/LGALS9	10
GO:0042176	regulation of protein catabolic process	36/659	375/18493	7.3444e-08	7.41516e-07	3.87888e-07	LDLR/IFNG/APOE/CDH1/SHH/IL10/GFAP/IL1B/AURKA/CTSC/CTSA/IDE/SERPINE2/PLK1/CSNK2A1/CDKN1B/PTEN/RPS7/MDM2/GPC3/INS/PTK2/PARK7/SIRT2/PSME3/PCSK9/MAPK9/PRKCG/EGF/TNF/TNFSF12/SNCA/KEAP1/NRG1/LRP1/USP25	36
GO:0070228	regulation of lymphocyte apoptotic process	13/659	57/18493	7.6672e-08	7.72618e-07	4.04158e-07	HIF1A/BCL6/IL10/IL2/AURKB/TNFRSF4/PTEN/BIRC7/CD274/IL7R/CD27/TP53/LGALS9	13
GO:0061383	trabecula morphogenesis	12/659	48/18493	8.15143e-08	8.19426e-07	4.28643e-07	BMP7/ADAMTS1/SFRP1/DLL4/BMP10/TGFB2/MMP2/GREM1/BMPR1A/ENG/NOG/NRG1	12
GO:0071559	response to transforming growth factor beta	28/659	249/18493	8.16298e-08	8.19426e-07	4.28643e-07	JUN/MSTN/TGFB1/PRKCZ/GDF5/IL17F/ACVR1B/ACVRL1/GDF9/WFIKKN1/SFRP1/CD109/POSTN/STK16/TGFB3/FGFR2/XCL1/TGFB2/BMPR1A/BMPR2/WNT7A/ENG/GOT1/PTK2/HPGD/TGFBR2/ARG1/UBC	28
GO:0030307	positive regulation of cell growth	22/659	163/18493	8.22168e-08	8.2374e-07	4.309e-07	CD38/REG1A/VEGFA/ERBB2/NTRK3/IL2/SFRP1/CSNK2A1/HBEGF/TGFB2/F2/L1CAM/HDGFL2/SFN/BMPR2/INS/TNFRSF12A/S100A9/NGF/IL9/MAPT/DSCAM	22
GO:0014013	regulation of gliogenesis	18/659	112/18493	8.46188e-08	8.44576e-07	4.41799e-07	LDLR/TGFB1/NTRK3/SHH/SPINT1/GFAP/IL1B/SERPINE2/CNTN2/CSF1/CDH2/TLR2/F2/LTA/SIRT2/NOG/TNF/ADCYAP1	18
GO:0051817	modification of morphology or physiology of other organism involved in symbiotic interaction	18/659	112/18493	8.46188e-08	8.44576e-07	4.41799e-07	JUN/TGFB1/APOE/CTSG/APCS/NTRK3/AZU1/KPNA2/CLEC4M/CCL3/CD4/CXCL6/PLG/F2/PPIB/TYMS/ELANE/ARG1	18
GO:0072028	nephron morphogenesis	15/659	78/18493	8.8093e-08	8.77581e-07	4.59064e-07	MYC/TGFB1/FGF8/VEGFA/TACSTD2/SHH/BMP7/FGF2/PGF/AGT/FGF1/GREM1/GPC3/GDNF/NOG	15
GO:0032872	regulation of stress-activated MAPK cascade	27/659	235/18493	8.91715e-08	8.84959e-07	4.62924e-07	MYC/TLR4/IL36B/FLT4/VEGFA/HGF/MAP2K1/TNFSF11/CTGF/EDAR/IL1B/EDA2R/SFRP1/SEMA3A/TGFB2/IGF1R/BIRC7/WNT7A/CCL19/DBNL/RPS3/HMGCR/IL1RN/CD27/SIRPA/TNF/MMP8	27
GO:0097237	cellular response to toxic substance	27/659	235/18493	8.91715e-08	8.84959e-07	4.62924e-07	APOE/MPO/HGF/IL10/PCNA/BMP7/CD36/IL18RAP/ABL1/NTRK1/CAT/KDR/PTGS2/PTEN/TPO/MDM2/CCL7/ANXA1/ESD/MAPK13/PARK7/PRDX5/RPS3/S100A9/SIRPA/ARG1/TNF	27
GO:0042267	natural killer cell mediated cytotoxicity	13/659	58/18493	9.56335e-08	9.47296e-07	4.95532e-07	IL18RAP/NCR3/KLRK1/ULBP1/ULBP2/CADM1/GZMB/PTPN6/SH2D1A/CD226/CRTAM/SLAMF6/LGALS9	13
GO:1901861	regulation of muscle tissue development	21/659	151/18493	9.59866e-08	9.49e-07	4.96423e-07	MSTN/TGFB1/FGF8/ERBB4/IGFBP5/SHH/FGF9/FGF2/BMP10/FGFR2/PTEN/GREM1/BMPR1A/SIRT2/TGFBR2/HMGCR/CCNB1/DLL1/PIM1/NOG/NRG1	21
GO:0002286	T cell activation involved in immune response	17/659	101/18493	9.63047e-08	9.50135e-07	4.97017e-07	BCL6/IFNB1/IFNA10/IFNG/CD80/IL12RB1/PRKCZ/TNFSF18/TNFSF4/IL4R/IL2/IFNA2/CCL19/ANXA1/SLAMF6/CD86/LGALS9	17
GO:0042698	ovulation cycle	14/659	68/18493	9.64641e-08	9.50135e-07	4.97017e-07	MSTN/PRL/TYRO3/INHBA/MMP7/PCNA/ESR1/GDF9/ADAMTS1/TGFB3/TGFB2/CASP2/EREG/AFP	14
GO:0072503	cellular divalent inorganic cation homeostasis	42/659	483/18493	9.96878e-08	9.80045e-07	5.12663e-07	CD38/ADM/YWHAE/ANXA5/TGFB1/APOE/CCL8/CX3CL1/CCL28/CCL14/ESR1/CD36/FGF2/CCL3/IL2/IL13/CD4/ABL1/LCK/AGT/CXCL13/CCL15/XCL1/CCL13/F2/PTPN6/CCL7/PLA2G1B/GOT1/CCL19/STC1/PDE4D/CALR/CCL11/ELANE/S100A9/TNNI3/PTH/ANK2/ADCYAP1/GHRL/SNCA	42
GO:0048145	regulation of fibroblast proliferation	16/659	90/18493	1.04177e-07	1.02226e-06	5.34748e-07	JUN/MYC/BTC/TGFB1/FGF10/ESR1/IL13/SFRP1/AGT/DDR2/PDGFC/LTA/PLA2G1B/EREG/CCNB1/TP53	16
GO:0070302	regulation of stress-activated protein kinase signaling cascade	27/659	237/18493	1.06268e-07	1.04083e-06	5.44461e-07	MYC/TLR4/IL36B/FLT4/VEGFA/HGF/MAP2K1/TNFSF11/CTGF/EDAR/IL1B/EDA2R/SFRP1/SEMA3A/TGFB2/IGF1R/BIRC7/WNT7A/CCL19/DBNL/RPS3/HMGCR/IL1RN/CD27/SIRPA/TNF/MMP8	27
GO:0009615	response to virus	32/659	315/18493	1.07996e-07	1.05578e-06	5.52281e-07	IRF1/OAS1/IFNB1/IFNA10/IFNG/IL10RB/IL12RB1/MST1R/AIMP1/AZU1/CCL8/APOB/TNFSF4/IL2RA/CD207/TBK1/IFNA2/CCL22/FGR/XCL1/PSMA2/IFNL2/LGALS8/CCL19/C1QBP/BIRC3/CCL11/IFNGR1/TNF/IFNGR2/IFNAR1/LGALS9	32
GO:0031960	response to corticosteroid	22/659	166/18493	1.14258e-07	1.11492e-06	5.83215e-07	BGLAP/ADM/MSTN/TGFB1/NTRK3/FAM107A/IL10/PCNA/CTGF/ADIPOQ/PTGS2/ENG/GOT1/STC1/ANXA1/TYMS/KRAS/IL1RN/ARG1/TNF/ADCYAP1/BMP6	22
GO:0002294	CD4-positive, alpha-beta T cell differentiation involved in immune response	13/659	59/18493	1.18704e-07	1.15615e-06	6.04782e-07	BCL6/IFNG/CD80/IL12RB1/PRKCZ/TNFSF4/IL4R/IL2/CCL19/ANXA1/SLAMF6/CD86/LGALS9	13
GO:0032680	regulation of tumor necrosis factor production	19/659	127/18493	1.20745e-07	1.17384e-06	6.14039e-07	TLR4/POMC/TNFRSF8/AZU1/IL10/CX3CL1/CD36/CCL3/LBP/ADIPOQ/TLR2/BPI/PTPN6/CCL19/GPNMB/SIRPA/GHRL/MMP8/LGALS9	19
GO:0051701	interaction with host	25/659	209/18493	1.22226e-07	1.18445e-06	6.19587e-07	LDLR/TGFB1/APCS/CDH1/EFNB3/CD80/TYRO3/NTRK3/ACE2/KPNA2/CLEC4M/CD4/IDE/CXCL8/IFNA2/FCN1/TNFRSF4/P4HB/NCAM1/RPSA/TYMS/SCARB2/CD86/TNFRSF14/LGALS9	25
GO:0048144	fibroblast proliferation	16/659	91/18493	1.22287e-07	1.18445e-06	6.19587e-07	JUN/MYC/BTC/TGFB1/FGF10/ESR1/IL13/SFRP1/AGT/DDR2/PDGFC/LTA/PLA2G1B/EREG/CCNB1/TP53	16
GO:0050890	cognition	30/659	285/18493	1.23944e-07	1.19827e-06	6.26819e-07	JUN/HIF1A/SNAP25/LDLR/APOE/KIT/PRKCZ/FAM107A/CNTN2/PAK5/NTRK1/AGT/CHL1/PTGS2/PTEN/TLR2/NTF3/NTF4/EIF4EBP2/NTRK2/INS/EIF4A3/NRXN1/KRAS/HMGCR/NLGN4X/PRKCG/NGF/MAPT/TNF	30
GO:0048738	cardiac muscle tissue development	26/659	224/18493	1.25789e-07	1.21387e-06	6.34978e-07	TGFB1/FGF8/VEGFA/ERBB4/FGF9/BMP7/FGF2/DLL4/AGT/BMP10/FGFR2/PTEN/TGFB2/GREM1/BMPR1A/ENG/TPM1/TGFBR2/CALR/CCNB1/DLL1/PIM1/TNNI3/NPPA/NOG/NRG1	26
GO:0006022	aminoglycan metabolic process	22/659	167/18493	1.2727e-07	1.22591e-06	6.41277e-07	TGFB1/DCN/HGF/FGF2/IL1B/ARSB/IDS/ACAN/BGN/GPC2/PGLYRP1/STAB2/BCAN/GNS/CHST2/CHST6/CHST15/GPC3/GPC5/GPC6/PIM1/EGF	22
GO:0043123	positive regulation of I-kappaB kinase/NF-kappaB signaling	23/659	181/18493	1.29207e-07	1.24228e-06	6.49839e-07	TLR4/S100A4/IL36B/EDA/CX3CL1/TNFSF11/CD36/EDAR/IL1B/EDA2R/CD4/ABL1/ECM1/TBK1/ADIPOQ/CCL19/BIRC3/CASP10/IL1RN/TNFRSF10B/S100A12/TNF/LGALS9	23
GO:0033138	positive regulation of peptidyl-serine phosphorylation	17/659	103/18493	1.29527e-07	1.24308e-06	6.50258e-07	IFNB1/IFNA10/IFNG/TGFB1/VEGFA/NTRK3/TBK1/IFNA2/PTGS2/NTF3/IL11/CSF3/NTRK2/PARK7/BCAR3/TNF/SNCA	17
GO:0060425	lung morphogenesis	12/659	50/18493	1.33063e-07	1.27468e-06	6.66786e-07	FGF10/FGF8/SHH/MAP2K1/FGFR2/TNC/RSPO2/TGFBR2/KRAS/NOG/TNF/CTSH	12
GO:0045066	regulatory T cell differentiation	10/659	33/18493	1.35914e-07	1.29961e-06	6.79829e-07	IRF1/BCL6/IFNG/TGFB1/TNFSF4/CTLA4/IL2/IL2RA/TNFRSF18/LGALS9	10
GO:0030879	mammary gland development	20/659	141/18493	1.39044e-07	1.32712e-06	6.94219e-07	HIF1A/HK2/TGFB1/FGF10/PRL/VEGFA/ERBB4/IGFBP5/TNFSF11/ESR1/TGFB3/CSF1/FGFR2/DDR1/PRLR/TGFBR2/CCL11/EGF/ARG1/NRG1	20
GO:0060193	positive regulation of lipase activity	14/659	70/18493	1.41638e-07	1.34943e-06	7.05888e-07	PLA2G5/KIT/PRKCZ/NTRK3/ESR1/FGF2/AGT/FGFR2/FGFR3/NTF3/NTF4/NTRK2/PLA2G1B/PTH	14
GO:0042113	B cell activation	31/659	303/18493	1.45585e-07	1.38451e-06	7.24241e-07	IL5/TLR4/CD38/BCL6/IFNB1/IFNA10/TGFB1/KIT/INHBA/IL10/TNFSF4/IL4/CTLA4/TNFSF13B/IL2/IL13/SFRP1/ABL1/PTPN2/NTRK1/IFNA2/TNFRSF4/IL7/PTPN6/FCRL3/IL11/IL7R/NOTCH2/DLL1/TNFRSF13C/CD27	31
GO:0002287	alpha-beta T cell activation involved in immune response	13/659	60/18493	1.46649e-07	1.38959e-06	7.26895e-07	BCL6/IFNG/CD80/IL12RB1/PRKCZ/TNFSF4/IL4R/IL2/CCL19/ANXA1/SLAMF6/CD86/LGALS9	13
GO:0002293	alpha-beta T cell differentiation involved in immune response	13/659	60/18493	1.46649e-07	1.38959e-06	7.26895e-07	BCL6/IFNG/CD80/IL12RB1/PRKCZ/TNFSF4/IL4R/IL2/CCL19/ANXA1/SLAMF6/CD86/LGALS9	13
GO:0032640	tumor necrosis factor production	19/659	129/18493	1.55576e-07	1.47152e-06	7.69753e-07	TLR4/POMC/TNFRSF8/AZU1/IL10/CX3CL1/CD36/CCL3/LBP/ADIPOQ/TLR2/BPI/PTPN6/CCL19/GPNMB/SIRPA/GHRL/MMP8/LGALS9	19
GO:0042269	regulation of natural killer cell mediated cytotoxicity	11/659	42/18493	1.6924e-07	1.595e-06	8.34345e-07	IL18RAP/NCR3/KLRK1/ULBP1/ULBP2/CADM1/SH2D1A/CD226/CRTAM/SLAMF6/LGALS9	11
GO:0099054	presynapse assembly	11/659	42/18493	1.6924e-07	1.595e-06	8.34345e-07	NTRK3/CNTN5/SLITRK1/PTEN/LRRTM1/LRRTM3/WNT7A/IL1RAPL2/NRXN1/NLGN4X/SNCA	11
GO:0038034	signal transduction in absence of ligand	14/659	71/18493	1.70717e-07	1.60315e-06	8.3861e-07	MCL1/BCL2L2/FGF10/INHBA/CX3CL1/IL1B/IL2/BCL2A1/IL7/CSF2/IL1A/CASP2/GDNF/TNF	14
GO:0097192	extrinsic apoptotic signaling pathway in absence of ligand	14/659	71/18493	1.70717e-07	1.60315e-06	8.3861e-07	MCL1/BCL2L2/FGF10/INHBA/CX3CL1/IL1B/IL2/BCL2A1/IL7/CSF2/IL1A/CASP2/GDNF/TNF	14
GO:0030308	negative regulation of cell growth	23/659	184/18493	1.74875e-07	1.63925e-06	8.57496e-07	BCL6/TGFB1/NOV/INHBA/ACVR1B/FRZB/ACVRL1/GDF9/SERPINE2/SFRP1/SEMA3A/AGT/BMP10/CDKN1B/NPPB/TGFB2/GREM1/BMPR2/GDF2/SEMA6B/SEMA6A/NPPA/TP53	23
GO:0060993	kidney morphogenesis	16/659	94/18493	1.95109e-07	1.82566e-06	9.55006e-07	MYC/TGFB1/FGF10/FGF8/VEGFA/TACSTD2/SHH/BMP7/FGF2/PGF/AGT/FGF1/GREM1/GPC3/GDNF/NOG	16
GO:0003208	cardiac ventricle morphogenesis	14/659	72/18493	2.05067e-07	1.91201e-06	1.00018e-06	HIF1A/TGFB1/DLL4/BMP10/FGFR2/TGFB2/BMPR1A/ENG/TPM1/TGFBR2/CPE/TNNI3/NOG/NRG1	14
GO:0048844	artery morphogenesis	14/659	72/18493	2.05067e-07	1.91201e-06	1.00018e-06	APOE/FGF8/VEGFA/APOB/ACVRL1/ANGPTL3/DLL4/TGFB2/BMPR1A/BMPR2/ENG/HPGD/NOG/LRP1	14
GO:0007566	embryo implantation	12/659	52/18493	2.11913e-07	1.96884e-06	1.0299e-06	MMP9/ACVR1B/IL1B/BSG/PTGS2/DDR1/MMP2/STC1/C1QBP/PRLR/TGFBR2/CALR	12
GO:0032720	negative regulation of tumor necrosis factor production	12/659	52/18493	2.11913e-07	1.96884e-06	1.0299e-06	TLR4/POMC/IL10/CX3CL1/LBP/ADIPOQ/BPI/PTPN6/GPNMB/SIRPA/GHRL/LGALS9	12
GO:0032674	regulation of interleukin-5 production	8/659	20/18493	2.14787e-07	1.99201e-06	1.04202e-06	PRKCZ/CRLF2/TSLP/IFNA2/IL5RA/IL17RB/PDE4D/IL9	8
GO:0002228	natural killer cell mediated immunity	13/659	62/18493	2.20849e-07	2.041e-06	1.06765e-06	IL18RAP/NCR3/KLRK1/ULBP1/ULBP2/CADM1/GZMB/PTPN6/SH2D1A/CD226/CRTAM/SLAMF6/LGALS9	13
GO:0048645	animal organ formation	13/659	62/18493	2.20849e-07	2.041e-06	1.06765e-06	FGF10/FGF8/SHH/MAP2K1/BMP7/FGF1/FGFR2/NTF4/BMPR1A/TGFBR2/PIM1/GDNF/NOG	13
GO:0030316	osteoclast differentiation	16/659	95/18493	2.26991e-07	2.09407e-06	1.09541e-06	BGLAP/TLR4/IFNG/TGFB1/IL4/TNFSF11/CCL3/SFRP1/CD109/CSF1/IL20/GPC3/CA2/NOTCH2/TNF/IL17A	16
GO:0071887	leukocyte apoptotic process	17/659	107/18493	2.29109e-07	2.1099e-06	1.10369e-06	CLC/HIF1A/BCL6/IL10/IL2/IL2RA/AURKB/TNFRSF4/PTEN/BIRC7/CCL19/ANXA1/CD274/IL7R/CD27/TP53/LGALS9	17
GO:0050806	positive regulation of synaptic transmission	21/659	159/18493	2.34685e-07	2.15746e-06	1.12857e-06	SNAP25/APOE/PRKCZ/FAM107A/GFAP/SERPINE2/ABL1/CA7/NTRK1/PTGS2/STX1A/PTEN/LRRTM1/NTRK2/INS/WNT7A/CA2/NRXN1/TNF/ADCYAP1/SNCA	21
GO:0048167	regulation of synaptic plasticity	22/659	173/18493	2.38634e-07	2.18991e-06	1.14555e-06	CD38/SNAP25/APOE/KIT/PRKCZ/FAM107A/CX3CL1/GFAP/SERPINE2/CNTN2/CNTN4/ABL1/AGT/PTGS2/PTEN/EIF4EBP2/LRRTM1/NTRK2/INS/KRAS/MAPT/SNCA	22
GO:0045622	regulation of T-helper cell differentiation	10/659	35/18493	2.52722e-07	2.31514e-06	1.21105e-06	BCL6/CD80/IL12RB1/PRKCZ/TNFSF4/IL4R/IL2/CCL19/ANXA1/CD86	10
GO:0032663	regulation of interleukin-2 production	12/659	53/18493	2.65143e-07	2.42469e-06	1.26836e-06	CD80/IL17F/IL1B/CD4/ABL1/XCL1/IL1A/ANXA1/RPS3/CD83/PDE4D/CD86	12
GO:0043903	regulation of symbiosis, encompassing mutualism through parasitism	24/659	203/18493	2.71529e-07	2.47877e-06	1.29665e-06	JUN/OAS1/IFNB1/APOE/CTSG/APCS/MPO/IL10/CD36/CCL3/LBP/CD4/CXCL8/CXCL6/IFNA2/FCN1/P4HB/SLPI/LTA/PPIB/ELANE/ARG1/TNF/LGALS9	24
GO:0071496	cellular response to external stimulus	32/659	328/18493	2.72208e-07	2.48064e-06	1.29763e-06	IRF1/JUN/BGLAP/TLR4/TGFB1/TNFRSF8/FAM107A/MMP7/CHEK1/IL1B/IL13/SFRP1/POSTN/AGT/PTGS2/FGF23/TNC/MDM2/TNFRSF10A/BMPR2/CASP2/ENG/GOT1/NAMPT/PCSK9/TNFSF14/PIM1/NPPA/ASGR1/TNFRSF10B/TP53/BMP6	32
GO:0002758	innate immune response-activating signal transduction	26/659	233/18493	2.75315e-07	2.5046e-06	1.31016e-06	IRF1/TLR4/TYRO3/ICAM3/APOB/ESR1/CD36/KLRK1/LBP/CTSS/PGLYRP1/HCK/TBK1/CLEC7A/FCN1/MAPKAPK3/TLR2/FCRL3/C1QBP/BIRC3/KRAS/NR1D1/S100A9/COLEC12/UBC/MUC1	26
GO:0001974	blood vessel remodeling	11/659	44/18493	2.84163e-07	2.56726e-06	1.34294e-06	RSPO3/TGFB1/FLT4/FGF10/FGF8/ACVRL1/BGN/DLL4/AGT/MDM2/BMPR2	11
GO:0002715	regulation of natural killer cell mediated immunity	11/659	44/18493	2.84163e-07	2.56726e-06	1.34294e-06	IL18RAP/NCR3/KLRK1/ULBP1/ULBP2/CADM1/SH2D1A/CD226/CRTAM/SLAMF6/LGALS9	11
GO:0050798	activated T cell proliferation	11/659	44/18493	2.84163e-07	2.56726e-06	1.34294e-06	CLC/TNFSF9/IL12RB1/PDCD1LG2/IL2/IL2RA/ABL1/RPS3/CD274/ARG1/LGALS9	11
GO:0099172	presynapse organization	11/659	44/18493	2.84163e-07	2.56726e-06	1.34294e-06	NTRK3/CNTN5/SLITRK1/PTEN/LRRTM1/LRRTM3/WNT7A/IL1RAPL2/NRXN1/NLGN4X/SNCA	11
GO:0043367	CD4-positive, alpha-beta T cell differentiation	14/659	74/18493	2.9301e-07	2.63809e-06	1.37999e-06	BCL6/IFNG/CD80/IL12RB1/PRKCZ/TNFSF4/IL4R/IL2/CCL19/ANXA1/CD83/SLAMF6/CD86/LGALS9	14
GO:0072078	nephron tubule morphogenesis	14/659	74/18493	2.9301e-07	2.63809e-06	1.37999e-06	MYC/TGFB1/FGF8/VEGFA/TACSTD2/SHH/FGF2/PGF/AGT/FGF1/GREM1/GPC3/GDNF/NOG	14
GO:0072009	nephron epithelium development	17/659	109/18493	3.01491e-07	2.7098e-06	1.4175e-06	MYC/TGFB1/FGF8/VEGFA/TACSTD2/PECAM1/SHH/FGF2/PGF/AGT/FGF1/ADIPOQ/GREM1/GPC3/DLL1/GDNF/NOG	17
GO:0055024	regulation of cardiac muscle tissue development	16/659	97/18493	3.05316e-07	2.73948e-06	1.43303e-06	TGFB1/FGF8/ERBB4/FGF9/FGF2/BMP10/FGFR2/PTEN/GREM1/BMPR1A/TGFBR2/CCNB1/DLL1/PIM1/NOG/NRG1	16
GO:0050680	negative regulation of epithelial cell proliferation	21/659	162/18493	3.22946e-07	2.89271e-06	1.51318e-06	TGFB1/APOE/CCL2/PRL/AIMP1/GDF5/ACVRL1/SFRP1/CD109/DLL4/CDKN1B/FGFR2/PTEN/TGFB2/SFN/GPC3/GDF2/EREG/RB1/TNF/GHRL	21
GO:0045670	regulation of osteoclast differentiation	13/659	64/18493	3.27051e-07	2.92448e-06	1.5298e-06	BGLAP/TLR4/IFNG/IL4/TNFSF11/CCL3/SFRP1/CSF1/IL20/CA2/NOTCH2/TNF/IL17A	13
GO:0042730	fibrinolysis	9/659	28/18493	3.30015e-07	2.94596e-06	1.54103e-06	F11/PLAT/SERPINE1/PLG/KLKB1/F2/PLAU/GP1BA/FAP	9
GO:0030728	ovulation	8/659	21/18493	3.36151e-07	2.98547e-06	1.56171e-06	INHBA/IL4R/ADAMTS1/PTGS2/EREG/HPGD/TNFAIP6/AFP	8
GO:0035162	embryonic hemopoiesis	8/659	21/18493	3.36151e-07	2.98547e-06	1.56171e-06	HIF1A/KIT/VEGFA/FLT3LG/KDR/TPO/IL3/TGFBR2	8
GO:0035743	CD4-positive, alpha-beta T cell cytokine production	8/659	21/18493	3.36151e-07	2.98547e-06	1.56171e-06	IFNB1/PRKCZ/IL4/IL18RAP/IL1B/IFNA2/XCL1/ARG1	8
GO:0070167	regulation of biomineral tissue development	15/659	86/18493	3.37417e-07	2.99165e-06	1.56494e-06	BGLAP/HIF1A/TGFB1/BMP7/CCL3/ECM1/TGFB3/AHSG/DDR2/FGF23/GREM1/BMPR1A/BMPR2/PTH/BMP6	15
GO:1903510	mucopolysaccharide metabolic process	17/659	110/18493	3.44977e-07	3.05352e-06	1.5973e-06	TGFB1/DCN/HGF/FGF2/IL1B/ARSB/IDS/ACAN/BGN/STAB2/BCAN/GNS/CHST2/CHST6/CHST15/PIM1/EGF	17
GO:0016202	regulation of striated muscle tissue development	20/659	149/18493	3.4778e-07	3.06795e-06	1.60485e-06	MSTN/TGFB1/FGF8/ERBB4/SHH/FGF9/FGF2/BMP10/FGFR2/PTEN/GREM1/BMPR1A/SIRT2/TGFBR2/HMGCR/CCNB1/DLL1/PIM1/NOG/NRG1	20
GO:0051384	response to glucocorticoid	20/659	149/18493	3.4778e-07	3.06795e-06	1.60485e-06	BGLAP/ADM/MSTN/TGFB1/NTRK3/FAM107A/IL10/PCNA/ADIPOQ/PTGS2/GOT1/STC1/ANXA1/TYMS/KRAS/IL1RN/ARG1/TNF/ADCYAP1/BMP6	20
GO:0072006	nephron development	19/659	136/18493	3.62714e-07	3.19432e-06	1.67095e-06	MYC/TGFB1/FGF8/VEGFA/TACSTD2/PECAM1/SHH/BMP7/FGF2/PGF/AGT/FGF1/ADIPOQ/GREM1/KIRREL3/GPC3/DLL1/GDNF/NOG	19
GO:0002218	activation of innate immune response	27/659	252/18493	3.70664e-07	3.25707e-06	1.70378e-06	IRF1/TLR4/TYRO3/ICAM3/APOB/XRCC6/ESR1/CD36/KLRK1/LBP/CTSS/PGLYRP1/HCK/TBK1/CLEC7A/FCN1/MAPKAPK3/TLR2/FCRL3/C1QBP/BIRC3/KRAS/NR1D1/S100A9/COLEC12/UBC/MUC1	27
GO:0023061	signal release	39/659	453/18493	3.71082e-07	3.25707e-06	1.70378e-06	CD38/HIF1A/SNAP25/ADM/IFNG/ANXA5/POMC/AIMP1/NOV/INHBA/TNFSF11/IL1B/GDF9/NAAA/SFRP1/AGT/ADIPOQ/SCT/STX1A/EPHA5/FGF23/DYNLL1/LIN7B/IL11/INS/WNT7A/ANXA1/PARK7/NRXN1/HMGCR/NR1D1/NPPA/PRKCG/GRP/TNF/ADCYAP1/GHRL/SNCA/BMP6	39
GO:0070942	neutrophil mediated cytotoxicity	6/659	10/18493	3.72022e-07	3.25986e-06	1.70524e-06	CTSG/AZU1/CXCL6/F2/ELANE/ARG1	6
GO:0050829	defense response to Gram-negative bacterium	15/659	87/18493	3.94486e-07	3.44518e-06	1.80218e-06	TLR4/CTSG/AZU1/SERPINE1/LBP/CD4/FCN2/CXCL6/IL22RA1/BPI/F2/LYZ/ELANE/TNFRSF14/S100A7	15
GO:2000106	regulation of leukocyte apoptotic process	15/659	87/18493	3.94486e-07	3.44518e-06	1.80218e-06	HIF1A/BCL6/IL10/IL2/AURKB/TNFRSF4/PTEN/BIRC7/CCL19/ANXA1/CD274/IL7R/CD27/TP53/LGALS9	15
GO:0003007	heart morphogenesis	27/659	253/18493	4.01273e-07	3.49862e-06	1.83013e-06	JUN/HIF1A/TGFB1/FGF8/VEGFA/SHH/ACVRL1/BMP7/ADAMTS1/DLL4/BMP10/FGFR2/TGFB2/MDM2/BMPR1A/BMPR2/ENG/PTK2/TPM1/NOTCH2/TGFBR2/CPE/DLL1/PIM1/TNNI3/NOG/NRG1	27
GO:0072088	nephron epithelium morphogenesis	14/659	76/18493	4.13503e-07	3.59926e-06	1.88278e-06	MYC/TGFB1/FGF8/VEGFA/TACSTD2/SHH/FGF2/PGF/AGT/FGF1/GREM1/GPC3/GDNF/NOG	14
GO:0060759	regulation of response to cytokine stimulus	21/659	165/18493	4.40768e-07	3.81756e-06	1.99697e-06	PIAS4/TLR4/HIF1A/IFNG/HPX/TSLP/ECM1/PTPN2/ADIPOQ/CSF1/TLR2/IL7/PTPN6/IL3/BIRC3/IL1RN/IFNGR1/LIFR/ARG1/TNF/IFNGR2	21
GO:0071772	response to BMP	21/659	165/18493	4.40768e-07	3.81756e-06	1.99697e-06	FGF8/GDF5/SPINT1/SPINT2/ACVRL1/BMP7/GDF9/SFRP1/HJV/ABL1/BMP10/BMPER/GREM1/GPC3/BMPR1A/BMPR2/GDF2/ENG/RGMA/NOG/BMP6	21
GO:0071773	cellular response to BMP stimulus	21/659	165/18493	4.40768e-07	3.81756e-06	1.99697e-06	FGF8/GDF5/SPINT1/SPINT2/ACVRL1/BMP7/GDF9/SFRP1/HJV/ABL1/BMP10/BMPER/GREM1/GPC3/BMPR1A/BMPR2/GDF2/ENG/RGMA/NOG/BMP6	21
GO:0002369	T cell cytokine production	10/659	37/18493	4.49581e-07	3.87468e-06	2.02685e-06	CLC/IFNB1/PRKCZ/TNFSF4/IL4/IL18RAP/IL1B/IFNA2/XCL1/ARG1	10
GO:0002823	negative regulation of adaptive immune response based on somatic recombination of immune receptors built from immunoglobulin superfamily domains	10/659	37/18493	4.49581e-07	3.87468e-06	2.02685e-06	BCL6/IFNB1/TNFSF4/IL4R/IL2/IFNA2/XCL1/PTPN6/IL7R/ARG1	10
GO:0046636	negative regulation of alpha-beta T cell activation	10/659	37/18493	4.49581e-07	3.87468e-06	2.02685e-06	BCL6/SHH/TNFSF4/IL4R/IL2/XCL1/ANXA1/CD274/TNFRSF14/LGALS9	10
GO:0032770	positive regulation of monooxygenase activity	9/659	29/18493	4.63462e-07	3.98775e-06	2.086e-06	HIF1A/IFNG/APOE/IL1B/INS/PARK7/KRAS/GDNF/TNF	9
GO:0030183	B cell differentiation	18/659	125/18493	4.64474e-07	3.98991e-06	2.08713e-06	BCL6/IFNB1/IFNA10/KIT/INHBA/IL10/IL4/SFRP1/ABL1/PTPN2/NTRK1/IFNA2/PTPN6/FCRL3/IL11/NOTCH2/DLL1/CD27	18
GO:0002292	T cell differentiation involved in immune response	13/659	66/18493	4.76808e-07	4.08915e-06	2.13904e-06	BCL6/IFNG/CD80/IL12RB1/PRKCZ/TNFSF4/IL4R/IL2/CCL19/ANXA1/SLAMF6/CD86/LGALS9	13
GO:0032616	interleukin-13 production	8/659	22/18493	5.1178e-07	4.37475e-06	2.28844e-06	PRKCZ/TNFSF4/IL4/TSLP/IFNA2/IL25/IL17RB/LGALS9	8
GO:0045624	positive regulation of T-helper cell differentiation	8/659	22/18493	5.1178e-07	4.37475e-06	2.28844e-06	CD80/IL12RB1/PRKCZ/TNFSF4/IL4R/CCL19/ANXA1/CD86	8
GO:0043280	positive regulation of cysteine-type endopeptidase activity involved in apoptotic process	18/659	126/18493	5.24194e-07	4.47357e-06	2.34013e-06	MYC/CYCS/TNFSF15/CTGF/LCK/ANP32B/TNFRSF10A/F3/RPS3/S100A9/CASP10/TNFRSF10B/NGF/MAPT/TNF/SNCA/CTSH/LGALS9	18
GO:0048634	regulation of muscle organ development	20/659	153/18493	5.36309e-07	4.56953e-06	2.39033e-06	MSTN/TGFB1/FGF8/ERBB4/SHH/FGF9/FGF2/BMP10/FGFR2/PTEN/GREM1/BMPR1A/SIRT2/TGFBR2/HMGCR/CCNB1/DLL1/PIM1/NOG/NRG1	20
GO:0062012	regulation of small molecule metabolic process	33/659	355/18493	5.38385e-07	4.57977e-06	2.39568e-06	HIF1A/LDLR/IFNG/TGFB1/APOE/KIT/POMC/IGFBP3/IGFBP5/APOB/IGFBP4/IL1B/PTPN2/FGF1/ADIPOQ/PTGS2/LCMT1/ENTPD5/INS/ANXA1/FABP5/FGFR4/PARK7/CD244/GCKR/HMGCR/NR1D1/CCNB1/EGF/TNF/PTH/SNCA/BMP6	33
GO:0003205	cardiac chamber development	21/659	167/18493	5.3995e-07	4.58564e-06	2.39875e-06	HIF1A/TGFB1/FGF8/BMP7/ADAMTS1/DLL4/BMP10/FGFR2/TGFB2/MDM2/BMPR1A/BMPR2/ENG/TPM1/NOTCH2/TGFBR2/CPE/TNNI3/NOG/ANK2/NRG1	21
GO:0043122	regulation of I-kappaB kinase/NF-kappaB signaling	25/659	226/18493	5.49326e-07	4.65772e-06	2.43646e-06	TLR4/S100A4/IL36B/EDA/CX3CL1/TNFSF11/ESR1/CD36/EDAR/IL1B/EDA2R/CD4/ABL1/ECM1/TBK1/ADIPOQ/CCL19/BIRC3/CASP10/IL1RN/SIRPA/TNFRSF10B/S100A12/TNF/LGALS9	25
GO:1901653	cellular response to peptide	33/659	356/18493	5.73798e-07	4.85735e-06	2.54089e-06	BGLAP/TLR4/REG1A/ANXA5/MSTN/TGFB1/PRL/PRKCZ/CD36/IL1B/IDE/PTPN2/AGT/ADIPOQ/AHSG/PTEN/EIF4EBP2/IGF1R/MDM2/INS/PLA2G1B/GOT1/CA2/PTK2/NAMPT/NCK1/PRLR/PCSK9/ARG1/TP53/GHRL/GH1/LRP1	33
GO:0061333	renal tubule morphogenesis	14/659	78/18493	5.76759e-07	4.87455e-06	2.54988e-06	MYC/TGFB1/FGF8/VEGFA/TACSTD2/SHH/FGF2/PGF/AGT/FGF1/GREM1/GPC3/GDNF/NOG	14
GO:0006953	acute-phase response	11/659	47/18493	5.8549e-07	4.92451e-06	2.57602e-06	APCS/TNFSF11/IL1B/LBP/SERPINA1/AHSG/PTGS2/F2/IL1A/INS/TNF	11
GO:0030850	prostate gland development	11/659	47/18493	5.8549e-07	4.92451e-06	2.57602e-06	FGF10/SHH/ESR1/BMP7/SFRP1/CDKN1B/FGFR2/PTEN/TNC/ANXA1/NOG	11
GO:0055010	ventricular cardiac muscle tissue morphogenesis	11/659	47/18493	5.8549e-07	4.92451e-06	2.57602e-06	TGFB1/DLL4/BMP10/FGFR2/TGFB2/BMPR1A/ENG/TPM1/TNNI3/NOG/NRG1	11
GO:0002714	positive regulation of B cell mediated immunity	10/659	38/18493	5.90797e-07	4.95324e-06	2.59105e-06	TGFB1/C3/HPX/TNFSF4/IL4/IL2/XCL1/LTA/CD226/TNF	10
GO:0002891	positive regulation of immunoglobulin mediated immune response	10/659	38/18493	5.90797e-07	4.95324e-06	2.59105e-06	TGFB1/C3/HPX/TNFSF4/IL4/IL2/XCL1/LTA/CD226/TNF	10
GO:0007249	I-kappaB kinase/NF-kappaB signaling	27/659	258/18493	5.92535e-07	4.95988e-06	2.59452e-06	TLR4/S100A4/IL36B/EDA/CX3CL1/TNFSF11/ESR1/CD36/EDAR/IL1B/EDA2R/CD4/ABL1/ECM1/TBK1/ADIPOQ/TLR2/CCL19/BIRC3/CASP10/IL1RN/SIRPA/TNFRSF10B/S100A12/TNF/UBC/LGALS9	27
GO:0035988	chondrocyte proliferation	7/659	16/18493	6.10781e-07	5.10445e-06	2.67015e-06	NOV/CTGF/DDR2/FGFR3/BMPR2/STC1/MMP16	7
GO:0050766	positive regulation of phagocytosis	12/659	57/18493	6.16971e-07	5.13979e-06	2.68863e-06	CCL2/C3/AZU1/CD36/IL1B/CAMK1D/AHSG/MFGE8/CALR/SIRPA/TNF/LMAN2	12
GO:2001244	positive regulation of intrinsic apoptotic signaling pathway	12/659	57/18493	6.16971e-07	5.13979e-06	2.68863e-06	PIAS4/MCL1/IL19/PTPN2/LCK/RPS7/NCK1/PARK7/RPS3/IL20RA/S100A9/TP53	12
GO:0002456	T cell mediated immunity	16/659	102/18493	6.18953e-07	5.14812e-06	2.69299e-06	CLC/IFNB1/IL12RB1/PRKCZ/TNFSF4/IL4/IL18RAP/IL1B/ULBP1/ULBP2/CTSC/IFNA2/XCL1/IL7R/ARG1/CTSH	16
GO:0002576	platelet degranulation	18/659	128/18493	6.65055e-07	5.5228e-06	2.88899e-06	VEGFD/ANXA5/TGFB1/VEGFA/HGF/PECAM1/SERPINE1/CD36/CD109/ECM1/TGFB3/SERPINA1/AHSG/PLG/TGFB2/LGALS3BP/EGF/CD63	18
GO:0014855	striated muscle cell proliferation	14/659	79/18493	6.78324e-07	5.62408e-06	2.94197e-06	MSTN/ERBB4/SHH/FGF9/FGF2/BMP10/FGFR2/PTEN/TGFB2/BMPR1A/TGFBR2/CCNB1/PIM1/NOG	14
GO:0062013	positive regulation of small molecule metabolic process	19/659	142/18493	7.15339e-07	5.9216e-06	3.0976e-06	HIF1A/IFNG/IL1B/PTPN2/FGF1/ADIPOQ/PTGS2/ENTPD5/INS/ANXA1/PARK7/CD244/NR1D1/CCNB1/EGF/TNF/PTH/SNCA/BMP6	19
GO:0048863	stem cell differentiation	23/659	199/18493	7.19009e-07	5.9426e-06	3.10858e-06	HIF1A/EFNB1/KIT/ERBB4/TACSTD2/SHH/FRZB/ESR1/BMP7/SFRP1/SEMA3A/ABL1/OCIAD1/FGFR2/NTF4/TGFB2/GREM1/BMPR1A/WNT7A/SEMA6B/SEMA6A/GDNF/NRG1	23
GO:0045628	regulation of T-helper 2 cell differentiation	6/659	11/18493	7.93729e-07	6.54983e-06	3.42623e-06	BCL6/PRKCZ/TNFSF4/IL4R/ANXA1/CD86	6
GO:0032874	positive regulation of stress-activated MAPK cascade	21/659	171/18493	8.02098e-07	6.60848e-06	3.45691e-06	TLR4/IL36B/FLT4/VEGFA/TNFSF11/CTGF/EDAR/IL1B/EDA2R/SEMA3A/TGFB2/BIRC7/WNT7A/CCL19/DBNL/RPS3/HMGCR/IL1RN/CD27/TNF/MMP8	21
GO:0007611	learning or memory	26/659	247/18493	8.55217e-07	7.03507e-06	3.68005e-06	JUN/HIF1A/SNAP25/LDLR/APOE/KIT/PRKCZ/CNTN2/PAK5/NTRK1/AGT/PTGS2/PTEN/TLR2/NTF3/NTF4/EIF4EBP2/NTRK2/EIF4A3/NRXN1/KRAS/HMGCR/NLGN4X/PRKCG/NGF/MAPT	26
GO:0070304	positive regulation of stress-activated protein kinase signaling cascade	21/659	172/18493	8.83697e-07	7.25795e-06	3.79665e-06	TLR4/IL36B/FLT4/VEGFA/TNFSF11/CTGF/EDAR/IL1B/EDA2R/SEMA3A/TGFB2/BIRC7/WNT7A/CCL19/DBNL/RPS3/HMGCR/IL1RN/CD27/TNF/MMP8	21
GO:0043254	regulation of protein complex assembly	38/659	451/18493	8.92505e-07	7.31882e-06	3.82849e-06	JUN/IL5/TLR4/IFNG/TGFB1/APOE/VEGFA/PRKCZ/MMP3/ESR1/CD36/GFAP/IDE/ABL1/HCK/CXCL13/STX1A/CCL24/LCMT1/CSF2/CSF3/INS/CAPG/NCK1/PARK7/RB1/RPS3/SIRT2/SPTAN1/MAPK9/CCL11/RASA1/MAPT/PEX5/TNF/TP53/SNCA/CCL26	38
GO:2000401	regulation of lymphocyte migration	12/659	59/18493	9.14912e-07	7.49085e-06	3.91847e-06	CCL20/CCL2/CCL3/KLRK1/ECM1/CXCL13/XCL1/CCL7/CD200R1/TNFRSF14/TNFSF14/S100A7	12
GO:0072080	nephron tubule development	15/659	93/18493	9.60621e-07	7.85282e-06	4.10782e-06	MYC/TGFB1/FGF8/VEGFA/TACSTD2/SHH/FGF2/PGF/AGT/FGF1/GREM1/GPC3/DLL1/GDNF/NOG	15
GO:0002820	negative regulation of adaptive immune response	10/659	40/18493	9.93263e-07	8.08183e-06	4.22762e-06	BCL6/IFNB1/TNFSF4/IL4R/IL2/IFNA2/XCL1/PTPN6/IL7R/ARG1	10
GO:0030225	macrophage differentiation	10/659	40/18493	9.93263e-07	8.08183e-06	4.22762e-06	TGFB1/MMP9/VEGFA/INHBA/PTPN2/ADIPOQ/CSF1/TLR2/IL34/RB1	10
GO:0046006	regulation of activated T cell proliferation	10/659	40/18493	9.93263e-07	8.08183e-06	4.22762e-06	CLC/TNFSF9/IL12RB1/PDCD1LG2/IL2/IL2RA/RPS3/CD274/ARG1/LGALS9	10
GO:0060840	artery development	15/659	94/18493	1.10597e-06	8.98495e-06	4.70004e-06	APOE/FGF8/VEGFA/SHH/APOB/ACVRL1/ANGPTL3/DLL4/TGFB2/BMPR1A/BMPR2/ENG/HPGD/NOG/LRP1	15
[truncated: 1,638 more rows]

## Sheet: Pink Module
ID	Description	GeneRatio	BgRatio	pvalue	p.adjust	qvalue	geneID	Count
GO:0072376	protein activation cascade	2019-11-26	194/18493	8.57421e-16	8.29984e-13	4.91889e-13	CFI/PROS1/C5/F10/C2/SERPINC1/CPB2/CFB/CFH/KNG1/F2	11
[truncated: 142 more rows]

## Sheet: Brown Module
ID	Description	GeneRatio	BgRatio	pvalue	p.adjust	qvalue	geneID	Count
[truncated: 366 more rows]

[truncated: 1 more sheets: Red Module]
