# Supplementary material for: Underlying features of epigenetic aging clocks in vivo and in vitro
Source: Aging Cell. 2020 Sep 15;19(10):e13229. doi: 10.1111/acel.13229 (PMC7576259; doi:10.1111/acel.13229)
Supplement: Supplementary file 6 [file ACEL-19-e13229-s006.xlsx]

## Sheet: Blue Module
ID	Description	GeneRatio	BgRatio	pvalue	p.adjust	qvalue	geneID	Count
hsa04151	PI3K-Akt signaling pathway	20/101	354/7914	1.45327e-08	3.18267e-06	2.00399e-06	627/3561/284/374/5594/7424/596/7057/11140/2251/5155/8823/2253/2252/3563/5154/3569/3326/572/10971	20
hsa05200	Pathways in cancer	23/101	529/7914	1.37991e-07	1.12269e-05	7.06907e-06	6778/3561/5594/7424/815/596/5599/9252/6500/2251/5155/23604/8823/2253/2252/3563/5154/3569/4312/5881/3326/637/572	23
hsa04010	MAPK signaling pathway	17/101	295/7914	1.53793e-07	1.12269e-05	7.06907e-06	3315/627/284/374/5594/7424/5599/9252/2251/5155/8823/2253/2252/5154/6300/5881/5606	17
hsa04015	Rap1 signaling pathway	14/101	210/7914	3.72337e-07	2.03855e-05	1.28358e-05	284/5594/7424/5584/7057/2251/5155/8823/2253/2252/5154/6300/5881/5606	14
hsa04014	Ras signaling pathway	14/101	232/7914	1.24525e-06	5.45419e-05	3.43427e-05	627/284/5594/7424/5781/5599/2251/5155/8823/2253/2252/5154/5881/572	14
hsa04722	Neurotrophin signaling pathway	10/101	119/7914	2.4554e-06	8.96219e-05	5.6431e-05	627/5580/5594/815/5781/596/5599/9252/6300/572	10
hsa05218	Melanoma	8/101	72/7914	3.24766e-06	0.000101606	6.39765e-05	5594/2251/5155/8823/2253/2252/5154/572	8
hsa04066	HIF-1 signaling pathway	9/101	109/7914	9.29862e-06	0.00025455	0.000160279	2026/284/5594/815/596/3945/3569/5163/226	9
hsa04668	TNF signaling pathway	9/101	112/7914	1.16113e-05	0.000282541	0.000177904	2919/5594/7424/5599/9252/3569/6300/6352/5606	9
hsa04630	JAK-STAT signaling pathway	10/101	162/7914	3.78978e-05	0.000754511	0.000475083	6778/3561/5781/596/5155/282618/3563/5154/3569/7066	10
hsa05161	Hepatitis B	10/101	162/7914	3.78978e-05	0.000754511	0.000475083	6778/5594/596/5599/3569/6300/637/572/5606/10971	10
hsa05014	Amyotrophic lateral sclerosis (ALS)	6/101	51/7914	4.21117e-05	0.000768539	0.000483916	6647/596/6300/637/572/5606	6
hsa05020	Prion diseases	5/101	35/7914	7.34217e-05	0.0011808	0.000743496	6647/5594/3569/6352/10963	5
hsa05170	Human immunodeficiency virus 1 infection	11/101	212/7914	7.54847e-05	0.0011808	0.000743496	5594/596/5599/6500/1072/2923/6300/5881/637/572/5606	11
hsa05219	Bladder cancer	5/101	41/7914	0.000159523	0.00232903	0.00146649	5594/7057/9252/23604/4312	5
hsa04657	IL-17 signaling pathway	7/101	93/7914	0.00017274	0.00236438	0.00148875	2919/5594/5599/3569/4312/6300/3326	7
hsa00010	Glycolysis / Gluconeogenesis	6/101	68/7914	0.000214885	0.00276822	0.00174303	2026/3945/10327/2821/7167/226	6
hsa05120	Epithelial cell signaling in Helicobacter pylori infection	6/101	70/7914	0.00025218	0.00306819	0.00193191	2919/83700/5781/5599/6300/6352	6
hsa04933	AGE-RAGE signaling pathway in diabetic complications	7/101	100/7914	0.000271406	0.00312831	0.00196976	5580/5594/7424/596/5599/3569/6300	7
hsa04625	C-type lectin receptor signaling pathway	7/101	104/7914	0.000345524	0.00378349	0.0023823	5580/5594/5781/5599/51266/3569/6300	7
hsa05418	Fluid shear stress and atherosclerosis	8/101	139/7914	0.000378579	0.00394804	0.00248591	596/5599/5155/5154/6300/5881/3326/6613	8
hsa04659	Th17 cell differentiation	7/101	107/7914	0.000411124	0.00409255	0.0025769	6778/3561/5594/5599/3569/6300/3326	7
hsa04621	NOD-like receptor signaling pathway	9/101	181/7914	0.000480131	0.00444799	0.00280071	5580/2919/5594/596/5599/3569/6300/3326/6352	9
hsa01521	EGFR tyrosine kinase inhibitor resistance	6/101	79/7914	0.000487451	0.00444799	0.00280071	5594/596/5155/5154/3569/572	6
hsa05145	Toxoplasmosis	7/101	112/7914	0.000542305	0.0047506	0.00299124	5594/596/959/5599/6300/572/5606	7
hsa05210	Colorectal cancer	6/101	86/7914	0.000767406	0.00646392	0.00407005	374/5594/596/5599/5881/572	6
hsa04370	VEGF signaling pathway	5/101	59/7914	0.000888941	0.0072103	0.00454001	3315/5594/6300/5881/572	5
hsa04510	Focal adhesion	9/101	199/7914	0.000950343	0.00743304	0.00468026	5594/7424/596/7057/5599/5155/5154/5881/572	9
hsa04912	GnRH signaling pathway	6/101	93/7914	0.00115812	0.00874578	0.00550683	5580/5594/815/5599/6300/5606	6
hsa05215	Prostate cancer	6/101	97/7914	0.00144118	0.0105206	0.00662438	5594/596/5155/5154/3326/572	6
hsa04810	Regulation of actin cytoskeleton	9/101	213/7914	0.00153149	0.0108192	0.0068124	5594/2251/5155/1072/8823/2253/2252/5154/5881	9
hsa04061	Viral protein interaction with cytokine and cytokine receptor	6/101	100/7914	0.00168601	0.0112217	0.0070658	3561/5196/5473/2919/3569/6352	6
hsa04664	Fc epsilon RI signaling pathway	5/101	68/7914	0.00169094	0.0112217	0.0070658	5594/5599/6300/5881/5606	5
hsa05152	Tuberculosis	8/101	179/7914	0.00197527	0.0127231	0.00801117	5594/815/596/5599/3569/6300/637/572	8
hsa04620	Toll-like receptor signaling pathway	6/101	104/7914	0.0020602	0.0128909	0.00811687	5594/5599/3569/6300/6352/5606	6
hsa05214	Glioma	5/101	75/7914	0.00260996	0.0158773	0.00999723	5594/815/8536/5155/5154	5
hsa05133	Pertussis	5/101	76/7914	0.00276592	0.0159801	0.0100619	5594/5599/1072/3569/6300	5
hsa04062	Chemokine signaling pathway	8/101	189/7914	0.0027728	0.0159801	0.0100619	5196/5473/5580/2919/5594/5881/6352/572	8
hsa05144	Malaria	4/101	49/7914	0.00340968	0.0189317	0.0119205	7057/959/6403/3569	4
hsa05132	Salmonella infection	5/101	80/7914	0.00345784	0.0189317	0.0119205	2919/5594/5599/3569/6300	5
hsa01200	Carbon metabolism	6/101	117/7914	0.00371891	0.0198644	0.0125078	2026/4190/2821/7086/7167/226	6
hsa04071	Sphingolipid signaling pathway	6/101	119/7914	0.00404293	0.0209672	0.0132021	5594/596/5599/6300/5881/637	6
hsa04060	Cytokine-cytokine receptor interaction	10/101	294/7914	0.00415754	0.0209672	0.0132021	3561/5196/5473/2919/959/282618/3563/3569/6352/7066	10
hsa05135	Yersinia infection	6/101	120/7914	0.00421258	0.0209672	0.0132021	5594/5599/3569/6300/5881/5606	6
hsa04012	ErbB signaling pathway	5/101	85/7914	0.004488	0.0216449	0.0136288	374/5594/815/5599/572	5
hsa04217	Necroptosis	7/101	162/7914	0.00454641	0.0216449	0.0136288	6778/815/596/5599/5478/3326/637	7
hsa04141	Protein processing in endoplasmic reticulum	7/101	166/7914	0.00519159	0.0241906	0.0152318	10273/596/5599/3337/6500/2923/3326	7
hsa04658	Th1 and Th2 cell differentiation	5/101	92/7914	0.00627439	0.0285117	0.0179525	6778/3561/5594/5599/6300	5
hsa00030	Pentose phosphate pathway	3/101	30/7914	0.00637932	0.0285117	0.0179525	2821/7086/226	3
hsa05323	Rheumatoid arthritis	5/101	93/7914	0.00656509	0.0287551	0.0181058	284/2919/3569/4312/6352	5
hsa04215	Apoptosis - multiple species	3/101	32/7914	0.00765146	0.0322683	0.020318	596/5599/637	3
hsa04210	Apoptosis	6/101	136/7914	0.0077017	0.0322683	0.020318	5594/596/5599/3563/637/572	6
hsa04140	Autophagy - animal	6/101	137/7914	0.00797306	0.0322683	0.020318	5580/5594/596/5599/23604/572	6
hsa01522	Endocrine resistance	5/101	98/7914	0.00816163	0.0322683	0.020318	5594/596/5599/6300/572	5
hsa05231	Choline metabolism in cancer	5/101	98/7914	0.00816163	0.0322683	0.020318	5594/5599/5155/5154/5881	5
hsa05162	Measles	6/101	138/7914	0.00825126	0.0322683	0.020318	3561/596/5599/3569/637/572	6
hsa04750	Inflammatory mediator regulation of TRP channels	5/101	100/7914	0.00886979	0.0340787	0.0214578	5580/815/5599/6300/5606	5
hsa05167	Kaposi sarcoma-associated herpesvirus infection	7/101	186/7914	0.00950092	0.035706	0.0224825	2919/5594/5599/5155/3569/6300/637	7
hsa05142	Chagas disease (American trypanosomiasis)	5/101	102/7914	0.00961941	0.035706	0.0224825	5594/5599/3569/6300/6352	5
hsa05211	Renal cell carcinoma	4/101	69/7914	0.0114643	0.0418449	0.0263479	5594/5781/5155/572	4
hsa05226	Gastric cancer	6/101	149/7914	0.0117893	0.0423254	0.0266505	5594/596/2251/8823/2253/2252	6
hsa01524	Platinum drug resistance	4/101	73/7914	0.0138884	0.0490574	0.0308893	5594/596/637/572	4
hsa05169	Epstein-Barr virus infection	7/101	201/7914	0.0141379	0.0491461	0.0309452	596/5599/3569/2923/6300/637/5606	7

## Sheet: Yellow Module
ID	Description	GeneRatio	BgRatio	pvalue	p.adjust	qvalue	geneID	Count
hsa05205	Proteoglycans in cancer	16/58	204/7914	6.50738e-13	1.29497e-10	3.56193e-11	6774/4087/5578/5595/5879/816/817/5566/836/5170/1432/7409/208/2885/5579/6714	16
hsa04664	Fc epsilon RI signaling pathway	1958-11-01	68/7914	1.3462e-12	1.33947e-10	3.68433e-11	5578/5595/5879/4067/695/2534/5170/1432/7409/208/2885	11
hsa04012	ErbB signaling pathway	1958-11-01	85/7914	1.70641e-11	1.13192e-09	3.11346e-10	5578/5595/816/817/56924/1398/6464/208/2885/5579/6714	11
hsa04722	Neurotrophin signaling pathway	1958-12-01	119/7914	3.79462e-11	1.88782e-09	5.19264e-10	5595/5879/816/817/6197/9261/5170/1398/1432/6464/208/2885	12
hsa04062	Chemokine signaling pathway	14/58	189/7914	4.90244e-11	1.95117e-09	5.36689e-10	6774/6772/5595/5879/156/4067/5566/1398/6464/7409/208/2885/5579/6714	14
hsa05161	Hepatitis B	13/58	162/7914	9.72231e-11	2.96526e-09	8.15624e-10	6774/4088/6772/7529/5578/5595/836/1432/208/2885/5579/6714/7534	13
hsa04933	AGE-RAGE signaling pathway in diabetic complications	1958-11-01	100/7914	1.04306e-10	2.96526e-09	8.15624e-10	6774/4088/4087/6772/5578/5595/5879/836/1432/208/5579	11
hsa04370	VEGF signaling pathway	1958-09-01	59/7914	3.027e-10	7.52967e-09	2.07111e-09	5578/5595/5879/9261/8877/1432/208/5579/6714	9
hsa04510	Focal adhesion	13/58	199/7914	1.26901e-09	2.80592e-08	7.71794e-09	5578/5595/5879/2534/56924/5170/1398/6464/7409/208/2885/5579/6714	13
hsa04660	T cell receptor signaling pathway	1958-10-01	103/7914	2.78112e-09	5.53442e-08	1.52229e-08	5595/7006/2534/5588/56924/5170/1432/7409/208/2885	10
hsa05203	Viral carcinogenesis	1958-12-01	201/7914	1.66079e-08	2.72105e-07	7.48451e-08	6774/7529/5595/5879/4067/5566/836/9261/5315/2885/6714/7534	12
hsa04010	MAPK signaling pathway	14/58	295/7914	1.70035e-08	2.72105e-07	7.48451e-08	5578/5595/5879/2322/5566/6197/1845/836/9261/1398/1432/208/2885/5579	14
hsa04666	Fc gamma R-mediated phagocytosis	1958-09-01	93/7914	1.91431e-08	2.72105e-07	7.48451e-08	5578/5595/5879/4067/8877/1398/7409/208/5579	9
hsa04912	GnRH signaling pathway	1958-09-01	93/7914	1.91431e-08	2.72105e-07	7.48451e-08	5578/5595/816/817/5566/1432/2885/5579/6714	9
hsa04917	Prolactin signaling pathway	1958-08-01	70/7914	3.35324e-08	4.44864e-07	1.22364e-07	6774/6772/5595/1432/6464/208/2885/6714	8
hsa05214	Glioma	1958-08-01	75/7914	5.82567e-08	6.84288e-07	1.8822e-07	5578/5595/816/817/6464/208/2885/5579	8
hsa05163	Human cytomegalovirus infection	1958-12-01	225/7914	5.84568e-08	6.84288e-07	1.8822e-07	6774/5578/5595/5879/5566/836/1398/1432/208/2885/5579/6714	12
hsa04066	HIF-1 signaling pathway	1958-09-01	109/7914	7.75527e-08	8.57388e-07	2.35833e-07	6774/2023/5578/5595/816/817/2597/208/5579	9
hsa01521	EGFR tyrosine kinase inhibitor resistance	1958-08-01	79/7914	8.80719e-08	9.22437e-07	2.53725e-07	6774/5578/5595/6464/208/2885/5579/6714	8
hsa04662	B cell receptor signaling pathway	1958-08-01	82/7914	1.18297e-07	1.17705e-06	3.23759e-07	5595/5879/4067/695/7409/208/2885/5579	8
hsa04071	Sphingolipid signaling pathway	1958-09-01	119/7914	1.66316e-07	1.57604e-06	4.33506e-07	5578/5595/5879/2534/8877/5170/1432/208/5579	9
hsa04380	Osteoclast differentiation	1958-09-01	128/7914	3.1159e-07	2.81847e-06	7.75248e-07	6772/5595/5879/695/7006/2534/1432/208/2885	9
hsa04926	Relaxin signaling pathway	1958-09-01	129/7914	3.33078e-07	2.88185e-06	7.92681e-07	4087/5578/5595/5566/1432/6464/208/2885/6714	9
hsa04650	Natural killer cell mediated cytotoxicity	1958-09-01	131/7914	3.79948e-07	3.1504e-06	8.66549e-07	5578/5595/5879/836/2534/6464/7409/2885/5579	9
hsa05223	Non-small cell lung cancer	1958-07-01	66/7914	4.35734e-07	3.46844e-06	9.54029e-07	6774/5578/5595/5170/208/2885/5579	7
hsa04720	Long-term potentiation	1958-07-01	67/7914	4.83821e-07	3.70309e-06	1.01857e-06	5578/5595/816/817/5566/6197/5579	7
hsa05152	Tuberculosis	1958-10-01	179/7914	5.55579e-07	3.96475e-06	1.09054e-06	6772/3329/5595/816/817/836/8877/1432/208/6714	10
hsa04750	Inflammatory mediator regulation of TRP channels	1958-08-01	100/7914	5.57855e-07	3.96475e-06	1.09054e-06	5578/816/817/5566/5588/1432/5579/6714	8
hsa05200	Pathways in cancer	16/58	529/7914	7.30251e-07	5.01103e-06	1.37833e-06	6774/4088/4087/6772/5578/5595/5879/816/817/2322/5566/836/1398/208/2885/5579	16
hsa05167	Kaposi sarcoma-associated herpesvirus infection	1958-10-01	186/7914	7.91737e-07	5.25185e-06	1.44457e-06	6774/6772/5595/5879/4067/836/9261/1432/208/6714	10
hsa05212	Pancreatic cancer	1958-07-01	75/7914	1.0553e-06	6.77436e-06	1.86335e-06	6774/4088/4087/6772/5595/5879/208	7
hsa04725	Cholinergic synapse	1958-08-01	112/7914	1.33184e-06	8.03143e-06	2.20912e-06	5578/5595/816/817/5566/2534/208/5579	8
hsa05145	Toxoplasmosis	1958-08-01	112/7914	1.33184e-06	8.03143e-06	2.20912e-06	6774/6772/5595/836/5170/1432/10105/208	8
hsa04919	Thyroid hormone signaling pathway	1958-08-01	119/7914	2.11132e-06	1.23574e-05	3.39903e-06	6772/5578/5595/5566/5170/208/5579/6714	8
hsa05135	Yersinia infection	1958-08-01	120/7914	2.24936e-06	1.27892e-05	3.51779e-06	5595/5879/6197/1398/1432/7409/208/6714	8
hsa05210	Colorectal cancer	1958-07-01	86/7914	2.68419e-06	1.48376e-05	4.08123e-06	4088/4087/5595/5879/836/208/2885	7
hsa04611	Platelet activation	1958-08-01	124/7914	2.88108e-06	1.54955e-05	4.26219e-06	5595/4067/695/5566/2534/1432/208/6714	8
hsa04114	Oocyte meiosis	1958-08-01	128/7914	3.65777e-06	1.91552e-05	5.26881e-06	7529/5595/816/817/5566/6197/1432/7534	8
hsa04014	Ras signaling pathway	1958-10-01	232/7914	5.85857e-06	2.98938e-05	8.22256e-06	5578/5595/5879/2322/5566/56924/6464/208/2885/5579	10
hsa01522	Endocrine resistance	1958-07-01	98/7914	6.45659e-06	3.13381e-05	8.61983e-06	5595/5566/1432/6464/208/2885/6714	7
hsa05231	Choline metabolism in cancer	1958-07-01	98/7914	6.45659e-06	3.13381e-05	8.61983e-06	5578/5595/5879/5170/208/2885/5579	7
hsa05211	Renal cell carcinoma	1958-06-01	69/7914	9.97962e-06	4.72844e-05	1.3006e-05	5595/5879/56924/1398/208/2885	6
hsa05120	Epithelial cell signaling in Helicobacter pylori infection	1958-06-01	70/7914	1.08537e-05	5.02301e-05	1.38163e-05	5879/1445/4067/836/1432/6714	6
hsa04261	Adrenergic signaling in cardiomyocytes	1958-08-01	149/7914	1.13047e-05	5.09996e-05	1.40279e-05	5578/5595/816/817/5566/1432/208/7171	8
hsa04659	Th17 cell differentiation	1958-07-01	107/7914	1.15645e-05	5.09996e-05	1.40279e-05	6774/4088/4087/6772/5595/5588/1432	7
hsa04520	Adherens junction	1958-06-01	71/7914	1.17889e-05	5.09996e-05	1.40279e-05	4088/5595/5879/2534/2241/6714	6
hsa05160	Hepatitis C	1958-08-01	155/7914	1.5098e-05	6.39257e-05	1.75834e-05	6774/6772/7529/5595/836/208/2885/7534	8
hsa05220	Chronic myeloid leukemia	1958-06-01	76/7914	1.74943e-05	7.25284e-05	1.99496e-05	4088/5595/1398/6464/208/2885	6
hsa04015	Rap1 signaling pathway	1958-09-01	210/7914	1.89327e-05	7.68899e-05	2.11493e-05	5578/5595/5879/1398/1432/7409/208/5579/6714	9
hsa05170	Human immunodeficiency virus 1 infection	1958-09-01	212/7914	2.04208e-05	8.12748e-05	2.23554e-05	5578/5595/5879/836/56924/1398/1432/208/5579	9
hsa05225	Hepatocellular carcinoma	1958-08-01	168/7914	2.7102e-05	0.000105751	2.90878e-05	4088/4087/5578/5595/6464/208/2885/5579	8
hsa04540	Gap junction	1958-06-01	88/7914	4.05254e-05	0.000155088	4.26583e-05	5578/5595/5566/2885/5579/6714	6
hsa04068	FoxO signaling pathway	1958-07-01	131/7914	4.31977e-05	0.000156343	4.30036e-05	6774/4088/5595/5170/1432/208/2885	7
hsa04728	Dopaminergic synapse	1958-07-01	131/7914	4.31977e-05	0.000156343	4.30036e-05	5578/816/817/5566/1432/208/5579	7
hsa05235	PD-L1 expression and PD-1 checkpoint pathway in cancer	1958-06-01	89/7914	4.32103e-05	0.000156343	4.30036e-05	6774/6772/5595/5588/1432/208	6
hsa04360	Axon guidance	1958-08-01	181/7914	4.62692e-05	0.000164421	4.52255e-05	5578/5595/5879/816/817/2534/56924/6714	8
hsa04910	Insulin signaling pathway	1958-07-01	137/7914	5.75417e-05	0.000200891	5.5257e-05	5595/5566/5170/1398/6464/208/2885	7
hsa04550	Signaling pathways regulating pluripotency of stem cells	1958-07-01	140/7914	6.60572e-05	0.000226645	6.23407e-05	6774/4088/4087/5595/1432/208/2885	7
hsa04713	Circadian entrainment	1958-06-01	97/7914	7.02348e-05	0.000236894	6.51598e-05	5578/5595/816/817/5566/5579	6
hsa04916	Melanogenesis	1958-06-01	101/7914	8.8066e-05	0.000292085	8.03409e-05	5578/5595/816/817/5566/5579	6
hsa04072	Phospholipase D signaling pathway	1958-07-01	148/7914	9.39261e-05	0.000306415	8.42823e-05	5578/5595/2534/8877/6464/208/2885	7
hsa05169	Epstein-Barr virus infection	1958-08-01	201/7914	9.70553e-05	0.000311516	8.56855e-05	6774/6772/5879/4067/695/836/1432/208	8
hsa04625	C-type lectin receptor signaling pathway	1958-06-01	104/7914	0.000103671	0.000327469	9.00733e-05	6772/5595/9261/1432/208/6714	6
hsa05221	Acute myeloid leukemia	1958-05-01	66/7914	0.000112695	0.000349031	9.60043e-05	6774/5595/2322/208/2885	5
hsa04150	mTOR signaling pathway	1958-07-01	153/7914	0.000115759	0.000349031	9.60043e-05	5578/5595/6197/5170/208/2885/5579	7
hsa04921	Oxytocin signaling pathway	1958-07-01	153/7914	0.000115759	0.000349031	9.60043e-05	5578/5595/816/817/5566/5579/6714	7
hsa05131	Shigellosis	1958-05-01	67/7914	0.000121106	0.000359702	9.89394e-05	5595/5879/1398/1432/6714	5
hsa04931	Insulin resistance	1958-06-01	108/7914	0.00012782	0.000374063	0.000102889	6774/6197/5588/5170/208/5579	6
hsa05031	Amphetamine addiction	1958-05-01	68/7914	0.00012999	0.000374898	0.000103119	5578/816/817/5566/5579	5
hsa04960	Aldosterone-regulated sodium reabsorption	1958-04-01	37/7914	0.000143256	0.000407256	0.00011202	5578/5595/5170/5579	4
hsa04218	Cellular senescence	1958-07-01	160/7914	0.000153108	0.000423174	0.000116398	4088/4087/5595/9261/1432/5481/208	7
hsa04310	Wnt signaling pathway	1958-07-01	160/7914	0.000153108	0.000423174	0.000116398	4088/5578/5879/816/817/5566/5579	7
hsa04971	Gastric acid secretion	1958-05-01	75/7914	0.000206985	0.000564247	0.000155202	5578/816/817/5566/5579	5
hsa04911	Insulin secretion	1958-05-01	86/7914	0.000392819	0.00105636	0.000290563	5578/816/817/5566/5579	5
hsa04371	Apelin signaling pathway	1958-06-01	137/7914	0.000466136	0.00123681	0.000340197	4088/4087/5595/5566/8877/208	6
hsa04020	Calcium signaling pathway	1958-07-01	193/7914	0.00048282	0.00125237	0.000344475	5578/816/817/5566/8877/10105/5579	7
hsa04915	Estrogen signaling pathway	1958-06-01	138/7914	0.000484584	0.00125237	0.000344475	5595/5566/6464/208/2885/6714	6
hsa05130	Pathogenic Escherichia coli infection	1958-07-01	201/7914	0.000615855	0.00157122	0.000432179	5595/5879/4067/836/2534/2597/1432	7
hsa04925	Aldosterone synthesis and secretion	1958-05-01	98/7914	0.000716473	0.00180479	0.000496424	5578/816/817/5566/5579	5
hsa05226	Gastric cancer	1958-06-01	149/7914	0.000727547	0.00180977	0.000497795	4088/4087/5595/6464/208/2885	6
hsa04914	Progesterone-mediated oocyte maturation	1958-05-01	99/7914	0.000750395	0.00184356	0.000507089	5595/5566/6197/1432/208	5
hsa05213	Endometrial cancer	1958-04-01	58/7914	0.000820829	0.00199201	0.000547922	5595/5170/208/2885	4
hsa04730	Long-term depression	1958-04-01	60/7914	0.000933219	0.00218232	0.000600267	5578/5595/4067/5579	4
hsa05416	Viral myocarditis	1958-04-01	60/7914	0.000933219	0.00218232	0.000600267	5879/836/2534/1982	4
hsa04620	Toll-like receptor signaling pathway	1958-05-01	104/7914	0.00093836	0.00218232	0.000600267	6772/5595/5879/1432/208	5
hsa04024	cAMP signaling pathway	1958-07-01	216/7914	0.000943112	0.00218232	0.000600267	5595/5879/816/817/5566/7409/208	7
hsa04151	PI3K-Akt signaling pathway	1958-09-01	354/7914	0.00098786	0.00225959	0.000621521	7529/5578/5595/5879/2322/5170/208/2885/7534	9
hsa04922	Glucagon signaling pathway	1958-05-01	106/7914	0.00102261	0.0023125	0.000636074	816/817/5566/5315/208	5
hsa04929	GnRH secretion	1958-04-01	64/7914	0.00118982	0.00266037	0.000731761	5578/5595/208/5579	4
hsa05321	Inflammatory bowel disease (IBD)	1958-04-01	65/7914	0.00126097	0.00278814	0.000766904	6774/4088/4087/6772	4
hsa04670	Leukocyte transendothelial migration	1958-05-01	112/7914	0.00130929	0.00286317	0.000787543	5578/5879/1432/7409/5579	5
hsa04724	Glutamatergic synapse	1958-05-01	114/7914	0.0014169	0.00306482	0.000843007	5578/5595/156/5566/5579	5
hsa05164	Influenza A	1958-06-01	170/7914	0.00144407	0.00308999	0.000849932	6772/5578/5595/836/208/5579	6
hsa04726	Serotonergic synapse	1958-05-01	115/7914	0.00147309	0.00311857	0.000857792	5578/5595/5566/836/5579	5
hsa05230	Central carbon metabolism in cancer	1958-04-01	69/7914	0.00157551	0.00330029	0.000907775	5595/2322/5315/208	4
hsa05206	MicroRNAs in cancer	1958-08-01	310/7914	0.00175848	0.00364519	0.00100264	6774/5578/5595/836/1398/6464/2885/5579	8
hsa01524	Platinum drug resistance	1958-04-01	73/7914	0.00194102	0.00394146	0.00108414	5595/836/5170/208	4
hsa05100	Bacterial invasion of epithelial cells	1958-04-01	73/7914	0.00194102	0.00394146	0.00108414	5879/1398/6464/6714	4
hsa05020	Prion diseases	1958-03-01	35/7914	0.00207019	0.00416129	0.0011446	5595/5566/2534	3
hsa05140	Leishmaniasis	1958-04-01	76/7914	0.00225103	0.00447955	0.00123214	6772/5595/1432/5579	4
hsa04270	Vascular smooth muscle contraction	1958-05-01	132/7914	0.00270136	0.00532248	0.001464	5578/5595/5566/5588/5579	5
hsa04140	Autophagy - animal	1958-05-01	137/7914	0.00317316	0.00619077	0.00170283	5595/5566/5588/5170/208	5
hsa04727	GABAergic synapse	1958-04-01	89/7914	0.00399262	0.00771389	0.00212178	5578/5566/5579/6714	4
hsa05032	Morphine addiction	1958-04-01	91/7914	0.00432339	0.00827264	0.00227547	5578/156/5566/5579	4
hsa04723	Retrograde endocannabinoid signaling	1958-05-01	148/7914	0.00441683	0.00836083	0.00229973	5578/5595/5566/1432/5579	5
hsa04810	Regulation of actin cytoskeleton	1958-06-01	213/7914	0.00446679	0.00836083	0.00229973	5595/5879/56924/1398/7409/6714	6
hsa04658	Th1 and Th2 cell differentiation	1958-04-01	92/7914	0.00449552	0.00836083	0.00229973	6772/5595/5588/1432	4
hsa05166	Human T-cell leukemia virus 1 infection	1958-06-01	219/7914	0.005112	0.00941934	0.00259088	4088/4087/5595/5566/5901/208	6
hsa04934	Cushing syndrome	1958-05-01	155/7914	0.0053699	0.00980376	0.00269662	5595/816/817/5566/9049	5
hsa05215	Prostate cancer	1958-04-01	97/7914	0.0054259	0.00981595	0.00269997	5595/5170/208/2885	4
hsa05014	Amyotrophic lateral sclerosis (ALS)	1958-03-01	51/7914	0.00606361	0.0108708	0.00299012	5879/836/1432	3
hsa04217	Necroptosis	1958-05-01	162/7914	0.00646074	0.0112088	0.00308308	6774/6772/816/817/5481	5
hsa04064	NF-kappa B signaling pathway	1958-04-01	102/7914	0.00647743	0.0112088	0.00308308	4067/695/5588/5579	4
hsa05142	Chagas disease (American trypanosomiasis)	1958-04-01	102/7914	0.00647743	0.0112088	0.00308308	4087/5595/1432/208	4
hsa05146	Amoebiasis	1958-04-01	102/7914	0.00647743	0.0112088	0.00308308	5578/5566/836/5579	4
hsa04961	Endocrine and other factor-regulated calcium reabsorption	1958-03-01	53/7914	0.00675089	0.0115813	0.00318554	5578/5566/5579	3
hsa04928	Parathyroid hormone synthesis, secretion and action	1958-04-01	106/7914	0.00741027	0.0126038	0.00346679	5578/5595/5566/5579	4
hsa05010	Alzheimer disease	1958-05-01	171/7914	0.00808158	0.0136291	0.00374882	5595/836/2597/3028/539	5
hsa04144	Endocytosis	1958-06-01	243/7914	0.008395	0.0140387	0.00386148	4088/4087/156/8723/51534/6714	6
hsa04668	TNF signaling pathway	1958-04-01	112/7914	0.00896959	0.0148746	0.00409139	5595/836/1432/208	4
hsa05165	Human papillomavirus infection	1958-07-01	330/7914	0.00993869	0.0163455	0.00449597	6772/5595/5566/836/5315/208/2885	7
hsa01200	Carbon metabolism	1958-04-01	117/7914	0.0104221	0.0170001	0.00467603	2023/2597/5226/5315	4
hsa04110	Cell cycle	1958-04-01	124/7914	0.0127004	0.0205478	0.00565186	4088/4087/7529/7534	4
hsa00010	Glycolysis / Gluconeogenesis	1958-03-01	68/7914	0.013369	0.021455	0.00590141	2023/2597/5315	3
hsa04920	Adipocytokine signaling pathway	1958-03-01	69/7914	0.013905	0.0221368	0.00608894	6774/5588/208	3
hsa04918	Thyroid hormone synthesis	1958-03-01	74/7914	0.016768	0.0264828	0.00728434	5578/5566/5579	3
hsa04210	Apoptosis	1958-04-01	136/7914	0.0173047	0.0270163	0.00743109	5595/836/5170/208	4
hsa01230	Biosynthesis of amino acids	1958-03-01	75/7914	0.0173773	0.0270163	0.00743109	2023/2597/5315	3
hsa05133	Pertussis	1958-03-01	76/7914	0.0179989	0.0277658	0.00763725	5595/836/1432	3
hsa05162	Measles	1958-04-01	138/7914	0.0181612	0.0278007	0.00764683	6774/6772/836/208	4
hsa05418	Fluid shear stress and atherosclerosis	1958-04-01	139/7914	0.0185993	0.0282538	0.00777149	5879/1432/208/6714	4
hsa05012	Parkinson disease	1958-04-01	142/7914	0.0199528	0.0300803	0.00827388	5566/836/10105/539	4
hsa05132	Salmonella infection	1958-03-01	80/7914	0.0206088	0.0308358	0.00848167	5595/5879/1432	3
hsa05224	Breast cancer	1958-04-01	147/7914	0.0223416	0.0331789	0.00912618	5595/6464/208/2885	4
hsa04390	Hippo signaling pathway	1958-04-01	154/7914	0.0259698	0.0382814	0.0105297	4088/4087/7529/7534	4
hsa04714	Thermogenesis	1958-05-01	231/7914	0.0265224	0.0388085	0.0106747	5566/6197/1432/2885/539	5
hsa04970	Salivary secretion	1958-03-01	90/7914	0.0279999	0.0406713	0.011187	5578/5566/5579	3
hsa05143	African trypanosomiasis	1958-02-01	37/7914	0.0298378	0.043027	0.011835	5578/5579	2
hsa04657	IL-17 signaling pathway	1958-03-01	93/7914	0.0304583	0.0433952	0.0119363	5595/836/1432	3
hsa04630	JAK-STAT signaling pathway	1958-04-01	162/7914	0.0305293	0.0433952	0.0119363	6774/6772/208/2885	4
hsa04350	TGF-beta signaling pathway	1958-03-01	94/7914	0.0313024	0.0441786	0.0121517	4088/4087/5595	3
hsa04022	cGMP-PKG signaling pathway	1958-04-01	167/7914	0.0336059	0.0470955	0.0129541	5595/10105/8654/208	4

## Sheet: Black Module
ID	Description	GeneRatio	BgRatio	pvalue	p.adjust	qvalue	geneID	Count
hsa04060	Cytokine-cytokine receptor interaction	2019-08-21	294/7914	4.40347e-07	4.22733e-05	3.24466e-05	4982/4055/5008/23495/27178/6346/23765/2056	8
hsa04066	HIF-1 signaling pathway	2019-04-21	109/7914	0.000170117	0.00816561	0.00626746	4055/3479/5335/2056	4
hsa04061	Viral protein interaction with cytokine and cytokine receptor	2019-03-21	100/7914	0.00220695	0.0461074	0.0353894	4055/27178/6346	3
hsa04064	NF-kappa B signaling pathway	2019-03-21	102/7914	0.00233546	0.0461074	0.0353894	4055/7535/5335	3
hsa04660	T cell receptor signaling pathway	2019-03-21	103/7914	0.00240142	0.0461074	0.0353894	5063/7535/5335	3
hsa04014	Ras signaling pathway	2019-04-21	232/7914	0.00290733	0.0465173	0.0357041	3479/5063/7535/5335	4

## Sheet: Green Module
ID	Description	GeneRatio	BgRatio	pvalue	p.adjust	qvalue	geneID	Count
hsa04142	Lysosome	1933-05-01	123/7914	0.000139995	0.0201593	0.0165047	3425/54/5641/3482/1509	5

## Sheet: Turquoise Module
ID	Description	GeneRatio	BgRatio	pvalue	p.adjust	qvalue	geneID	Count
hsa04060	Cytokine-cytokine receptor interaction	130/488	294/7914	7.8343e-83	2.1466e-80	1.42667e-80	3567/10220/8793/3456/3446/3458/27177/2660/10850/7040/6364/6347/5617/8744/943/3588/3594/3597/608/8995/2057/1441/64109/3624/8200/3586/3603/112744/388372/414062/6355/91/1896/6376/7292/1489/56477/6358/3565/8600/9966/94/655/10913/6374/8807/8808/85480/29949/3553/6348/6362/3566/10673/2661/3558/3596/60401/920/3559/11009/944/3601/3576/4352/10563/1270/6372/3440/27190/6367/6359/6361/7043/27302/58985/7293/14…	130
hsa04061	Viral protein interaction with cytokine and cytokine receptor	44/488	100/7914	1.79811e-27	2.4634e-25	1.63722e-25	8793/10850/6364/6347/3588/3586/388372/414062/6355/6376/56477/6358/6374/8807/29949/6348/6362/3558/3559/11009/3576/10563/6372/6367/6359/6361/58985/1435/6369/50604/6375/6357/146433/4049/8797/6354/6363/53832/6356/8764/8740/8795/7124/10344	44
hsa04630	JAK-STAT signaling pathway	53/488	162/7914	2.0644e-25	1.88548e-23	1.25313e-23	51588/4170/4609/3567/3456/3446/3458/5617/3588/3594/3597/2057/1441/64109/3586/1489/3565/85480/2670/29949/3566/3558/3596/3559/11009/5771/3601/4352/1270/3440/58985/3595/53342/50604/3574/5777/282616/3568/3589/1437/3562/1440/53832/3575/5618/5292/1950/3459/3578/3977/2688/3460/3454	53
hsa04657	IL-17 signaling pathway	33/488	93/7914	2.0784e-17	1.4237e-15	9.4622e-16	3725/3567/3458/6364/6347/4318/112744/4314/3565/6374/3553/3596/29110/3576/6372/27190/6361/5743/53342/64806/1437/1440/6354/4322/5603/55540/5601/6356/6280/6278/7124/3605/29761	33
hsa04151	PI3K-Akt signaling pathway	67/488	354/7914	2.68194e-17	1.4697e-15	9.7679e-16	4170/4609/7099/2277/7448/3456/3446/1944/7531/2324/2255/2253/3815/51378/5617/7422/2064/2066/3082/2057/1441/8817/2254/5604/3565/2247/2323/3566/2250/3558/5228/3559/4914/2246/8822/3440/3791/1027/1435/8074/2263/2261/56034/5728/7097/2249/3574/4908/4909/3371/3480/4193/3562/1440/4915/3630/2069/5747/2264/3575/5618/3845/1950/4803/7157/2688/3454	67
hsa05200	Pathways in cancer	85/488	529/7914	3.69421e-17	1.68702e-15	1.12123e-15	3725/4609/3567/3091/2277/3446/3458/7040/2324/2255/2253/3815/999/4318/7422/2064/3594/3597/3082/2057/1441/6469/8817/2254/5604/3565/54205/2099/2247/2323/3566/2250/3558/3596/5228/3559/54567/25/3601/3576/332/4914/183/2246/8822/3440/7043/1027/5743/8074/2263/2261/3595/5728/2249/3574/7042/2147/4313/3480/4193/3568/79444/3562/7476/330/5747/2264/2940/5925/3575/3714/4853/7048/3845/5601/28514/5292/5582/1950/3…	85
hsa04010	MAPK signaling pathway	55/488	295/7914	4.8765e-14	1.9088e-12	1.26862e-12	3725/4609/2277/1944/7040/2324/2255/2253/3815/51378/7422/2064/2066/3082/8817/2254/5604/2247/3553/2323/2250/5228/4914/2246/8822/7043/3791/1435/8074/2263/2261/8550/7867/56034/2249/4908/4909/7042/3480/3552/4915/3630/2069/2264/5603/7048/3845/5601/5582/5921/1950/4803/4137/7124/7157	55
hsa05323	Rheumatoid arthritis	29/488	93/7914	9.23233e-14	3.16207e-12	2.10157e-12	3725/7099/3458/7040/6364/6347/7422/941/414062/4314/8600/6374/1493/3553/6348/10673/3576/6372/7043/1435/7097/7042/3589/1437/3552/942/7124/5741/3605	29
hsa04014	Ras signaling pathway	46/488	232/7914	6.78531e-13	2.06575e-11	1.37293e-11	2277/1944/2324/2255/2253/30814/5322/3815/51378/7422/3082/5320/8817/2254/5604/8399/2247/2323/2250/5228/25/57144/29110/4914/2246/8822/3791/1435/8074/2263/2261/56034/2249/4908/4909/3480/4915/3630/5319/2264/3845/5601/5582/5921/1950/4803	46
hsa05321	Inflammatory bowel disease (IBD)	23/488	65/7914	1.78389e-12	4.88785e-11	3.24855e-11	3725/3567/7099/3458/7040/3594/3586/112744/3565/8807/3553/3566/3558/3596/7043/3595/7097/7042/3552/3459/7124/3605/3460	23
hsa04640	Hematopoietic cell lineage	25/488	97/7914	4.82133e-10	1.20095e-08	7.98173e-09	3567/952/3815/2057/1441/3565/948/3553/2323/3566/920/3559/945/2209/1435/3574/3568/3589/1437/3562/1440/3552/2811/3575/7124	25
hsa05218	Melanoma	21/488	72/7914	1.03119e-09	2.35456e-08	1.56488e-08	2255/2253/999/3082/8817/2254/5604/2247/2250/2246/8822/8074/56034/5728/2249/3480/4193/5925/3845/1950/7157	21
hsa05144	Malaria	17/488	49/7914	2.10651e-09	4.43988e-08	2.95082e-08	7099/3458/7040/6347/3082/5175/3586/948/3553/22914/3576/7043/7097/7042/1440/7124/4035	17
hsa05142	Chagas disease (American trypanosomiasis)	24/488	102/7914	7.81116e-09	1.49416e-07	9.93042e-08	3725/7099/3456/3458/7040/6347/718/3586/414062/5054/3553/6348/3558/3576/7043/7097/7042/5603/7048/5601/811/3459/7124/3460	24
hsa05219	Bladder cancer	15/488	41/7914	8.17969e-09	1.49416e-07	9.93042e-08	4609/999/4318/7422/2064/5604/3576/2261/1839/4313/4193/5925/3845/1950/7157	15
hsa05224	Breast cancer	29/488	147/7914	1.61675e-08	2.76869e-07	1.84012e-07	3725/4609/2324/2255/2253/3815/2064/8817/2254/5604/8600/2099/2247/2250/54567/2246/8822/8074/5728/2249/3480/7476/5925/3714/4853/3845/28514/1950/7157	29
hsa04650	Natural killer cell mediated cytotoxicity	27/488	131/7914	1.92772e-08	3.10703e-07	2.06499e-07	3456/3446/3458/9436/5604/259197/22914/80329/80328/962/3932/3440/3002/5777/4068/1437/8797/51744/3805/3812/3845/5582/8795/3459/7124/3460/3454	27
hsa05205	Proteoglycans in cancer	35/488	204/7914	2.35891e-08	3.59079e-07	2.3865e-07	4609/7099/3091/7448/7040/4318/7422/2064/2066/1634/3082/79923/6469/5604/2099/2247/3791/7097/1839/7042/5328/4313/3480/4193/5777/2719/7476/5747/5603/3845/5582/7124/7157/287/967	35
hsa04064	NF-kappa B signaling pathway	23/488	102/7914	3.80146e-08	5.4821e-07	3.6435e-07	51588/7099/388372/1896/8600/10913/3553/10673/3929/60401/597/1457/3576/3932/5743/6357/5328/4049/6363/330/8740/115650/7124	23
hsa05140	Leishmaniasis	19/488	76/7914	1.02859e-07	1.40917e-06	9.36558e-07	3725/7099/3458/7040/718/3586/3565/3553/2209/7043/5743/7097/7042/5777/3552/5603/3459/7124/3460	19
hsa04933	AGE-RAGE signaling pathway in diabetic complications	22/488	100/7914	1.20518e-07	1.57248e-06	1.0451e-06	3725/2277/7040/6347/7422/5590/5054/3553/3576/183/7043/1027/7042/4313/3552/2152/5603/7048/3845/5601/5292/7124	22
hsa04015	Rap1 signaling pathway	34/488	210/7914	1.62644e-07	2.02566e-06	1.34629e-06	2277/1944/2324/2255/2253/3815/51378/999/7422/5590/3082/8817/2254/5604/2247/2250/5228/2246/8822/3791/1435/8074/2263/2261/56034/2249/3480/3630/2264/5603/3845/5582/1950/4803	34
hsa05226	Gastric cancer	27/488	149/7914	3.17262e-07	3.77956e-06	2.51196e-06	4609/7040/2255/2253/999/2064/3082/6469/8817/2254/5604/2247/2250/2246/8822/7043/1027/8074/2263/2249/7042/7476/5925/7048/3845/1950/7157	27
hsa04062	Chemokine signaling pathway	31/488	189/7914	4.31886e-07	4.93069e-06	3.27703e-06	10850/6364/6347/5590/388372/414062/6355/6376/5604/56477/6358/6374/6348/6362/3055/3576/10563/6372/6367/6359/6361/2268/6369/6375/6357/6354/6363/5747/3845/6356/10344	31
hsa04658	Th1 and Th2 cell differentiation	20/488	92/7914	5.57396e-07	6.10906e-06	4.06019e-06	3725/3567/3458/3594/3565/3566/3558/3596/920/3559/54567/3932/3595/5603/3714/4853/5601/28514/3459/3460	20
hsa04210	Apoptosis	25/488	136/7914	6.5966e-07	6.8972e-06	4.584e-06	3725/4170/5604/54205/1075/1520/597/332/4914/4001/3002/3562/8797/835/330/6709/3845/5601/843/8795/4803/7124/7157/1512/8722	25
hsa04012	ErbB signaling pathway	19/488	85/7914	6.79651e-07	6.8972e-06	4.584e-06	3725/4609/685/145957/2064/2066/5604/25/57144/1027/1839/2069/5747/4690/3845/5601/5582/1950/3084	19
hsa04672	Intestinal immune network for IgA production	14/488	49/7914	8.70274e-07	8.51626e-06	5.66006e-06	3567/7040/941/608/3586/56477/3565/29851/10673/3558/5284/3601/942/115650	14
hsa04668	TNF signaling pathway	22/488	112/7914	9.68606e-07	9.15165e-06	6.08235e-06	3659/3725/2277/3456/6364/6347/4318/4314/6376/5604/6374/3553/6372/1435/5743/1437/4049/330/5603/5601/843/7124	22
hsa01522	Endocrine resistance	20/488	98/7914	1.61387e-06	1.474e-05	9.79647e-06	3725/4318/2064/5604/2099/54567/1027/1839/4313/3480/4193/5747/5603/5925/3714/4853/3845/5601/28514/7157	20
hsa05161	Hepatitis B	27/488	162/7914	1.76512e-06	1.56014e-05	1.0369e-05	3725/4609/7099/3456/3446/7040/4318/5604/5111/54205/29110/3576/332/3440/7043/7097/7042/5603/5925/7048/3845/5601/843/5582/7124/7157/3454	27
hsa04350	TGF-beta signaling pathway	19/488	94/7914	3.42082e-06	2.92908e-05	1.94672e-05	4609/3458/7040/1634/3624/8200/91/655/148738/7043/7042/26585/657/659/7048/56963/9241/7124/654	19
hsa04660	T cell receptor signaling pathway	20/488	103/7914	3.64332e-06	3.02506e-05	2.01051e-05	3725/3567/3458/3586/5604/3565/29851/1493/3558/920/57144/3932/5777/1437/5603/4690/3845/5601/9402/7124	20
hsa05152	Tuberculosis	28/488	179/7914	4.12164e-06	3.32156e-05	2.20756e-05	7099/3456/3446/3458/7040/3588/718/3586/54205/10332/3553/9902/3929/1520/2209/3440/7043/64581/7097/7042/56848/3552/5603/5601/843/3459/7124/3460	28
hsa04620	Toll-like receptor signaling pathway	20/488	104/7914	4.25721e-06	3.33278e-05	2.21503e-05	3725/7099/3456/3446/941/388372/414062/5604/3553/6348/3929/29110/3576/3440/7097/5603/5601/942/7124/3454	20
hsa04659	Th17 cell differentiation	20/488	107/7914	6.70197e-06	5.10095e-05	3.39018e-05	3725/3091/3458/7040/3594/112744/3565/3553/3566/3558/920/3559/3932/53342/5603/7048/5601/3459/3605/3460	20
hsa04610	Complement and coagulation cascades	16/488	79/7914	1.97193e-05	0.000146029	9.70536e-05	7448/2160/5327/718/5054/2155/715/3053/5265/5340/5624/3818/2147/5328/2158/2152	16
hsa05215	Prostate cancer	18/488	97/7914	2.14182e-05	0.000154436	0.000102641	5327/4318/2064/4314/6692/5604/1027/2263/56034/5728/5328/3480/4193/3630/5925/3845/1950/7157	18
hsa05202	Transcriptional misregulation in cancer	27/488	185/7914	2.25615e-05	0.000158509	0.000105348	4609/604/8350/5327/3486/4318/4353/4314/6692/2209/597/3576/4914/1027/3002/5328/3480/4193/1437/3562/330/5747/3248/7048/1991/942/7157	27
hsa05235	PD-L1 expression and PD-1 checkpoint pathway in cancer	17/488	89/7914	2.44629e-05	0.000167571	0.000111371	3725/7099/3091/3458/5604/920/1457/3932/5728/7097/5777/5603/29126/3845/1950/3459/3460	17
hsa04514	Cell adhesion molecules (CAMs)	23/488	146/7914	2.66216e-05	0.00017791	0.000118242	999/941/3385/5175/1272/29851/80380/1493/920/6900/23705/57863/1000/3897/6614/4684/6402/29126/10666/4897/9378/942/57502	23
hsa04066	HIF-1 signaling pathway	19/488	109/7914	3.19044e-05	0.000208138	0.000138332	7099/3091/3099/3098/3458/51378/7422/2064/5604/5054/1027/3480/3630/5230/4878/5582/1950/3459/3460	19
hsa05418	Fluid shear stress and atherosclerosis	22/488	139/7914	3.69218e-05	0.000235269	0.000156364	51588/3725/3458/5327/6347/4318/7422/5590/5175/3553/3791/4313/3552/657/659/5747/2940/5603/5601/7124/7157/9817	22
hsa04940	Type I diabetes mellitus	11/488	43/7914	4.1396e-05	0.000257784	0.000171328	3458/941/3553/3558/3002/4049/3552/3630/942/1363/7124	11
hsa05230	Central carbon metabolism in cancer	14/488	69/7914	6.35761e-05	0.000387108	0.000257279	4609/3091/3099/3098/3815/2064/4916/5604/4914/2263/2261/5728/3845/7157	14
hsa05320	Autoimmune thyroid disease	12/488	53/7914	6.88473e-05	0.000410091	0.000272553	3567/3446/941/3586/3565/1493/3558/3440/7173/3002/7038/942	12
hsa01521	EGFR tyrosine kinase inhibitor resistance	15/488	79/7914	7.86119e-05	0.000458291	0.000304588	7422/2064/3082/5604/2247/3791/2263/2261/56034/5728/3480/3845/5582/1950/3084	15
hsa05132	Salmonella infection	15/488	80/7914	9.13821e-05	0.000521639	0.000346691	3725/7099/3458/388372/414062/3553/6348/3929/3576/1437/3552/5603/5601/3459/3460	15
hsa04380	Osteoclast differentiation	20/488	128/7914	9.9679e-05	0.000557389	0.00037045	3725/3456/3458/7040/5604/8600/3553/2209/3932/1435/7042/3552/5603/7048/5601/140885/3459/7124/3460/3454	20
hsa04068	FoxO signaling pathway	20/488	131/7914	0.000138397	0.000758416	0.000504057	604/7040/3586/5604/5347/847/7043/1027/5728/7042/3480/4193/3630/5603/3575/7048/3845/5601/891/1950	20
hsa05167	Kaposi sarcoma-associated herpesvirus infection	25/488	186/7914	0.000176215	0.000946721	0.000629208	3725/4609/3091/3456/3446/7422/718/5604/54205/2247/3055/29110/3576/3440/5743/1437/5603/5925/131450/3845/5601/942/3459/7157/3454	25
hsa05133	Pertussis	14/488	76/7914	0.000189756	0.000999867	0.00066453	3659/3725/7099/718/3586/6374/3553/715/3576/6372/3552/5603/5601/7124	14
hsa04360	Axon guidance	24/488	181/7914	0.000291055	0.0015047	0.00100005	1947/1944/1949/5590/6469/655/10371/59277/25/57144/2042/2044/3897/10154/659/5747/4690/64221/10501/57556/3845/5921/56963/23654	24
hsa05330	Allograft rejection	9/488	38/7914	0.000390104	0.00197942	0.00131556	3567/3458/941/3586/3565/3558/3002/942/7124	9
hsa05310	Asthma	8/488	31/7914	0.000440152	0.00219276	0.00145735	3567/3586/3565/3596/3562/6356/3578/7124	8
hsa05145	Toxoplasmosis	17/488	112/7914	0.000463668	0.00226866	0.00150779	7099/3949/3458/7040/3588/3586/54205/7043/7097/7042/79444/330/5603/5601/3459/7124/3460	17
hsa04625	C-type lectin receptor signaling pathway	16/488	104/7914	0.000580371	0.00278986	0.00185419	3659/3725/3586/10332/3553/3558/6367/6361/64581/5743/53342/4193/5603/3845/5601/7124	16
hsa05210	Colorectal cancer	14/488	86/7914	0.000710369	0.00329553	0.00219026	3725/4609/7040/5604/54205/332/7043/7042/2069/7048/3845/5601/1950/7157	14
hsa05332	Graft-versus-host disease	9/488	41/7914	0.000710621	0.00329553	0.00219026	3458/941/3553/3558/3002/3552/3812/942/7124	9
hsa05164	Influenza A	22/488	170/7914	0.000721648	0.00329553	0.00219026	4938/7099/3456/3446/3458/6347/3838/5604/54205/3553/29110/3576/5646/3440/5340/8797/3552/8795/3459/7124/3460/3454	22
hsa05162	Measles	19/488	138/7914	0.000767908	0.00344929	0.00229246	3725/4938/7099/3456/3446/54205/10332/3553/3558/3559/29110/1457/3440/1027/7097/3552/5601/7157/3454	19
hsa05146	Amoebiasis	15/488	102/7914	0.00137287	0.00603354	0.00401	7099/3458/7040/1511/3586/3553/3576/7043/7097/7042/1437/5747/5582/383/7124	15
hsa05163	Human cytomegalovirus infection	26/488	225/7914	0.00138727	0.00603354	0.00401	4609/3456/3446/6347/7422/3588/388372/414062/6376/5604/54205/3553/6348/29110/3576/3440/5743/4193/5747/5603/5925/3845/811/5582/7124/7157	26
hsa05212	Pancreatic cancer	12/488	75/7914	0.00195571	0.00837287	0.00556476	7040/7422/2064/5604/7043/7042/5925/7048/3845/5601/1950/7157	12
hsa05166	Human T-cell leukemia virus 1 infection	25/488	219/7914	0.00201871	0.00850963	0.00565565	3725/4609/7040/4316/1111/5604/6908/3558/920/3559/3601/3932/7043/5728/7042/1437/4049/5925/7048/3845/5601/811/115650/7124/7157	25
hsa05220	Chronic myeloid leukemia	12/488	76/7914	0.002196	0.00911675	0.00605915	4609/7040/5604/25/7043/1027/7042/4193/5925/7048/3845/7157	12
hsa04390	Hippo signaling pathway	19/488	154/7914	0.00284146	0.0116203	0.00772305	4609/7531/7040/999/5590/8200/5054/655/1490/332/2246/7043/7042/657/659/7476/7048/174/654	19
hsa00910	Nitrogen metabolism	5/488	17/7914	0.00290643	0.0117112	0.00778348	766/768/761/759/760	5
hsa04370	VEGF signaling pathway	10/488	59/7914	0.00295372	0.0117293	0.00779547	7422/5604/3791/5743/7867/56848/5747/5603/3845/5582	10
hsa04218	Cellular senescence	19/488	160/7914	0.00436174	0.0170731	0.0113471	4609/7040/3486/1111/5604/5054/3576/7043/5728/7042/4193/3552/5603/5925/3805/7048/3845/891/7157	19
hsa04550	Signaling pathways regulating pluripotency of stem cells	17/488	140/7914	0.00544832	0.0210259	0.0139742	4609/79923/3624/91/5604/7994/2247/2263/2261/3480/657/659/7476/2264/5603/3845/3977	17
hsa04722	Neurotrophin signaling pathway	15/488	119/7914	0.00622685	0.0236966	0.0157492	3725/7531/4916/5604/25/4914/4145/4908/4909/4915/5603/3845/5601/4803/7157	15
hsa05135	Yersinia infection	15/488	120/7914	0.00672626	0.024982	0.0166035	3725/7099/3456/6347/3586/5604/3553/3558/29110/3576/3932/5747/5603/5601/7124	15
hsa05221	Acute myeloid leukemia	10/488	66/7914	0.00674697	0.024982	0.0166035	4609/3815/4353/5604/2209/597/1437/3562/3845/5292	10
hsa05160	Hepatitis C	18/488	155/7914	0.00686619	0.0250845	0.0166716	4938/4609/3949/3456/3446/3458/7531/5604/54205/29110/3440/5925/3845/10197/1950/7124/7157/3454	18
hsa04664	Fc epsilon RI signaling pathway	10/488	68/7914	0.00833155	0.0300374	0.0199634	3567/5604/3565/3596/1437/3562/5603/3845/5601/7124	10
hsa04110	Cell cycle	15/488	124/7914	0.00905436	0.0322194	0.0214136	4609/7531/7040/1111/5111/25/5347/7043/1027/7042/4193/2810/5925/891/7157	15
hsa05211	Renal cell carcinoma	10/488	69/7914	0.00922395	0.0324021	0.021535	3725/3091/7040/7422/3082/5604/57144/7043/7042/3845	10
hsa04917	Prolactin signaling pathway	10/488	70/7914	0.0101877	0.0353345	0.0234839	3659/5617/5604/8600/2099/3630/5603/5618/3845/5601	10
hsa04979	Cholesterol metabolism	8/488	50/7914	0.0107043	0.0366623	0.0243664	3949/348/338/948/27329/51129/255738/4035	8
hsa04614	Renin-angiotensin system	5/488	23/7914	0.0116361	0.0391543	0.0260226	1511/59272/5476/1215/183	5
hsa04975	Fat digestion and absorption	7/488	41/7914	0.0117177	0.0391543	0.0260226	30814/5322/5320/338/8399/948/5319	7
hsa05169	Epstein-Barr virus infection	21/488	201/7914	0.012053	0.0395945	0.0263152	3725/4938/4609/3456/3446/54205/953/29110/3440/1027/7097/5713/4193/956/5603/5925/5601/811/7124/7157/3454	21
hsa04145	Phagosome	17/488	152/7914	0.0121385	0.0395945	0.0263152	7099/4353/718/948/10332/9902/1520/715/2209/64581/4973/4481/7097/78989/2204/811/81035	17
hsa04115	p53 signaling pathway	10/488	72/7914	0.012343	0.039788	0.0264438	3486/1111/5054/54205/5728/4193/2810/891/8795/7157	10

## Sheet: Pink Module
ID	Description	GeneRatio	BgRatio	pvalue	p.adjust	qvalue	geneID	Count
hsa04610	Complement and coagulation cascades	15/21	79/7914	1.2379e-26	6.80843e-25	6.51525e-25	3426/5627/727/5624/5345/2159/717/462/5104/1361/629/3075/3827/2153/2147	15
hsa05150	Staphylococcus aureus infection	2019-05-21	96/7914	4.12709e-06	0.000113495	0.000108608	3426/727/717/629/3075	5

## Sheet: Brown Module
ID	Description	GeneRatio	BgRatio	pvalue	p.adjust	qvalue	geneID	Count
hsa04060	Cytokine-cytokine receptor interaction	14/67	294/7914	1.16155e-07	1.45194e-05	1.18601e-05	3604/3572/7132/1271/7133/6387/3570/9518/84957/55504/9466/355/27242/84818	14
hsa04360	Axon guidance	1967-10-01	181/7914	2.44885e-06	0.000153053	0.00012502	1943/1948/1945/1946/6387/1969/2048/2051/8633/9423	10
hsa05165	Human papillomavirus infection	1967-11-01	330/7914	8.86743e-05	0.00369476	0.00301804	9636/7132/7450/7058/7060/2335/182/4851/4854/7297/355	11
hsa04610	Complement and coagulation cascades	1967-05-01	79/7914	0.000519483	0.0162338	0.0132605	966/5329/7450/735/2266	5
hsa04151	PI3K-Akt signaling pathway	1967-10-01	354/7914	0.000717267	0.0163527	0.0133576	1943/1945/1946/7450/7058/7060/2335/3570/1969/2260	10
hsa04010	MAPK signaling pathway	1967-09-01	295/7914	0.00078493	0.0163527	0.0133576	1943/1945/1946/7132/3303/1969/6416/355/2260	9
hsa04061	Viral protein interaction with cytokine and cytokine receptor	1967-05-01	100/7914	0.00151387	0.0270333	0.022082	3572/7132/7133/6387/3570	5
hsa04668	TNF signaling pathway	1967-05-01	112/7914	0.00249542	0.038991	0.0318495	7132/7133/182/6416/355	5
hsa05020	Prion diseases	1967-03-01	35/7914	0.00312789	0.0434429	0.035486	735/3303/4851	3

## Sheet: Red Module
ID	Description	GeneRatio	BgRatio	pvalue	p.adjust	qvalue	geneID	Count
hsa04610	Complement and coagulation cascades	2019-05-26	79/7914	4.86907e-06	0.000409002	0.000328022	727/729/710/1191/1604	5
hsa04010	MAPK signaling pathway	2019-06-26	295/7914	0.000312221	0.0131133	0.0105169	285/2065/1436/1956/4233/7010	6
hsa04015	Rap1 signaling pathway	2019-05-26	210/7914	0.000523442	0.0138639	0.0111189	285/1436/1956/4233/7010	5
hsa04014	Ras signaling pathway	2019-05-26	232/7914	0.000823858	0.0138639	0.0111189	285/1436/1956/4233/7010	5
hsa04151	PI3K-Akt signaling pathway	2019-06-26	354/7914	0.000825232	0.0138639	0.0111189	285/2065/1436/1956/4233/7010	6
hsa01521	EGFR tyrosine kinase inhibitor resistance	2019-03-26	79/7914	0.0021098	0.0295373	0.023689	2065/1956/4233	3
