# Supplementary material for: Underlying features of epigenetic aging clocks in vivo and in vitro
Source: Aging Cell. 2020 Sep 15;19(10):e13229. doi: 10.1111/acel.13229 (PMC7576259; doi:10.1111/acel.13229)
Supplement: Supplementary file 7 [file ACEL-19-e13229-s007.xlsx]

## Sheet: clock_h2_summary
clock	V(G1)/Vp	V(G1)/Vp SE	V(G1)/Vp p-value	V(G2)/Vp	V(G2)/Vp SE	V(G2)/Vp p-value	Sum of V(G)/Vp	Sum of V(G)/Vp SE	Sum of V(G)/Vp p-value
Bocklandt	0.342166	0.082018	1.51075e-05	1e-06	0.084362	0.499995	0.342167	0.031687	1.75241e-27
Garagnani	0.007543	0.073205	0.458966	0.111579	0.076695	0.0728567	0.119123	0.028919	1.90099e-05
Hannum	0.11624	0.074587	0.0595635	1e-06	0.076752	0.499995	0.116242	0.029487	4.03782e-05
Horvath	0.080444	0.072682	0.134192	0.022417	0.074802	0.382209	0.102861	0.02874	0.000172443
Horvath391	0.106199	0.073804	0.0750848	1e-06	0.075751	0.499995	0.1062	0.028621	0.0001034
Levine	0.120489	0.072928	0.0492506	1e-06	0.075768	0.499995	0.12049	0.029326	1.98997e-05
Lin	0.143029	0.075368	0.0288651	1e-06	0.077373	0.499995	0.14303	0.030008	9.37754e-07
VidalBralo	0.253122	0.080033	0.000781512	1e-06	0.083259	0.499995	0.253123	0.031899	1.0513e-15
Weidner	0.195646	0.078855	0.00654915	1e-06	0.082244	0.499995	0.195647	0.032273	6.71151e-10
Yang	0.000363	0.074139	0.498047	0.183356	0.081558	0.0122828	0.183719	0.036407	2.25277e-07
Zhang	0.294206	0.081509	0.000153399	0.043358	0.085213	0.30544	0.337564	0.034367	4.51169e-23
